# Supplementary material for: Transcriptomic analysis to reveal the differentially expressed miRNA targets and their miRNAs in response to Ralstonia solanacearum in ginger species
Source: BMC Plant Biol. 2021 Jul 29;21:355. doi: 10.1186/s12870-021-03108-0 (PMC8323298; doi:10.1186/s12870-021-03108-0)
Supplement: Supplementary file 1 — Additional file 1. List of miRTGs with their corresponding miRNAs. [file 12870_2021_3108_MOESM1_ESM.xlsx]

## Sheet: GINGER
Transcripts	Number of miRNAs identified	miRNAs	Entry name	Gene names
TRINITY_DN13497_c0_g1_i1	5	osa-miR2924, aly-miR834-5p, gma-miR4376a-3p, bdi-miR166g-3p, gra-miR477	AMY3B_ORYSJ	AMY1.6 AMY3B Os09g0457600 LOC_Os09g28420 B1045B05.10 OsJ_29630
TRINITY_DN26723_c0_g1_i2	10	pta-miR949, smo-miR1082b, pta-miR1316, sbi-miR821a, sbi-miR821c, aly-miR3445-5p.1, pde-miR949b, stu-miR397-3p, gra-miR8672, bra-miR161-3p	OSR8_ORYSJ	OSR8 Os09g0558100 LOC_Os09g38560 OJ1065_E04.3
TRINITY_DN35856_c0_g1_i2	9	bna-miR1140, bdi-miR5178-3p, bra-miR1140, ptc-miR482d-3p, bdi-miR7729a-5p, bdi-miR7729b-5p, bdi-miR7763-3p, tae-miR9662a-3p, tae-miR9662b-3p	Y2921_ARATH	At2g19210 F27F23.1
TRINITY_DN36029_c0_g1_i2	11	ath-miR169f-3p, aqu-miR-2016-5p, zma-miR528a-3p, zma-miR528b-3p, aly-miR169d-3p, aly-miR169e-3p, aly-miR169f-3p, aly-miR169g-3p, bdi-miR528-3p, bdi-miR5200c, ata-miR528-3p	GAT20_ORYSJ	GATA20 TIFY2B Os06g0698900 LOC_Os06g48534 P0468G03.1 P0545E05.36
TRINITY_DN36674_c0_g1_i1	5	osa-miR166g-5p, mtr-miR168a, zma-miR395o-3p, gma-miR4396, gra-miR8668	GEX1_ARATH	GEX1 At5g55490 MTE17.20
TRINITY_DN38818_c0_g1_i1	2	cre-miR914, bdi-miR5182	ASE1_ARATH	ASE1 GPRAT1 At2g16570 F1P15
TRINITY_DN39531_c0_g1_i1	1	ssp-miR1128	SSL10_ARATH	SSL10 SS8 At3g57030 F24I3.110
TRINITY_DN39560_c0_g1_i2	1	sly-miR164b-3p	MED4_ARATH	MED4 MED4_1 At5g02850 F9G14.160
TRINITY_DN39975_c0_g1_i1	3	sbi-miR5386, bdi-miR7730-5p, esi-miR8630	FUCO1_ARATH	FUC1 At2g28100 F24D13.11
TRINITY_DN40014_c0_g3_i1	2	gma-miR5031, ata-miR408-5p	PSNB_ARATH	At2g29900 F6K5.3
TRINITY_DN40115_c0_g2_i1	6	mtr-miR2654, gma-miR169i-3p, hme-miR-306, ath-miR8176, ath-miR8176, ata-miR6201-3p	FLS2_ARATH	FLS2 At5g46330 MPL12.13 MPL12.8
TRINITY_DN40119_c0_g1_i1	5	zma-miR2275a-3p, zma-miR2275d-3p, osa-miR2275d, ata-miR2275a-3p, ata-miR2275b-3p	SDI1_ARATH	SDI1 At5g48850 K24G6.19
TRINITY_DN40248_c0_g1_i2	5	aly-miR773b-3p, gma-miR5037d, gra-miR7484e, gra-miR7484o, gra-miR7484f	TOM6_ARATH	TOM6 At1g49410 F13F21.16
TRINITY_DN40392_c0_g1_i2	2	ath-miR5649a, ath-miR5649b	DJA7A_ORYSJ	DJA7A DJA7 Os05g0333500 LOC_Os05g26902 OJ1005_D04.16 OsJ_18101 OSJNBa0049D13.2
TRINITY_DN40461_c0_g1_i2	8	stu-miR8032a-5p, stu-miR8032b-5p, stu-miR8032c, stu-miR8032d-5p, stu-miR8032e-5p, stu-miR8032f-5p, stu-miR8032g-5p, bdi-miR9492	MOT2_ARATH	MOT2 ST5.1 SULTR5.1 At1g80310 F5I6.6
TRINITY_DN40507_c0_g1_i2	2	gma-miR4354, osa-miR7693-5p	PEN2_ARATH	At5g09310 T5E8.110
TRINITY_DN40518_c0_g2_i1	3	bra-miR5711, gra-miR7486f, gra-miR7486g	PR5K_ARATH	PR5K At5g38280 MXA21.170
TRINITY_DN40660_c0_g1_i1	1	ptc-miR7818	LBD12_ARATH	LBD12 ASL5 At2g30130 T27E13.13
TRINITY_DN40753_c1_g2_i3	1	ahy-miR3515	APK3_ARATH	APK3 At3g03900 F20H23.5 T11I18.1
TRINITY_DN40757_c0_g1_i3	16	ath-miR472-3p, bna-miR1140, vvi-miR482, aqc-miR482a, aqc-miR482b, aqc-miR482c, gra-miR482, aly-miR472-3p, aly-miR3434-3p, pab-miR482c, bra-miR1140, hme-miR-6307-3p, ptc-miR482c-3p, pde-miR482a, gra-miR8753, bdi-miR2118a	MIND1_ARATH	MIND1 ARC11 At5g24020 MZF18.10
TRINITY_DN40759_c0_g1_i1	4	tae-miR169, osa-miR7693-3p, bdi-miR7711-3p.3, bra-miR158-3p	SKP2A_ARATH	SKP2A At1g21410 F24J8.5
TRINITY_DN40780_c0_g1_i3	4	zma-miR319b-5p, zma-miR319d-5p, ghr-miR7484a, ghr-miR7484b	LSM5_ARATH	LSM5 SAD1 At5g48870 K24G6.21
TRINITY_DN40791_c0_g1_i3	6	cre-miR1148.2, hme-miR-6310-3p, bdi-miR7784a-5p, bdi-miR7784b-5p, sly-miR9478-5p, ata-miR166c-5p	RABC1_ARATH	RABC1 RAB18 RAB18-1 At1g43890 F28H19.15 F9C16.3
TRINITY_DN40791_c0_g1_i4	6	cre-miR1148.2, hme-miR-6310-3p, bdi-miR7784a-5p, bdi-miR7784b-5p, sly-miR9478-5p, ata-miR166c-5p	RABC1_ARATH	RABC1 RAB18 RAB18-1 At1g43890 F28H19.15 F9C16.3
TRINITY_DN40835_c0_g1_i1	7	lja-miR2111-3p, mtr-miR5262, gma-miR2111a, gma-miR2111d, bdi-miR7735-3p, gra-miR7494e, gra-miR7494f	ALT3_ARATH	ALT3 At1g68260 T22E19.11
TRINITY_DN40937_c0_g2_i1	1	ath-miR8178	ISU1_ARATH	ISU1 ISCU1 At4g22220 T10I14.50
TRINITY_DN40947_c0_g1_i1	5	ppt-miR408a, pta-miR951, pab-miR951, gma-miR5679, pde-miR951	FB330_ARATH	At3g58530 F14P22.120
TRINITY_DN40970_c0_g1_i1	9	zma-miR164b-3p, ath-miR831-5p, ath-miR861-5p, ppt-miR1061-3p, aly-miR774a-5p.1, csi-miR3947-5p, csi-miR3947-5p, sly-miR9471a-5p, bra-miR9555b-5p	PP286_ARATH	At3g58590 F14P22.180
TRINITY_DN41010_c0_g1_i2	7	osa-miR166k-5p, zma-miR164d-3p, osa-miR2924, ath-miR4228-3p, bdi-miR169e-3p, ptc-miR6460, ata-miR169i-3p	CDA1_ARATH	CDA1 CDD DESZ At2g19570 F3P11
TRINITY_DN41057_c0_g1_i1	3	osa-miR413, mtr-miR5233, osa-miR5792	SCL15_ARATH	SCL15 At4g36710 C7A10.650
TRINITY_DN41077_c0_g1_i1	4	gma-miR4380b, csi-miR3952, mtr-miR5214-3p, gra-miR8662	BIG1_ARATH	BIG1 At4g38200 F20D10.320
TRINITY_DN41163_c0_g1_i1	2	osa-miR7693-3p, gra-miR8650	S1FA2_ORYSJ	S1FA2 Os04g0408700 LOC_Os04g33440 OsJ_14704 OSJNBa0042I15.16
TRINITY_DN41166_c0_g1_i1	6	aqu-miR-2016-3p, osa-miR2105, aly-miR3437-3p, mtr-miR5557-3p, bra-miR5723, hme-miR-33	CB60B_ARATH	CBP60B At5g57580 MUA2.16
TRINITY_DN41170_c0_g1_i1	2	mtr-miR5558-5p, bdi-miR9494	U72B3_ARATH	UGT72B3 At1g01420 F6F3.22
TRINITY_DN41185_c0_g1_i1	2	ptc-miR6450b, cpa-miR398	SP1L5_ARATH	SP1L5 At4g23496 F16G20
TRINITY_DN41214_c0_g1_i1	6	aly-miR402-5p, esi-miR3463-5p, esi-miR3465-3p, ptc-miR6445a, ptc-miR6445b, bdi-miR7717c-5p	ROS1A_ORYSJ	ROS1A ROS1 TA2 Os01g0218032 LOC_Os01g11900
TRINITY_DN41294_c0_g1_i3	20	osa-miR166g-3p, osa-miR166h-3p, sbi-miR166f, zma-miR166l-3p, zma-miR166m-3p, ptc-miR166p, mtr-miR166c, mtr-miR166f, aqc-miR166a, aqc-miR166d, pab-miR166a, tcc-miR166c, osa-miR5534a, ssl-miR166a, dpr-miR166a, cme-miR166e, mes-miR166j, lja-miR408, stu-miR166b, sly-miR166c-3p	GIF1_ORYSJ	GIF1 AN3 MKB3 Os03g0733600 LOC_Os03g52320 OSJNBa0027J18.22 OSJNBa0079G12.3
TRINITY_DN41298_c0_g1_i2	3	ptc-miR169y, gma-miR5031, sbi-miR5565f	DUT_ORYSJ	DUT Os03g0669100 LOC_Os03g46640 OSJNBa0039O18.10
TRINITY_DN41312_c0_g1_i1	0		MT127_ARATH	At1g27930 F13K9.4
TRINITY_DN41348_c0_g1_i2	2	gra-miR8674a, gra-miR8674b	QCR9_SOLTU
TRINITY_DN41348_c0_g1_i3	0		QCR9_SOLTU
TRINITY_DN41364_c0_g1_i2	8	ppt-miR1063a, ppt-miR1063b, ppt-miR1063c, ppt-miR1063d, ppt-miR1063e, ppt-miR1063f, ppt-miR1063g, ppt-miR1063h	SBT38_ARATH	SBT3.8 At4g10540 F3H7.2 F7L13.120
TRINITY_DN41371_c0_g1_i1	1	ath-miR5999	PPR94_ARATH	At1g62910 F16P17.5
TRINITY_DN41382_c1_g1_i2	11	gma-miR1510b-3p, mtr-miR2617a, mtr-miR2617c, mtr-miR2617b, gso-miR1510b, gso-miR1510a, osa-miR5489, ath-miR5662, nta-miR6157, ptc-miR6422, rgl-miR7802	OPT4_ARATH	OPT4 At5g64410 MSJ1.25
TRINITY_DN41457_c0_g2_i1	3	pti-miR5482, hbr-miR6175, gra-miR8651	NEET_ARATH	NEET At5g51720 MIO24.14
TRINITY_DN41481_c0_g2_i1	0		VPS15_ARATH	VPS15 At4g29380 F17A13.200
TRINITY_DN41491_c0_g1_i2	3	csi-miR535, osa-miR5510, ath-miR8175	ACET1_ORYSJ	Os02g0642300 LOC_Os02g42890 OJ1112_G03.14 OsJ_07691
TRINITY_DN41516_c0_g2_i1	1	bdi-miR5174e-3p.2	MSL10_ARATH	MSL10 At5g12080 F14F18.230 MXC9.3
TRINITY_DN41520_c0_g1_i3	4	cre-miR1143-3p, gma-miR5674a, gma-miR5674b, gra-miR8692	PROD2_ARATH	POX2 PRODH2 At5g38710 MKD10.10
TRINITY_DN41542_c0_g1_i2	14	zma-miR394a-3p, zma-miR394b-3p, zma-miR399c-5p, smo-miR1112-5p, mtr-miR5274a, mtr-miR5559-3p, mtr-miR5559-3p, bdi-miR7768a-3p, bdi-miR7768b-3p, tae-miR9772, ata-miR9772a-5p, ata-miR9772b-5p, ata-miR394-3p, ata-miR399a-5p	COMT1_AMMMJ	COMT
TRINITY_DN41584_c2_g1_i2	4	gma-miR172b-5p, ppt-miR1061-3p, osa-miR2118l, cpa-miR477	HS25P_ARATH	HSP21 HSP25.3 At4g27670 T29A15.160
TRINITY_DN41599_c0_g1_i2	6	ptc-miR530b, ath-miR1886.3, aqc-miR530, csi-miR530b, ptc-miR6460, bdi-miR7714-3p	AFR_ARATH	AFR SKIP29 At2g24540 F25P17.16
TRINITY_DN41610_c0_g1_i1	7	osa-miR171i-5p, ath-miR869.2, gma-miR1533, zma-miR171l-5p, osa-miR5083, bdi-miR7736-3p, gra-miR7484e	RADL6_ARATH	RL6 RSM3 At1g75250 F22H5.3
TRINITY_DN41619_c0_g1_i1	34	ath-miR168a-5p, ath-miR168b-5p, gma-miR168a, ptc-miR168a-5p, ptc-miR168b-5p, bna-miR168a, vvi-miR168, ccl-miR168, crt-miR168, rco-miR168, aly-miR168a-5p, aly-miR168b-5p, gso-miR1508a, tcc-miR168, gma-miR168b, gma-miR1508c, cme-miR168, mtr-miR168b, mtr-miR168c-5p, vun-miR168, mes-miR168a, cca-miR168a, nta-miR168a, nta-miR168b, nta-miR168c, nta-miR168d, nta-miR168e, mdm-miR168a, mdm-miR168b, sly-mi…	U496D_ORYSJ	Os10g0513300 LOC_Os10g36950 OsJ_030878 OSJNBa0026L12.27
TRINITY_DN41659_c0_g1_i2	29	zma-miR395b-5p, ath-miR830-5p, zma-miR395e-5p, zma-miR395h-5p, zma-miR395i-5p, zma-miR395j-5p, zma-miR395k-5p, zma-miR395n-5p, zma-miR395o-5p, zma-miR395p-5p, aly-miR163-5p.1, csi-miR473, bdi-miR156d-3p, bdi-miR395c-5p, bdi-miR395f-5p, bdi-miR395g-5p, bdi-miR395h-5p, bdi-miR395j-5p, bdi-miR395k-5p, bdi-miR395l-5p, bdi-miR395n-5p, mes-miR477h, bdi-miR156f-3p, bdi-miR395o-5p, bdi-miR395p-5p, ata-mi…	PII2_ARATH	PII-2 At1g13230 F3F19.26
TRINITY_DN41674_c0_g1_i1	2	bra-miR1885a, mtr-miR2657	CLPAA_SOLLC	CD4A
TRINITY_DN41707_c0_g1_i1	1	gra-miR8653a	BDG4_ARATH	BDG4 At5g17780 MVA3.14
TRINITY_DN41713_c0_g1_i2	37	ath-miR169d, ath-miR169e, ath-miR169f-5p, ath-miR169g-5p, ptc-miR169n-5p, vvi-miR169r, vvi-miR169u, vvi-miR169b, vvi-miR169h, sly-miR397, mtr-miR2086-3p, mtr-miR169j, rco-miR169c, aly-miR169d-5p, aly-miR169e-5p, aly-miR169f-5p, aly-miR169g-5p, gma-miR169d, gma-miR169e, csi-miR396c, tcc-miR169m, mtr-miR5261, mtr-miR5261, aau-miR2086, amg-miR2086, bra-miR5719, gma-miR169p, hme-miR-308, cme-miR169k,…	AB13C_ARATH	ABCC13 MRP11 MRP13 At2g07680 T5E7.1
TRINITY_DN41759_c0_g1_i1	4	osa-miR5083, ptc-miR6446, tae-miR9669-5p, ata-miR156b-3p	PEX7_ARATH	PEX7 At1g29260 F28N24.6
TRINITY_DN41799_c0_g1_i5	7	aly-miR828-3p, esi-miR3454a-5p, esi-miR3454c-5p, esi-miR3454f-5p, esi-miR3454b-5p, esi-miR3454e-5p, esi-miR3454d-5p	PDR2_NICPL	PDR2
TRINITY_DN41806_c0_g1_i2	7	osa-miR1428b, osa-miR1428c, osa-miR1428d, osa-miR1428e-3p, aly-miR868-3p, osa-miR5791, osa-miR812r	CENPS_ARATH	MHF1 At5g50930 K3K7.8
TRINITY_DN41847_c0_g1_i1	2	cre-miR905-5p, bdi-miR5059	TCEA1_TULGE	TCEA1 TCEA5
TRINITY_DN41849_c0_g1_i1	5	osa-miR1870-5p, osa-miR5083, bra-miR5654a, bra-miR5654b, nta-miR6020a-5p	IAN9_ARATH	IAN9 At1g33970 F12G12.21 T15K4.2 T3M13.1
TRINITY_DN41857_c0_g1_i1	6	ath-miR157c-3p, aly-miR157c-3p, aly-miR157d-3p, stu-miR156d-3p, gra-miR7492d, bdi-miR9484	CXE8_ARATH	CXE8 At2g45600 17K2.13
TRINITY_DN41866_c0_g1_i4	22	mtr-miR2592d-5p, mtr-miR2592e-5p, mtr-miR2592o-5p, mtr-miR2592q-5p, mtr-miR2592t, mtr-miR2592u, mtr-miR2592v, mtr-miR2592w, mtr-miR2592x, mtr-miR2592y, mtr-miR2592z, mtr-miR2592ab, mtr-miR2592ac, mtr-miR2592ad, mtr-miR2592ae, mtr-miR2592af, mtr-miR2592ah, mtr-miR2592ai, mtr-miR2592aj, mtr-miR2592al, mtr-miR2592am, stu-miR8051-5p	FK151_ARATH	FKBP15-1 At3g25220 MJL12.17
TRINITY_DN41895_c1_g1_i1	8	tae-miR1121, osa-miR810b.2, bdi-miR166a-5p, osa-miR2928, ath-miR5020b, mtr-miR5254, gra-miR8747, ata-miR166b-5p	UPL2_ARATH	UPL2 At1g70320 F17O7.14/F17O7.15
TRINITY_DN41898_c0_g1_i1	2	gma-miR4993, stu-miR8040-5p	PP155_ARATH	At2g15980 F19G14.2
TRINITY_DN41928_c0_g1_i1	15	osa-miR1846a-5p, osa-miR1846b-5p, aqu-miR-2015-3p, osa-miR1846c-5p, ctr-miR171, aly-miR837-3p, gma-miR4414-3p, gma-miR171m, gma-miR171n, gma-miR171p, gma-miR171t, mdm-miR171a, mdm-miR171b, stu-miR171b-3p, sly-miR171e	SDL5A_SOYBN
TRINITY_DN41928_c0_g1_i2	17	ppt-miR1023a-3p, osa-miR1846a-5p, osa-miR1846b-5p, aqu-miR-2015-3p, osa-miR1846c-5p, ctr-miR171, aly-miR837-3p, gma-miR4414-3p, gma-miR171m, gma-miR171n, gma-miR171p, gma-miR171t, osa-miR6250, mdm-miR171a, mdm-miR171b, stu-miR171b-3p, sly-miR171e	SDL5A_SOYBN
TRINITY_DN41932_c0_g1_i1	2	bdi-miR5062a, lja-miR7545	CEBIP_ORYSJ	CEBIP Os03g0133400 LOC_Os03g04110 OJ1006F06.19 OsJ_30068
TRINITY_DN41954_c0_g1_i1	2	ppt-miR1039-5p, ath-miR5029	RSH1_ORYSJ	RSH1 Os03g0340900 LOC_Os03g22160 OsJ_10786
TRINITY_DN41974_c0_g1_i1	1	mes-miR171d	DEAH5_ARATH	At3g26560 MFE16.8
TRINITY_DN41974_c0_g1_i5	5	cre-miR917, cre-miR917, ptc-miR7818, ptc-miR7818, bdi-miR9494	DEAH5_ARATH	At3g26560 MFE16.8
TRINITY_DN41976_c0_g1_i1	3	aly-miR3440-3p, sbi-miR6219-3p, stu-miR172c-5p	LSM1B_ARATH	LSM1B At3g14080 MAG2.4
TRINITY_DN42032_c0_g1_i1	2	ahy-miR3514-3p, bdi-miR7717c-5p	ACFR2_ARATH	CYB561B ACYB-1 CYB-1 CYB561B2 CYBASC2 CYTB561 At5g38630 MBB18.18
TRINITY_DN42067_c0_g1_i3	5	ath-miR845b, gma-miR4376a-3p, ath-miR5017-3p, hvu-miR5053, mes-miR1446	ERG1_ORYSJ	ERG1 Os01g0841700 LOC_Os01g62430 OsJ_04036 P0406G08
TRINITY_DN42073_c0_g1_i2	2	gma-miR5766, hme-miR-6301-3p	5FCL_ARATH	5FCL At5g13050 T19L5.10
TRINITY_DN42080_c0_g1_i1	26	ath-miR399c-5p, cre-miR1153-3p.2, osa-miR1850.2, mtr-miR2612, zma-miR399g-5p, aly-miR399b-5p, aly-miR399c-5p, mdm-miR2118a, mdm-miR2118b, mdm-miR2118c, cme-miR399g, stu-miR399a-5p, stu-miR399b-5p, stu-miR399c-5p, stu-miR399d-5p, stu-miR399e-5p, stu-miR399f-5p, stu-miR399g-5p, stu-miR399h, stu-miR399j-5p, stu-miR399k-5p, stu-miR399l-5p, stu-miR399m-5p, stu-miR399n-5p, stu-miR399o-5p, ata-miR399a-5p	SDH5_ORYSJ	SDH5 Os04g0418000 LOC_Os04g34100 OsJ_14772 OSJNBa0033G16.15 OSJNBb0108J11.2
TRINITY_DN42087_c0_g1_i1	1	gma-miR4352b	RUXF_ARATH	At4g30220 F9N11.70
TRINITY_DN42087_c0_g1_i4	1	gma-miR4352b	RUXF_ARATH	At4g30220 F9N11.70
TRINITY_DN42103_c0_g1_i1	3	gma-miR397b-3p, stu-miR8043, gra-miR8769	RLK7_ARATH	RLK7 At1g09970 F21M12.36
TRINITY_DN42106_c0_g1_i2	3	mtr-miR2622, esi-miR3454g-5p, gra-miR8727	RPE1_ORYSJ	Os09g0505700 LOC_Os09g32810
TRINITY_DN42120_c0_g1_i1	10	osa-miR171f-5p, zma-miR171a-5p, zma-miR171i-5p, ppt-miR898b, ppt-miR898a-5p, mtr-miR2596, bdi-miR7759-5p, ata-miR9772a-3p, ata-miR9772b-3p, ata-miR171b-5p	GRV2_ARATH	GRV2 GFS2 KAM2 At2g26890 F12C20.7
TRINITY_DN42122_c0_g1_i1	10	gma-miR4353, gra-miR8639a, gra-miR8639b, gra-miR8639c, gra-miR8639f, gra-miR8639g, gra-miR8639h, gra-miR8639i, gra-miR8639d, gra-miR8639e	CPP1_ARATH	CPP1 CDF1 At5g23040 MYJ24.3
TRINITY_DN42131_c0_g1_i1	1	ath-miR5657	EIF3H_ARATH	TIF3H1 At1g10840 T16B5.2
TRINITY_DN42151_c0_g1_i1	19	mtr-miR2675, mtr-miR5267a, mtr-miR5267b, mtr-miR5267c, mtr-miR5267d, mtr-miR5267e, mtr-miR5267f, mtr-miR5267g, mtr-miR5267h, mtr-miR5267i, mtr-miR5267j, mtr-miR5267k, mtr-miR5267l, mtr-miR5267m, mtr-miR5267n, mtr-miR5267o, gma-miR3522, lja-miR7542, stu-miR8029	MBD4_ARATH	MBD4 At3g63030 T20O10.130
TRINITY_DN42170_c0_g1_i1	2	zma-miR399j-5p, hme-miR-929	OHP1_ARATH	OHP1 HLIP OHP PDE335 At5g02120 T7H20.170
TRINITY_DN42175_c0_g1_i2	2	pab-miR3695, hme-miR-2765	ZIP7_ORYSJ	ZIP7 ZIP3 ZIP7a Os05g0198400 LOC_Os05g10940 OsJ_17459 OSJNBa0007C23.6
TRINITY_DN42183_c0_g1_i1	11	cre-miR1154-5p, ptc-miR530b, osa-miR1882e-3p, mtr-miR2624, aqc-miR530, aly-miR844-3p, pab-miR482d, csi-miR530b, osa-miR5811, ptc-miR6447, bdi-miR9487	SD18_ARATH	SD18 ARK3 At4g21380 T6K22.110
TRINITY_DN42246_c0_g1_i1	10	ath-miR160c-3p, osa-miR160a-3p, osa-miR160b-3p, zma-miR160b-3p, zma-miR160g-3p, aly-miR160c-3p, bdi-miR160b-3p, bdi-miR160c-3p, sbi-miR5566, ata-miR160c-3p	BIP5_TOBAC	BIP5
TRINITY_DN42246_c0_g1_i2	10	ath-miR160c-3p, osa-miR160a-3p, osa-miR160b-3p, zma-miR160b-3p, zma-miR160g-3p, aly-miR160c-3p, bdi-miR160b-3p, bdi-miR160c-3p, sbi-miR5566, ata-miR160c-3p	BIP5_TOBAC	BIP5
TRINITY_DN42263_c0_g2_i2	3	cre-miR1154-5p, osa-miR2875, bdi-miR7726a-5p	CSN1_ARATH	CSN1 COP11 FUS6 At3g61140 T20K12.40
TRINITY_DN42276_c0_g1_i4	0		VAP21_ARATH	PVA21 At5g47180 MQL5.3
TRINITY_DN42300_c0_g1_i1	6	ppt-miR1061-3p, tae-miR1122a, far-miR1122, osa-miR5495, sly-miR9476-5p, gma-miR9744	DRE2A_ORYSI	DREB2A ERF40 OsI_000512
TRINITY_DN42301_c0_g1_i1	3	cre-miR1148.2, mtr-miR2648, osa-miR5836	FBL15_ARATH	FBL15 At4g33210 F4I10.140
TRINITY_DN42304_c0_g1_i1	3	hvu-miR6188, gma-miR166u, cpa-miR8141	PGLR_VITVI	GSVIVT00026920001 LOC100243180
TRINITY_DN42337_c0_g1_i1	20	tae-miR1137a, vvi-miR828a, mtr-miR2612, aly-miR823-5p, vvi-miR477b-3p, gma-miR4364b, ath-miR5013, ath-miR5015, ssl-miR828, gma-miR828a, gma-miR828b, ptc-miR828a, ptc-miR828b-5p, mdm-miR828a, mdm-miR828b, cme-miR828, mes-miR828a, mes-miR828b, sly-miR169e-3p, bdi-miR9484	NRPD1_ARATH	NRPD1 NRPD1a RMD3 RPD1 SDE4 SMD2 At1g63020 F16M19.19 F16P17.19
TRINITY_DN42352_c0_g1_i3	3	gma-miR396f, gma-miR396g, ata-miR319-5p	OCP3_ARATH	OCP3 At5g11270 F2I11.160
TRINITY_DN42354_c0_g1_i1	1	cre-miR1156.2	AP4E_ARATH	At1g31730 F27M3.7
TRINITY_DN42364_c0_g1_i1	1	sbi-miR6231-5p	JAL19_ARATH	JAL19 At1g73040 F3N23.24
TRINITY_DN42365_c0_g1_i2	4	cre-miR1161a, mtr-miR2614, cre-miR1161b, gma-miR9725	UPL1_ARATH	UPL1 At1g55860 F14J16.14 F14J16.37
TRINITY_DN42365_c0_g2_i1	13	osa-miR1423-5p, mtr-miR2659a, mtr-miR2659b, mtr-miR2659c, mtr-miR2659d, mtr-miR2659e, mtr-miR2659f, gma-miR394a-3p, mtr-miR2659g, mtr-miR2659h, mtr-miR2659i, mtr-miR2659j, mtr-miR2659k	UPL2_ARATH	UPL2 At1g70320 F17O7.14/F17O7.15
TRINITY_DN42365_c1_g1_i1	11	ppt-miR533a-3p, ppt-miR533b-3p, ppt-miR533c, ppt-miR533d, ppt-miR533e, pvu-miR1514a, vvi-miR3635-3p, osa-miR5492, bdi-miR7745-5p, stu-miR8038a-5p, stu-miR8038b-5p	UPL1_ARATH	UPL1 At1g55860 F14J16.14 F14J16.37
TRINITY_DN42365_c1_g1_i3	9	ppt-miR533a-3p, ppt-miR533b-3p, ppt-miR533c, ppt-miR533d, ppt-miR533e, pvu-miR1514a, vvi-miR3635-3p, osa-miR5492, bdi-miR7745-5p	UPL1_ARATH	UPL1 At1g55860 F14J16.14 F14J16.37
TRINITY_DN42416_c0_g1_i1	2	esi-miR3461-5p, gma-miR5671b	Y3028_ARATH	At3g50280 F11C1.120
TRINITY_DN42458_c0_g5_i1	9	zma-miR159b-5p, osa-miR531b, zma-miR159j-5p, zma-miR159k-5p, ath-miR3932b-5p, gma-miR5041-5p, mtr-miR5249, hme-miR-2797, gra-miR8737	PRAF1_ARATH	PRAF1 PRAF4 At1g76950 F22K20.5
TRINITY_DN42460_c0_g1_i4	8	osa-miR417, zma-miR171i-5p, osa-miR1860-3p, mtr-miR2199, mtr-miR5208d, stu-miR7982a, stu-miR7982b, ath-miR8184	FIGL1_ARATH	FIGL1 At3g27120 MOJ10.20
TRINITY_DN42468_c0_g1_i1	5	aqu-miR-2016-5p, mtr-miR5290, gma-miR5368, hme-bantam, ghr-miR7493	CAMT3_ARATH	At4g26220 T25K17.30
TRINITY_DN42490_c0_g2_i4	7	mtr-miR5298b, mtr-miR5298c, pti-miR5482, bdi-miR7768a-3p, bdi-miR7768a-3p, bdi-miR7768b-3p, bdi-miR7768b-3p	T112B_ARATH	TRM112B SMO2L At1g78190 T11I11.13
TRINITY_DN42491_c0_g1_i2	1	vvi-miR3632-3p	NCBP2_ORYSJ	CBP20 Os02g0612300 LOC_Os02g39890 OJ1004_A05.24
TRINITY_DN42491_c0_g1_i5	3	vvi-miR3632-3p, osa-miR7695-5p, gra-miR7484j	NCBP2_ARATH	CBP20 At5g44200 MLN1.12
TRINITY_DN42497_c0_g1_i3	9	mtr-miR2625, aly-miR4222, vvi-miR3637-5p, mtr-miR5231, osa-miR5495, rgl-miR5578, mtr-miR7700-5p, bdi-miR5181c-5p, gra-miR8674a	PP215_ARATH	PCMP-E83 At3g05340 T12H1.31
TRINITY_DN42521_c0_g1_i2	10	ath-miR2933a, ath-miR2933b, cca-miR6109, ddi-miR-7101, stu-miR5303c, stu-miR5303a, stu-miR5303b, stu-miR5303d, stu-miR5303e, stu-miR5303f	HA22A_ARATH	HVA22A At1g74520 F1M20.20
TRINITY_DN42537_c0_g1_i3	4	ath-miR5631, ath-miR5631, bdi-miR7767-5p, bra-miR860-5p	PMTQ_ARATH	At5g64030 MBM17.13
TRINITY_DN42540_c0_g1_i3	39	ath-miR390a-3p, ath-miR390b-3p, osa-miR156k, osa-miR156l-5p, osa-miR166g-5p, sbi-miR156d, mtr-miR156a, gma-miR156b, zma-miR156j-5p, gma-miR390a-3p, vvi-miR156h, bdi-miR156a, mtr-miR2609a, mtr-miR2609b, rco-miR156e, aly-miR390a-3p, aly-miR390b-3p, ahy-miR156a, ahy-miR156c, far-miR156a, far-miR156b, tcc-miR156a, gma-miR390c, ath-miR156i, ath-miR156j, hme-miR-281, hpa-miR156a, har-miR156c, mdm-miR15…	MTP7_ORYSJ	MTP7 Os01g0130000 LOC_Os01g03914 OsJ_00239 P0408F06.28 P0504H10.3
TRINITY_DN42549_c0_g1_i2	2	rgl-miR5137, mdm-miR396a	MAD22_ORYSJ	MADS22 RMD1 Os02g0761000 LOC_Os02g52340 OJ1175_B01.24 OsJ_08471
TRINITY_DN42555_c0_g1_i2	43	ath-miR399b, ath-miR399c-3p, osa-miR399d, sbi-miR399d, zma-miR399e-3p, sbi-miR399i, mtr-miR399l, mtr-miR399p, ppt-miR902k-3p, vvi-miR399b, ptc-miR1448, vvi-miR399c, vvi-miR399i, pvu-miR482-3p, pvu-miR399a, zma-miR399i-3p, zma-miR399j-3p, rco-miR399a, gra-miR482, aly-miR399b-3p, aly-miR399c-3p, vvi-miR3633a-3p, csi-miR399d, tcc-miR399a, tcc-miR399i, sly-miR482a, vun-miR399a, gma-miR399a, gma-miR39…	NBP35_ARATH	NBP35 At5g50960 K3K7.12
TRINITY_DN42572_c0_g3_i2	4	mtr-miR2642, esi-miR8618b, gma-miR9749, ata-miR169j-3p	PPR69_ARATH	PCMP-E56 At1g32415 F5D14.18
TRINITY_DN42578_c1_g2_i13	10	ath-miR780.1, ath-miR781a, cre-miR908.2, aly-miR781-5p, mtr-miR5264, ath-miR781b, mtr-miR5751, bdi-miR7724a-5p, bdi-miR7724b-5p, bra-miR9564-5p	CLH2_ORYSJ	Os12g0104800 LOC_Os12g01390
TRINITY_DN42580_c0_g1_i2	3	stu-miR319a-5p, gra-miR8644, gra-miR8705	CUT1B_ARATH	CURT1B PSAP PSI-P TMP14 At2g46820 F19D11.10
TRINITY_DN42580_c0_g1_i3	14	gma-miR1522, mtr-miR2639, mtr-miR2651, mtr-miR2668, ath-miR841b-5p, aly-miR841, hme-miR-2796, bdi-miR7741-5p.1, stu-miR319a-5p, gra-miR8644, gra-miR8703a, gra-miR8703b, gra-miR8703c, gra-miR8705	CUT1B_ARATH	CURT1B PSAP PSI-P TMP14 At2g46820 F19D11.10
TRINITY_DN42580_c0_g1_i9	6	gma-miR1522, mtr-miR2668, hme-miR-2796, stu-miR319a-5p, gra-miR8644, gra-miR8705	CUT1B_ARATH	CURT1B PSAP PSI-P TMP14 At2g46820 F19D11.10
TRINITY_DN42661_c0_g1_i1	4	aly-miR319a-5p, bdi-miR7767-5p, stu-miR3627-3p, bra-miR319-5p	PHL8_ARATH	PHL8 At1g69580 F24J1.30
TRINITY_DN42691_c0_g2_i3	1	osa-miR5522	COPA2_ORYSJ	Os03g0711500 LOC_Os03g50350 OsJ_011823 OSJNBb0033N16.11
TRINITY_DN42706_c0_g1_i2	5	cre-miR1157-5p, osa-miR1846d-3p, bdi-miR5070, gma-miR5783, stu-miR7979	PTR19_ARATH	NPF4.6 AIT1 NRT1.2 NTL1 NTR1:2 At1g69850 T17F3.12
TRINITY_DN42707_c0_g1_i4	1	mtr-miR2622	RMR14_ARATH	REM1.4 At5g23750 MRO11.21
TRINITY_DN42718_c0_g1_i2	0		ATG12_MEDTR	ATG12 APG12
TRINITY_DN42726_c0_g1_i1	3	ath-miR840-5p, rgl-miR5137, ghr-miR7488	USPAL_ARATH	At3g01520 F4P13.7
TRINITY_DN42739_c1_g1_i3	1	esi-miR8624b	CLAH1_ARATH	CHC1 At3g11130 F11B9.30 F9F8.6
TRINITY_DN42762_c0_g1_i5	7	ath-miR415, osa-miR415, ath-miR5019, mtr-miR4414a-3p, osa-miR5498, bdi-miR7777-5p.2, tae-miR9658-3p	PHYK2_ORYSJ	Os01g0832000 LOC_Os01g61560 P0446G04.41
TRINITY_DN42764_c0_g2_i10	4	ahy-miR398, bdi-miR7724a-5p, bdi-miR7724b-5p, stu-miR8025-5p	SODC2_MESCR	SODCC.2 SOD2
TRINITY_DN42764_c0_g2_i5	3	ahy-miR398, bdi-miR7724a-5p, bdi-miR7724b-5p	SODC2_MESCR	SODCC.2 SOD2
TRINITY_DN42771_c1_g1_i1	54	ath-miR390a-5p, ath-miR390b-5p, osa-miR390-5p, ptc-miR390a, ptc-miR390b, ptc-miR390c, ptc-miR390d-5p, ppt-miR390a, ppt-miR390b, mtr-miR390, ghr-miR390a, ghr-miR390b, ghr-miR390c, bna-miR390a, bna-miR390b, bna-miR390c, vvi-miR390, gma-miR390a-5p, sbi-miR390, zma-miR390a-5p, zma-miR390b-5p, csi-miR390, rco-miR390a, rco-miR390b, aly-miR390a-5p, aly-miR390b-5p, esi-miR3463-5p, tcc-miR390a, tcc-miR390…	PYL10_ORYSJ	PYL10 PYL1 RCAR10 Os10g0573400 LOC_Os10g42280 OsJ_32555 OSJNBa0003O19.2
TRINITY_DN42804_c1_g1_i2	2	sbi-miR5568f-5p, lja-miR7521	TIL_ARATH	TIL At5g58070 K21L19.6
TRINITY_DN42804_c1_g1_i3	6	ath-miR849, smo-miR1103-5p, ath-miR5652, bdi-miR7776-3p.1, sly-miR477-3p, tae-miR9661-5p	TIL_ARATH	TIL At5g58070 K21L19.6
TRINITY_DN42809_c0_g3_i2	3	bdi-miR7755-5p, tae-miR9674b-5p, ata-miR9674a-5p	FHA1_TOBAC	FHA1
TRINITY_DN42818_c0_g1_i3	7	ppt-miR166m, cre-miR1142, aqu-miR-2020-3p, stu-miR5303c, stu-miR5303a, stu-miR5303b, stu-miR5303d	B561I_ARATH	At3g61750 F15G16.140 F21F14.14
TRINITY_DN42848_c0_g2_i1	3	csi-miR3948, hme-miR-279a, hme-miR-279b	IMDH_VIGUN	impdh
TRINITY_DN42860_c0_g2_i1	0		WRK53_ARATH	WRKY53 At4g23810 F9D16.280
TRINITY_DN42901_c0_g2_i3	3	bdi-miR166g-5p, sbi-miR5568f-3p, rgl-miR7811	AT101_ARATH	ATG101 At5g66930 MUD21.19
TRINITY_DN42909_c0_g1_i1	4	cre-miR1160.1, bdi-miR395d-5p, bra-miR9563a-5p, bra-miR9563b-5p	RSGA1_ARATH	rsgA EMB1688 At1g67440 T1F15.10
TRINITY_DN42938_c0_g1_i8	9	ath-miR858a, aly-miR858-5p, mtr-miR5222, mtr-miR2590h, mtr-miR2590i, mtr-miR2590j, ath-miR858b, mdm-miR858, cme-miR858	MYBC_MAIZE	C1 C1-B73 C1-I c1-I-2K1 Z438D03.27
TRINITY_DN42942_c0_g2_i1	8	ptc-miR475d-3p, osa-miR1878, aly-miR3446-3p, bdi-miR5180a, gma-miR5671a, ptc-miR6448, bdi-miR7737-3p, gra-miR8767c	PPR46_ARATH	At1g16830 F17F16.24
TRINITY_DN42955_c0_g1_i2	3	pab-miR3711, rgl-miR7803b-5p, gra-miR166c	IMB1_ARATH	KPNB1 At5g53480 MNC6.1
TRINITY_DN42985_c0_g1_i1	0		MDHG_CUCSA	MDHG
TRINITY_DN42985_c0_g1_i2	0		MDHG_CUCSA	MDHG
TRINITY_DN43004_c0_g1_i2	1	aly-miR860-5p	TRXH5_ARATH	TRX5 LIV1 At1g45145 F27F5.21
TRINITY_DN43004_c0_g2_i3	11	ath-miR156a-3p, zma-miR156e-3p, zma-miR156h-3p, zma-miR156i-3p, tae-miR1128, bdi-miR1127, aly-miR156a-3p, ssp-miR1128, bra-miR156f-3p, ata-miR395a-5p, ata-miR395f-5p	TRXH_PICMA	SB09
TRINITY_DN43023_c1_g1_i2	11	ath-miR851-3p, osa-miR2928, mtr-miR5272a, mtr-miR5272b, mtr-miR5272c, mtr-miR5272d, mtr-miR5272e, bna-miR2111c, hme-miR-34, osa-miR7692-5p, bra-miR2111-5p	NAC74_ORYSJ	NAC074 NAC8 Os01g0261200 LOC_Os01g15640 OsJ_01182 P0469E09.5 P0699D11.24
TRINITY_DN43023_c1_g1_i3	14	ath-miR851-3p, ath-miR824-5p, bol-miR824, bra-miR824, bna-miR824, aly-miR824-5p, mtr-miR5272a, mtr-miR5272b, mtr-miR5272c, mtr-miR5272d, mtr-miR5272e, bna-miR2111c, hme-miR-34, bra-miR2111-5p	NAC74_ORYSJ	NAC074 NAC8 Os01g0261200 LOC_Os01g15640 OsJ_01182 P0469E09.5 P0699D11.24
TRINITY_DN43025_c1_g1_i6	26	ath-miR846-3p, cre-miR905-3p, tae-miR1137a, sbi-miR1432, mtr-miR2659a, mtr-miR2659b, mtr-miR2659c, mtr-miR2659d, mtr-miR2659e, mtr-miR2659f, zma-miR1432-5p, aly-miR846-3p, pab-miR3705, gma-miR1520o, ssp-miR1432, bdi-miR5201-3p, hme-miR-308, ptc-miR6426a, ptc-miR6426b, mtr-miR2659g, mtr-miR2659h, mtr-miR2659i, mtr-miR2659j, mtr-miR2659k, bdi-miR7731-5p, ata-miR5070-3p	GLTP1_ARATH	GLTP1 At2g33470 F4P9.24
TRINITY_DN43049_c0_g2_i1	3	aly-miR319b-5p, ptc-miR6474, stu-miR319a-5p	RS24_ARATH	RPS2D At3g57490 T8H10.90
TRINITY_DN43049_c0_g2_i2	5	ppt-miR529e, ppt-miR529f, mtr-miR2591, zma-miR529-5p, bdi-miR529-5p	RS24_ARATH	RPS2D At3g57490 T8H10.90
TRINITY_DN43060_c0_g1_i2	2	bdi-miR5065, cpa-miR477	AIRP2_ARATH	AIRP2 At5g01520 F7A7_40
TRINITY_DN43065_c0_g2_i3	11	osa-miR528-5p, zma-miR528a-5p, zma-miR528b-5p, sbi-miR528, ahy-miR3509-5p, gma-miR4367, bdi-miR528-5p, ssp-miR528, hvu-miR6184, lja-miR7543, ata-miR528-5p	SAMC2_ARATH	SAMC2 At1g34065 F12G12.11
TRINITY_DN43065_c0_g2_i4	15	osa-miR528-5p, ppt-miR1036-5p, mtr-miR2642, zma-miR528a-5p, zma-miR528b-5p, sbi-miR528, gma-miR4367, bdi-miR528-5p, ssp-miR528, mtr-miR5751, gma-miR166m, hvu-miR6184, mes-miR166i, cpa-miR166e, ata-miR528-5p	SAMC2_ARATH	SAMC2 At1g34065 F12G12.11
TRINITY_DN43075_c0_g2_i3	1	peu-miR2916	RS12_HORVU	RPS12
TRINITY_DN43080_c1_g1_i2	14	ppt-miR1219a, ppt-miR1219b, ppt-miR1219c, ppt-miR1219d, aly-miR395e-5p, aly-miR395g-5p, gma-miR4358, mtr-miR5248, cca-miR6106-5p, hme-miR-71, bra-miR395d-5p, bra-miR395b-5p, bra-miR395c-5p, bra-miR395a-5p	PP274_ARATH	PCMP-H79 At3g49710 T16K5.60
TRINITY_DN43105_c0_g1_i2	2	ppt-miR533e, gma-miR862a	EM506_ARATH	EMB506 At5g40160 MSN9.60
TRINITY_DN43117_c0_g1_i6	5	mtr-miR2657, aly-miR400-3p, gma-miR4416c, gma-miR4416b, bra-miR400-3p	STR16_ARATH	STR16 At5g66040 K2A18.11
TRINITY_DN43121_c0_g1_i4	8	zma-miR169n-3p, osa-miR5804, nta-miR6161d, nta-miR6164a, nta-miR6164b, ptc-miR6423, bdi-miR7762-3p, gra-miR8722	BRG3_ARATH	BRG3 At3g12920 MGH6.3
TRINITY_DN43139_c2_g2_i1	4	vvi-miR169b, vvi-miR169h, pab-miR397, gma-miR9765	SC61B_ARATH	At2g45070 T14P1.12
TRINITY_DN43139_c2_g2_i3	3	vvi-miR169b, vvi-miR169h, pab-miR397	SC61B_ARATH	At2g45070 T14P1.12
TRINITY_DN43158_c0_g1_i1	7	osa-miR172c, sbi-miR172e, ppt-miR1047-3p, aly-miR169h-3p, egu-miR172d, egu-miR172e, egu-miR172f	ZB14_MAIZE	ZBP14 PKCI
TRINITY_DN43203_c0_g1_i4	1	gma-miR4997	RL192_ARATH	RPL19B At3g16780 MGL6.25
TRINITY_DN43207_c0_g2_i2	2	ath-miR402, mtr-miR2199	TRXM1_ORYSJ	Os02g0639900 LOC_Os02g42700 OsJ_07676 P0010C01.26
TRINITY_DN43211_c12_g1_i5	2	cre-miR908.3, aly-miR3440-3p	DGK5_ARATH	DGK5 At2g20900 F5H14.13
TRINITY_DN43227_c0_g1_i1	10	gma-miR482a-5p, osa-miR5155, hme-miR-993, hme-miR-6301-3p, ptc-miR6461, ghr-miR7486a, ghr-miR7486b, gra-miR8771a, gra-miR8771b, sly-miR477-5p	ZAR1_ARATH	ZAR1 At2g01210 F10A8.9
TRINITY_DN43244_c0_g2_i1	8	ptc-miR394a-3p, ptc-miR394b-3p, pta-miR952a, ath-miR2934-3p, pde-miR952a, pde-miR952b, pde-miR952c, gra-miR8641	SNAT1_ORYSI	SNAT1 NSI OsI_019680 OsI_20361
TRINITY_DN43248_c0_g2_i2	4	aqc-miR482a, aqc-miR482b, aqc-miR482c, bdi-miR7770-5p	PROT2_ORYSJ	LOC_Os07g01090 B1026C12.12
TRINITY_DN43248_c0_g3_i1	5	mtr-miR2648, lja-miR7536a, lja-miR7536b, bdi-miR7713-3p, bdi-miR7770-5p	PROT2_ORYSJ	LOC_Os07g01090 B1026C12.12
TRINITY_DN43272_c1_g1_i9	7	zma-miR167b-3p, osa-miR5081, bna-miR6030, hme-miR-210, stu-miR408b-5p, gra-miR477, tae-miR9671-5p	NFD6_ARATH	NFD6 At2g20585 F23N11
TRINITY_DN43274_c0_g1_i1	11	ppt-miR1063a, ppt-miR1063b, ppt-miR1063c, ppt-miR1063d, ppt-miR1063e, ppt-miR1063f, ppt-miR1063g, ppt-miR1063h, osa-miR1854-5p, mtr-miR2592bq-5p, esi-miR8625	ACC1_ORYSJ	ACC1 Os10g0363300 LOC_Os10g21910 OsJ_31236 OSJNBa0073L01.2
TRINITY_DN43274_c0_g1_i3	6	osa-miR1854-5p, aly-miR3440-3p, gma-miR4380b, gma-miR2118b-5p, mtr-miR2592bq-5p, bdi-miR9497	ACC2_ARATH	ACC2 At1g36180 F15C21.2
TRINITY_DN43274_c0_g1_i5	6	osa-miR1854-5p, aly-miR3440-3p, gma-miR4380b, gma-miR2118b-5p, mtr-miR2592bq-5p, bdi-miR9497	ACC2_ARATH	ACC2 At1g36180 F15C21.2
TRINITY_DN43292_c0_g1_i4	2	gma-miR2109-5p, gso-miR2109	PSAE_SPIOL	PSAE-1; PSAE-2
TRINITY_DN43292_c0_g1_i5	6	gma-miR2109-5p, gso-miR2109, vvi-miR2111-3p, mtr-miR5226, osa-miR6253, osa-miR6255	PSAE_HORVU	PSAE
TRINITY_DN43292_c0_g2_i2	0		PSAE_SPIOL	PSAE-1; PSAE-2
TRINITY_DN43295_c0_g3_i6	3	ptc-miR477a-3p, smo-miR1097, mtr-miR1509a-3p	DHQS_ACTCH	DHQS AROB
TRINITY_DN43299_c2_g3_i2	18	ptc-miR160h, ppt-miR160b, ppt-miR160c, ppt-miR160d, cre-miR909.2, ppt-miR160i, mtr-miR2587a, mtr-miR2587b, mtr-miR2587c, mtr-miR2587d, mtr-miR2587e, mtr-miR2587f, csi-miR160, gma-miR4343b, nta-miR160d, mes-miR160g, mes-miR160h, mtr-miR2587g	UBC7_ARATH	UBC7 At5g59300 MNC17.21
TRINITY_DN43326_c0_g1_i1	0		C7A29_PANGI
TRINITY_DN43326_c0_g3_i1	3	aqu-miR-2016-5p, bdi-miR7725b-5p.1, tae-miR9780	C7A29_PANGI
TRINITY_DN43327_c3_g5_i3	14	ptc-miR159e, ppt-miR1060, vvi-miR159a, vvi-miR159b, gma-miR4387a, gma-miR396f, gma-miR396g, bra-miR5712, hbr-miR396a, mdm-miR408b, mdm-miR408c, mdm-miR408d, sbi-miR6230-3p, mtr-miR319c-5p	PRXQ_POPJC	PRXQ
TRINITY_DN43327_c3_g5_i4	14	ptc-miR159e, ppt-miR1060, vvi-miR159a, vvi-miR159b, gma-miR4387a, gma-miR396f, gma-miR396g, bra-miR5712, hbr-miR396a, mdm-miR408b, mdm-miR408c, mdm-miR408d, sbi-miR6230-3p, mtr-miR319c-5p	PRXQ_POPJC	PRXQ
TRINITY_DN43337_c0_g1_i3	3	bdi-miR1127, ath-miR5019, sly-miR482e-5p	XTH32_ARATH	XTH32 At2g36870 T1J8.5
TRINITY_DN43346_c8_g2_i5	1	ppt-miR1078	KN14L_ORYSJ	KIN14L Os06g0217600 LOC_Os06g11380 OsJ_20602 OSJNBb0024N18.29
TRINITY_DN43359_c0_g1_i2	2	stu-miR8037, stu-miR8051-3p	SUMO2_ARATH	SUMO2 SUM2 At5g55160 MCO15.11
TRINITY_DN43359_c1_g1_i13	28	cre-miR908.2, mtr-miR2592b-5p, mtr-miR2592d-5p, mtr-miR2592e-5p, mtr-miR2592o-5p, mtr-miR2592q-5p, mtr-miR2592s-5p, vvi-miR3637-3p, mtr-miR2592t, mtr-miR2592u, mtr-miR2592v, mtr-miR2592w, mtr-miR2592x, mtr-miR2592y, mtr-miR2592z, mtr-miR2592ab, mtr-miR2592ac, mtr-miR2592ad, mtr-miR2592ae, mtr-miR2592af, mtr-miR2592ah, mtr-miR2592ai, mtr-miR2592aj, mtr-miR2592al, mtr-miR2592am, gma-miR5772, mtr-mi…	SUMO2_ARATH	SUMO2 SUM2 At5g55160 MCO15.11
TRINITY_DN43359_c1_g2_i2	0		SUMO2_ARATH	SUMO2 SUM2 At5g55160 MCO15.11
TRINITY_DN43369_c0_g1_i4	10	osa-miR171i-5p, zma-miR164d-3p, mtr-miR2653a, mtr-miR2653b, mtr-miR2653c, aly-miR3448-3p, nta-miR6156, mtr-miR2653d, bdi-miR5174e-3p.1, bdi-miR5174b-3p	MOC2B_ORYSI	MOCS2 OsI_005657
TRINITY_DN43376_c0_g1_i8	4	bdi-miR1139, zma-miR171l-5p, bdi-miR7753-3p, gra-miR8700	VA727_ARATH	VAMP727 At3g54300 F24B22.260
TRINITY_DN43376_c0_g1_i9	5	bdi-miR1139, mtr-miR2666, zma-miR171l-5p, bdi-miR7753-3p, gra-miR8700	VA727_ARATH	VAMP727 At3g54300 F24B22.260
TRINITY_DN43383_c0_g2_i5	3	cre-miR917, sbi-miR437x-3p, gma-miR5780c	R18AL_ARATH	At1g29970 T1P2.8
TRINITY_DN43395_c0_g1_i2	8	osa-miR821a, osa-miR821b, osa-miR821c, gma-miR4371a, nta-miR6020a-5p, stu-miR6023, hme-miR-6302-3p, tae-miR1120c-5p	MAP1B_ARATH	MAP1B At1g13270 T6J4.3
TRINITY_DN43395_c0_g1_i3	7	osa-miR821a, osa-miR821b, osa-miR821c, gma-miR4371a, nta-miR6020a-5p, stu-miR6023, tae-miR1120c-5p	MAP1B_ARATH	MAP1B At1g13270 T6J4.3
TRINITY_DN43396_c1_g6_i1	1	gra-miR8665	ERF76_ARATH	ERF11 ERF-11 ERF076 At1g28370 F3M18.20
TRINITY_DN43396_c1_g6_i2	0		ERF76_ARATH	ERF11 ERF-11 ERF076 At1g28370 F3M18.20
TRINITY_DN43396_c1_g9_i1	2	esi-miR3454g-3p, esi-miR3454d-3p	ERF79_ARATH	ERF8 ERF-8 ERF079 At1g53170 F12M16.6
TRINITY_DN43396_c1_g9_i3	5	ppt-miR319d-5p.2, esi-miR3454g-3p, esi-miR3454d-3p, osa-miR5071, gma-miR9753	ERF82_ARATH	ERF3 ERF-3 ERF082 At1g50640 F11F12.4 F17J6.16
TRINITY_DN43401_c2_g1_i1	1	bdi-miR7715-5p	TRL2_ORYSJ	Os05g0200100 LOC_Os05g11090 OSJNBa0017O06.11
TRINITY_DN43411_c0_g1_i1	10	ppt-miR533a-3p, ppt-miR533b-3p, ppt-miR533c, ppt-miR533d, smo-miR1080, mtr-miR2640, mtr-miR2640, ath-miR2934-5p, gma-miR5375, ata-miR169c-3p	RCD1_ARATH	RCD1 ATP8 CEO1 At1g32230 F3C3.1
TRINITY_DN43411_c0_g1_i2	6	smo-miR1080, mtr-miR2640, mtr-miR2640, ath-miR2934-5p, gma-miR5375, ata-miR169c-3p	RCD1_ARATH	RCD1 ATP8 CEO1 At1g32230 F3C3.1
TRINITY_DN43413_c4_g6_i2	3	smo-miR1115-3p, osa-miR5812, ata-miR9677-5p	RIBD_MAIZE	PYRD GRMZM2G320099
TRINITY_DN43424_c1_g1_i9	5	ptc-miR472b, osa-miR1846c-3p, aly-miR395h-5p, gma-miR5668, stu-miR6023	LPXC2_ARATH	LPXC2 At1g24880 F5A9.14
TRINITY_DN43436_c0_g1_i2	3	esi-miR3453-5p, esi-miR3453-5p, bdi-miR159b-3p.2	BZR3_ORYSJ	BZR3 Os06g0552300 LOC_Os06g35900 P0427B07.9
TRINITY_DN43436_c2_g1_i3	3	osa-miR169r-3p, zma-miR169n-3p, zma-miR169o-3p	C3H3_ORYSJ	Os01g0252200 LOC_Os01g14870 OsJ_01120
TRINITY_DN43438_c0_g1_i5	6	sbi-miR821b, aly-miR3441-3p.1, vvi-miR3629a-5p, pab-miR3706, ath-miR3933, gma-miR9765	MGAT2_ARATH	GNT2 At2g05320 F5G3.22
TRINITY_DN43442_c0_g1_i3	2	bdi-miR5059, stu-miR8000	PPA1_SOLLC	APS1 APS-1(1)
TRINITY_DN43456_c2_g1_i1	2	mtr-miR5279, bdi-miR7734-5p	AVT6E_ARATH	AVT6E At1g80510 T21F11.16
TRINITY_DN43464_c0_g1_i5	14	ath-miR854a, ath-miR854b, ath-miR854c, ath-miR854d, ath-miR854e, mtr-miR5284a, mtr-miR5284b, mtr-miR5284c, mtr-miR5284d, mtr-miR5284e, mtr-miR5284f, mtr-miR5284g, mtr-miR5284h, cca-miR6108f	HIP39_ARATH	HIPP39 At1g01490 F22L4.5
TRINITY_DN43491_c0_g3_i1	1	gma-miR4412-3p	ACET1_ORYSJ	Os02g0642300 LOC_Os02g42890 OJ1112_G03.14 OsJ_07691
TRINITY_DN43493_c4_g9_i1	1	bdi-miR7717c-5p	CSPLC_VITVI	GSVIVT00013502001
TRINITY_DN43498_c1_g2_i2	2	ath-miR5640, cca-miR6112	MD22A_ARATH	MED22A MED22_2 At1g16430 F3O9.23
TRINITY_DN43503_c1_g1_i2	6	ppt-miR1041, tae-miR1135, lja-miR7524, bdi-miR7784a-3p, bdi-miR7784b-3p, tae-miR9658-3p	GNOM_ARATH	GN EMB30 GBF3 MIZ2 VAN7 At1g13980 F16A14.20 F7A19.7
TRINITY_DN43503_c1_g1_i3	4	tae-miR1135, cre-miR1158, lja-miR7524, tae-miR9658-3p	GNOM_ARATH	GN EMB30 GBF3 MIZ2 VAN7 At1g13980 F16A14.20 F7A19.7
TRINITY_DN43512_c0_g1_i1	100	ath-miR159b-3p, ath-miR319a, ath-miR319b, ath-miR319c, osa-miR159f, mtr-miR319a-3p, sof-miR159c, gma-miR319a, gma-miR319b, zma-miR159c-3p, zma-miR159d-3p, sbi-miR159b, ptc-miR159d, ptc-miR319a, ptc-miR319b, ptc-miR319c, ptc-miR319d, ptc-miR319e, ptc-miR319f, ptc-miR319g, ptc-miR319h, ppt-miR319a, ppt-miR319b, ppt-miR319c, ppt-miR319d-3p, mtr-miR319b-3p, ppt-miR319e, pta-miR159b, pta-miR159c, pta-…	UPL5_ARATH	UPL5 At4g12570 T1P17.160
TRINITY_DN43514_c0_g2_i3	3	esi-miR3454g-5p, esi-miR3454f-5p, esi-miR3454d-5p	NCPR_CATRO	CPR
TRINITY_DN43515_c5_g3_i2	11	cre-miR908.2, osa-miR1875, vvi-miR3630-5p, hbr-miR6171, sbi-miR6235-5p, bdi-miR7708b-5p, ptc-miR7831, stu-miR8035, gra-miR7502b, gra-miR7502c, sly-miR9476-5p	PPR22_ARATH	At1g08610 F22O13.9
TRINITY_DN43515_c5_g3_i3	9	cre-miR908.2, osa-miR1875, vvi-miR3630-5p, hbr-miR6171, bdi-miR7708b-5p, ptc-miR7831, gra-miR7502b, gra-miR7502c, sly-miR9476-5p	PPR22_ARATH	At1g08610 F22O13.9
TRINITY_DN43517_c3_g2_i3	5	ath-miR862-5p, gma-miR2119, pvu-miR2119, ptc-miR6447, bra-miR9553-5p	SPX3_ARATH	SPX3 At2g45130 T14P1.6
TRINITY_DN43517_c4_g2_i1	1	sbi-miR821e	ROC5_NICSY
TRINITY_DN43517_c4_g2_i4	1	sbi-miR821e	ROC5_NICSY
TRINITY_DN43528_c0_g1_i3	5	mtr-miR2648, aly-miR846-5p, vvi-miR3625-5p, sbi-miR5565d, ata-miR2275a-5p	RHA1A_ARATH	RHA1A At4g11370 F8L21.160
TRINITY_DN43528_c0_g1_i5	5	mtr-miR2648, aly-miR846-5p, vvi-miR3625-5p, sbi-miR5565d, ata-miR2275a-5p	RHA1A_ARATH	RHA1A At4g11370 F8L21.160
TRINITY_DN43532_c0_g1_i1	6	osa-miR171d-5p, mtr-miR1510b-5p, vvi-miR3625-3p, gma-miR4370, bdi-miR7707-3p, bdi-miR7748b-3p	NHL10_ARATH	NHL10 YLS9 At2g35980 F11F19.11
TRINITY_DN43539_c0_g1_i2	2	mtr-miR2089-5p, ata-miR319-5p	HIS7_ARATH	HISN7 IMPL2 At4g39120 T22F8.20
TRINITY_DN43543_c4_g1_i4	5	zma-miR164d-3p, zma-miR164f-3p, mdm-miR159c, tae-miR9657b-5p, ata-miR164a-3p	LCV2_ARATH	LCV2 At1g43130 F2H10.2
TRINITY_DN43543_c4_g1_i7	6	zma-miR164d-3p, ppt-miR2077, zma-miR164f-3p, mdm-miR159c, tae-miR9657b-5p, ata-miR164a-3p	LCV2_ARATH	LCV2 At1g43130 F2H10.2
TRINITY_DN43548_c0_g1_i2	6	ath-miR406, aly-miR4249, gma-miR5774a, gma-miR5774b, sbi-miR6223-3p, sly-miR9474-3p	GONS1_ARATH	GONST1 At2g13650 T10F5.19
TRINITY_DN43563_c1_g1_i3	5	cre-miR1145.2, mtr-miR5277, mtr-miR5740, mtr-miR2593e, mtr-miR2593d	VA714_ARATH	VAMP714 At5g22360 MWD9.16
TRINITY_DN43564_c0_g1_i8	11	osa-miR168a-5p, sbi-miR168, sof-miR168a, zma-miR168a-5p, zma-miR168b-5p, hvu-miR168-5p, bdi-miR168-5p, ssp-miR168a, bna-miR168b, bdi-miR7711-5p.2, ata-miR168-5p	RRAA2_ARATH	At5g16450 MQK4.18
TRINITY_DN43579_c0_g1_i3	4	ppt-miR2085, ppt-miR2082, aly-miR3443-3p, vvi-miR3632-3p	GFT1_ARATH	GFT1 GONST4 At5g19980 F28I16.130
TRINITY_DN43588_c0_g3_i1	3	ath-miR830-3p, cre-miR910, cca-miR6118-5p	NTRB_ORYSJ	NTRB Os02g0713400 LOC_Os02g48290 OJ1479_B12.9 OsJ_08126
TRINITY_DN43589_c0_g1_i1	5	vvi-miR845a, vvi-miR845b, ath-miR5664, bdi-miR7735-3p, rgl-miR7811	FRL2A_ARATH	FRL2
TRINITY_DN43595_c2_g1_i3	3	ppt-miR1064-3p, osa-miR2926, aly-miR169i-3p	DJB6_ORYSJ	ERDJ3B DJB6 Os05g0156500 LOC_Os05g06440 OsJ_17183 P0431G05.15 P0676G05.5
TRINITY_DN43601_c0_g1_i5	7	zma-miR156e-3p, zma-miR156h-3p, zma-miR156j-3p, mtr-miR2623, bdi-miR156h-3p, stu-miR8019-3p, stu-miR8011b-3p	SSL3_ARATH	SSL3 SS9 At1g08470 T27G7.16
TRINITY_DN43601_c0_g1_i6	7	zma-miR156e-3p, zma-miR156h-3p, zma-miR156j-3p, mtr-miR2623, bdi-miR156h-3p, stu-miR8019-3p, stu-miR8011b-3p	SSL3_ARATH	SSL3 SS9 At1g08470 T27G7.16
TRINITY_DN43607_c2_g1_i2	10	ath-miR831-3p, ppt-miR1064-5p, mdm-miR482a-3p, mtr-miR2635, mtr-miR5233, osa-miR5830, mdm-miR169e, mdm-miR169f, gra-miR8642, bra-miR6032-3p	SCRK7_ARATH	At5g51830 MIO24.3
TRINITY_DN43626_c0_g1_i4	9	ptc-miR171g-5p, ptc-miR171h-5p, osa-miR812a, osa-miR812b, osa-miR812c, osa-miR812d, osa-miR812e, osa-miR1863b, stu-miR4376-5p	Y5713_ARATH	At5g67130 K21H1.9
TRINITY_DN43628_c7_g2_i1	8	vvi-miR395n, mtr-miR2656a, aly-miR156g-3p, aly-miR4247, sbi-miR5381, gra-miR8641, bra-miR408-5p, ata-miR398f-5p	SBT3A_ARATH	SBT3.10 At4g10530 F3H7.13 F7L13.110
TRINITY_DN43628_c7_g2_i7	8	vvi-miR395n, mtr-miR2656a, aly-miR156g-3p, aly-miR4247, sbi-miR5381, gra-miR8641, bra-miR408-5p, ata-miR398f-5p	SBT3A_ARATH	SBT3.10 At4g10530 F3H7.13 F7L13.110
TRINITY_DN43629_c1_g1_i6	4	osa-miR2919, osa-miR6249a, osa-miR6249b, bra-miR400-3p	RS33_ARATH	RPS3C At5g35530 MOK9.14
TRINITY_DN43630_c0_g1_i2	7	osa-miR168a-3p, ppt-miR319d-5p.2, ppt-miR902i-3p, osa-miR1442, hvu-miR168-3p, bdi-miR5181a-3p, ath-miR5653	ADK_PHYPA	ADK PHYPADRAFT_184505
TRINITY_DN43631_c0_g1_i10	3	ath-miR848, cre-miR1169-5p, gra-miR8739	ARF2_ORYSJ	ARF Os05g0489600 LOC_Os05g41060 OJ1119_H02.17
TRINITY_DN43631_c0_g1_i11	3	osa-miR166g-5p, cre-miR910, mtr-miR5239	ARF2_ORYSJ	ARF Os05g0489600 LOC_Os05g41060 OJ1119_H02.17
TRINITY_DN43631_c0_g1_i12	1	gra-miR8716	ARF1_ORYSJ	Os01g0813400 LOC_Os01g59790 OsJ_03844 OSJNBa0085D07.10 P0425G02.41 P0432B10.14
TRINITY_DN43631_c0_g1_i2	2	cre-miR910, tae-miR9775	ARF2_ORYSJ	ARF Os05g0489600 LOC_Os05g41060 OJ1119_H02.17
TRINITY_DN43631_c0_g1_i5	11	mtr-miR2659a, mtr-miR2659b, mtr-miR2659c, mtr-miR2659d, mtr-miR2659e, mtr-miR2659f, mtr-miR2659g, mtr-miR2659h, mtr-miR2659i, mtr-miR2659j, mtr-miR2659k	ARF1_ARATH	ARF1 ARF1A1C BEX1 At2g47170 T3D7.2 T8I13.1
TRINITY_DN43631_c0_g2_i1	4	zma-miR399b-5p, zma-miR399d-5p, gma-miR1533, zma-miR399i-5p	ARF1_ORYSJ	Os01g0813400 LOC_Os01g59790 OsJ_03844 OSJNBa0085D07.10 P0425G02.41 P0432B10.14
TRINITY_DN43631_c0_g3_i1	3	nta-miR6152a, nta-miR6152b, hme-miR-9b	ARF_MAIZE	ARF1
TRINITY_DN43631_c0_g3_i3	3	nta-miR6152a, nta-miR6152b, hme-miR-9b	ARF1_ORYSJ	Os01g0813400 LOC_Os01g59790 OsJ_03844 OSJNBa0085D07.10 P0425G02.41 P0432B10.14
TRINITY_DN43631_c0_g3_i5	3	nta-miR6152a, nta-miR6152b, hme-miR-9b	ARF1_ORYSJ	Os01g0813400 LOC_Os01g59790 OsJ_03844 OSJNBa0085D07.10 P0425G02.41 P0432B10.14
TRINITY_DN43631_c0_g3_i6	5	mtr-miR2670f, mtr-miR2670g, nta-miR6152a, nta-miR6152b, hme-miR-9b	ARF1_ORYSJ	Os01g0813400 LOC_Os01g59790 OsJ_03844 OSJNBa0085D07.10 P0425G02.41 P0432B10.14
TRINITY_DN43631_c0_g3_i8	5	mtr-miR2670f, mtr-miR2670g, nta-miR6152a, nta-miR6152b, hme-miR-9b	ARF1_ORYSJ	Os01g0813400 LOC_Os01g59790 OsJ_03844 OSJNBa0085D07.10 P0425G02.41 P0432B10.14
TRINITY_DN43632_c0_g1_i1	7	mtr-miR2680a, mtr-miR2680b, mtr-miR2680c, mtr-miR2680d, mtr-miR2680e, osa-miR2864.1, ath-miR5636	C3H17_ORYSJ	Os02g0677700 LOC_Os02g45480
TRINITY_DN43640_c1_g1_i3	7	ath-miR160c-3p, ptc-miR474a, ptc-miR474c, pab-miR3710, ath-miR5027, stu-miR8027, gra-miR530a	UBA2A_ARATH	UBA2A At3g56860 T8M16.190
TRINITY_DN43660_c0_g1_i2	6	sly-miR1916, osa-miR2864.1, ath-miR5648-5p, ptc-miR6468-3p, stu-miR8014-3p, bra-miR9553-3p	PP397_ARATH	At5g25630 T14C9_170
TRINITY_DN43660_c0_g1_i4	6	sly-miR1916, osa-miR2864.1, ath-miR5648-5p, ptc-miR6468-3p, stu-miR8014-3p, bra-miR9553-3p	PP397_ARATH	At5g25630 T14C9_170
TRINITY_DN43667_c6_g4_i1	44	ath-miR2111a-5p, ath-miR2111b-5p, bna-miR2111b-5p, bna-miR2111a-5p, mtr-miR2111c, mtr-miR2111d-5p, mtr-miR2111e-5p, mtr-miR2111g-5p, mtr-miR2111h, mtr-miR2111i, mtr-miR2111m-5p, mtr-miR2111n, mtr-miR2111o, mtr-miR2111b, mtr-miR2111j, mtr-miR2111k, aly-miR2111a-5p, aly-miR2111b-5p, lja-miR2111-5p, bra-miR2111a-5p, bra-miR2111b-5p, gma-miR4341, tcc-miR2111, mtr-miR2111f, mtr-miR2111a-5p, gma-miR211…	GATC_SORBI	GATC Sb01g013180
TRINITY_DN43667_c6_g4_i2	42	ath-miR2111a-5p, ath-miR2111b-5p, bna-miR2111b-5p, bna-miR2111a-5p, mtr-miR2111c, mtr-miR2111d-5p, mtr-miR2111e-5p, mtr-miR2111g-5p, mtr-miR2111h, mtr-miR2111i, mtr-miR2111m-5p, mtr-miR2111n, mtr-miR2111o, mtr-miR2111b, mtr-miR2111j, mtr-miR2111k, aly-miR2111a-5p, aly-miR2111b-5p, lja-miR2111-5p, bra-miR2111a-5p, bra-miR2111b-5p, gma-miR4341, tcc-miR2111, mtr-miR2111f, mtr-miR2111a-5p, gma-miR211…	GATC_VITVI	GATC VIT_04s0008g00570
TRINITY_DN43676_c0_g1_i2	3	cre-miR1168.1, pab-miR950-5p, tae-miR9657a-3p	GUX8_ARATH	PGSIP8 At2g35710 T20F21.27
TRINITY_DN43680_c0_g1_i1	1	zma-miR395l-5p	RABC1_ARATH	RABC1 RAB18 RAB18-1 At1g43890 F28H19.15 F9C16.3
TRINITY_DN43681_c3_g1_i1	7	ppt-miR1023a-3p, ppt-miR1023c-3p, osa-miR169r-3p, aly-miR3445-5p.2, lja-miR7543, stu-miR8038a-3p, stu-miR8038b-3p	EIF3A_ARATH	TIF3A1 At4g11420 F25E4.40
TRINITY_DN43681_c3_g1_i5	6	ppt-miR1023a-3p, ppt-miR1023c-3p, osa-miR169r-3p, aly-miR3445-5p.2, stu-miR8038a-3p, stu-miR8038b-3p	EIF3A_ARATH	TIF3A1 At4g11420 F25E4.40
TRINITY_DN43691_c0_g1_i2	8	gma-miR171b-3p, csi-miR171b, mtr-miR171h, mtr-miR171g, gma-miR171r, gma-miR171s, bdi-miR7711-5p.3, gma-miR9745	CLH2_ORYSJ	Os12g0104800 LOC_Os12g01390
TRINITY_DN43691_c0_g1_i8	11	gma-miR171b-3p, aly-miR157b-3p, ahy-miR156b-3p, csi-miR171b, mtr-miR171h, mtr-miR171g, gma-miR171r, gma-miR171r, gma-miR171s, gma-miR171s, bdi-miR7711-5p.3	CLH1_ORYSJ	Os11g0104900 LOC_Os11g01380
TRINITY_DN43709_c4_g2_i4	3	bdi-miR7770-5p, gra-miR8693, bra-miR9561-3p	CP21D_ARATH	CYP21-4 At3g66654 T8E24.14
TRINITY_DN43709_c4_g2_i9	1	bdi-miR7770-5p	CP21D_ARATH	CYP21-4 At3g66654 T8E24.14
TRINITY_DN43712_c1_g1_i6	5	aly-miR399a-5p, gma-miR5035-5p, sly-miR6027-3p, stu-miR6027, bdi-miR7730-3p	UGE1_ORYSJ	UGE-1 Os05g0595100 LOC_Os05g51670 OsJ_19776 OSJNBa0030I14.9
TRINITY_DN43716_c0_g2_i3	29	ath-miR170-5p, ath-miR171a-5p, ath-miR171c-5p, osa-miR171c-5p, osa-miR171i-5p, zma-miR171b-5p, zma-miR171f-5p, ptc-miR171a-5p, pta-miR398, bdi-miR171c-5p, mtr-miR2607, zma-miR171l-5p, aly-miR170-5p, aly-miR171a-5p, aly-miR171c-5p, gma-miR171c-5p, gma-miR171j-5p, sbi-miR5568g-5p, bdi-miR5163b-5p, bdi-miR7743-5p, stu-miR171b-5p, stu-miR171a-5p, stu-miR171c-5p, stu-miR171d-5p, gra-miR8637, gra-miR87…	PPDEX_ARATH	At4g17486 dl4780c FCAALL.234
TRINITY_DN43717_c1_g1_i1	5	osa-miR397b, gma-miR1522, nta-miR397, lja-miR397, bdi-miR7756-3p	RAC2_ORYSJ	RAC2 Os05g0513800 LOC_Os05g43820 B1155G07.15 OsJ_19185 P0022D06.2
TRINITY_DN43720_c3_g1_i13	5	aly-miR159a-5p, ath-miR5664, gma-miR4416b, sbi-miR5568d-5p, ath-miR8184	POLX_TOBAC
TRINITY_DN43746_c0_g5_i1	5	cre-miR1147.1, osa-miR2101-3p, esi-miR3466-5p, ahy-miR3518, mtr-miR5259	BLUS1_ARATH	BLUS1 At4g14480 dl3280c
TRINITY_DN43751_c0_g4_i1	5	gma-miR1511, osa-miR1863a, nta-miR6025d, ptc-miR6470, stu-miR8003	TPR3_ORYSJ	TPR3 ASPR1 TPR1 Os03g0254700 LOC_Os03g14980 OsJ_08437
TRINITY_DN43756_c0_g1_i1	4	smo-miR1085-3p, mtr-miR1510a-3p, osa-miR2921, gma-miR4372a	UKL5_ARATH	UKL5 At3g27440 K1G2.27
TRINITY_DN43782_c3_g3_i1	14	ath-miR420, zma-miR399b-5p, zma-miR399d-5p, ath-miR834, ppt-miR897, zma-miR399i-5p, aly-miR834-3p, tcc-miR169i, osa-miR5153, mtr-miR5235a, mtr-miR5235b, cca-miR6108e-3p, osa-miR6253, bdi-miR7780-3p	LRK91_ARATH	LECRK91 At5g10530 F12B17.120
TRINITY_DN43790_c0_g3_i4	7	ppt-miR2078, aqc-miR477g, aqc-miR477c, ghr-miR7511, mtr-miR2592bp-3p, gra-miR8671, gma-miR9737	PLY15_ARATH	At4g13710 F18A5.100
TRINITY_DN43800_c0_g2_i1	3	osa-miR5144-5p, ata-miR9772a-3p, ata-miR9772b-3p	FLZ6_ARATH	FLZ6 DUF581-6 At1g78020 F28K19.24
TRINITY_DN43800_c0_g2_i4	5	osa-miR1846e, osa-miR5144-5p, ptc-miR7818, ata-miR9772a-3p, ata-miR9772b-3p	FLZ6_ARATH	FLZ6 DUF581-6 At1g78020 F28K19.24
TRINITY_DN43800_c0_g3_i4	2	gma-miR5783, stu-miR156f-3p	FLZ5_ARATH	FLZ5 DUF581-2 At1g22160 F2E2.23
TRINITY_DN43810_c0_g1_i15	9	ptc-miR167f-3p, ptc-miR167g-3p, ptc-miR167h-3p, ahy-miR167-3p, gma-miR5036, lja-miR7520, bdi-miR5185l-5p, rgl-miR7797b, sly-miR9476-5p	IQD1_ARATH	IQD1 At3g09710 F11F8.30
TRINITY_DN43810_c0_g1_i7	8	osa-miR2055, ahy-miR3513-5p, gma-miR5036, mtr-miR2643b-5p, lja-miR7520, bdi-miR5185l-5p, rgl-miR7803b-3p, sly-miR9476-5p	IQD1_ARATH	IQD1 At3g09710 F11F8.30
TRINITY_DN43817_c3_g1_i1	9	ppt-miR1024a, ppt-miR1024b, osa-miR2090, ath-miR3932b-5p, gma-miR5041-5p, bdi-miR166g-5p, mtr-miR5557-3p, stu-miR6023, sbi-miR5568c-5p	PAIR3_ORYSJ	PAIR3 Os10g0405500 LOC_Os10g26560 OsJ_31462 OSJNBa0060A14.5
TRINITY_DN43819_c0_g1_i4	7	aly-miR395f-5p, aly-miR395h-5p, sbi-miR5564b, sbi-miR5567, ptc-miR6428, sbi-miR5564c-5p, sly-miR9478-5p	PP449_ARATH	PCMP-H61 At5g66520 K1F13.18
TRINITY_DN43826_c0_g1_i3	1	bdi-miR7733-3p	SYA_ARATH	ALATS ALARS At1g50200 F14I3.17
TRINITY_DN43827_c0_g1_i6	3	ppt-miR534a, ptc-miR6449, esi-miR8624a	BGL16_ORYSJ	BGLU16 Os04g0513400 LOC_Os04g43390 OSJNBa0004N05.24 OSJNBb0070J16.1
TRINITY_DN43829_c0_g1_i3	7	osa-miR396g, osa-miR396h, osa-miR396d, gma-miR396e, bdi-miR5184, mdm-miR396a, gra-miR8709c	FLU_ARATH	FLU At3g14110 MAG2.7
TRINITY_DN43833_c0_g2_i4	3	ghr-miR399c, mtr-miR2629h, cca-miR6112	FLZ14_ARATH	FLZ14 DUF581-15 At5g20700 T1M15.100
TRINITY_DN43833_c0_g3_i1	9	zma-miR395b-5p, zma-miR395i-5p, ghr-miR2949a-5p, ghr-miR2949b, ghr-miR2949c, aly-miR4236, nta-miR6148b, bdi-miR395o-5p, cre-miR9897-3p	COL13_ARATH	COL13 At2g47890 F17A22.28 T9J23
TRINITY_DN43837_c6_g1_i4	7	mtr-miR5218, mtr-miR5560-5p, sbi-miR5570, hvu-miR6212, ptc-miR6426a, ptc-miR6426b, tae-miR9667-5p	MOC2A_MAIZE	VP15
TRINITY_DN43837_c6_g5_i1	5	mtr-miR2595, lja-miR7536a, lja-miR7536b, stu-miR167b-3p, bdi-miR9488	Y3720_ARATH	At3g47200 F13I12.250
TRINITY_DN43838_c4_g6_i2	7	smo-miR1095a, smo-miR1095b, tae-miR1119, esi-miR3456-5p, osa-miR5821, mdm-miR7124a, mdm-miR7124b	TBL12_ARATH	TBL12 At5g64470 T12B11.6
TRINITY_DN43846_c0_g1_i8	3	osa-miR1426, bdi-miR7713-5p, ath-miR8176	SYWC_ARATH	At3g04600 F7O18.7
TRINITY_DN43851_c0_g2_i1	11	osa-miR5539a, osa-miR5542, gma-miR5671a, ptc-miR7828, osa-miR5539b, ath-miR8167a, ath-miR8167b, ath-miR8167c, ath-miR8167d, ath-miR8167e, ath-miR8167f	DTX18_ARATH	DTX18 LAL5 At3g23550 MDB19.3
TRINITY_DN43857_c6_g1_i1	5	ppt-miR1054, osa-miR2118h, osa-miR2118k, zma-miR2118a, ptc-miR6479	TRNHF_ARATH	At5g06060 K16F4.2
TRINITY_DN43869_c2_g1_i11	4	osa-miR2102-3p, csi-miR3950, ath-miR8175, gra-miR8677	PUMP5_ARATH	PUMP5 DIC1 UCP5 At2g22500 F14M13.10
TRINITY_DN43869_c2_g1_i6	3	osa-miR2102-3p, csi-miR3950, ath-miR8175	PUMP5_ARATH	PUMP5 DIC1 UCP5 At2g22500 F14M13.10
TRINITY_DN43872_c0_g1_i2	5	smo-miR1108, ghr-miR2950, ath-miR5629, ghr-miR7512, ata-miR167d-3p	BASS2_ORYSJ	BASS2 SBF1 Os01g0645200 LOC_Os01g45750 OsJ_02805 P0707D10.23-1
TRINITY_DN43873_c0_g1_i1	5	smo-miR1114, aly-miR842-5p, pab-miR950-3p, gra-miR8771a, gra-miR8771b	RER3_ARATH	RER3 At3g08640 F17O14.11
TRINITY_DN43875_c0_g1_i4	9	ppt-miR1211-3p, osa-miR1439, osa-miR1861b, osa-miR1861f, osa-miR1861i, osa-miR1861l, gma-miR4358, mtr-miR397-3p, bdi-miR7756-5p	ADPO2_ORYSJ	ADIPOR2 Os02g0179500 LOC_Os02g08320 P0544B02.25
TRINITY_DN43879_c2_g8_i3	4	osa-miR5539a, rgl-miR7800, osa-miR5539b, bdi-miR5200a-5p	BIM2_ARATH	BIM2 BHLH102 EN125 At1g69010 T6L1.19
TRINITY_DN43880_c2_g2_i2	5	ppt-miR1217-3p, osa-miR1440a, aly-miR829-5p, vvi-miR3632-5p, bdi-miR7749-3p	GLUBP_ARATH	GLUTRBP PGR7 At3g21200 MXL8.5
TRINITY_DN43883_c1_g2_i3	3	osa-miR1437a, hme-miR-10, bdi-miR9494	COL5_ARATH	COL5 At5g57660 MRI1.1
TRINITY_DN43883_c1_g2_i7	2	osa-miR1437a, bdi-miR9494	COL5_ARATH	COL5 At5g57660 MRI1.1
TRINITY_DN43885_c0_g1_i5	0		VATO2_ARATH	VHA-c''2 VMA16 At2g25610 F3N11.6
TRINITY_DN43885_c0_g2_i2	4	gma-miR4354, gma-miR408a-5p, gma-miR408c-5p, osa-miR5540	TIC22_PEA	TIC22 IAP25
TRINITY_DN43889_c0_g2_i1	6	aqc-miR477f, ahy-miR3514-3p, aly-miR4236, mtr-miR5235a, mtr-miR5235b, ath-miR1888b	NHP2_ARATH	At5g08180 T22D6.120
TRINITY_DN43891_c3_g1_i5	1	cre-miR913-3p	VSR6_ARATH	VSR6 BP80D ELP6 At1g30900 F17F8.23
TRINITY_DN43901_c0_g2_i1	3	bdi-miR171c-5p, bdi-miR9499, ata-miR171c-5p	NNJA1_ORYSJ	MODD Os03g0214200 LOC_Os03g11550
TRINITY_DN43905_c3_g2_i4	2	cre-miR908.1, bdi-miR7776-5p.1	MPSR1_ARATH	MPSR1 At1g26800 T24P13.19
TRINITY_DN43907_c0_g1_i2	11	ath-miR172b-5p, ath-miR172e-5p, ppt-miR1028a-5p, gma-miR1520a, zma-miR397b-3p, aly-miR172e-5p, osa-miR5511, ath-miR5654-5p, ptc-miR6474, esi-miR8623c, bra-miR9559-5p	ASD1_ARATH	ASD1 ARAF ARAF1 At3g10740 T7M13.18
TRINITY_DN43913_c0_g1_i3	9	ath-miR169a-3p, zma-miR169a-3p, zma-miR169b-3p, zma-miR169r-3p, aly-miR169a-3p, bdi-miR169c-3p, stu-miR8049-3p, gra-miR8686, ata-miR169d-3p	LONP2_ORYSJ	Os09g0533400 LOC_Os09g36300 OJ1112_E07.9 OsJ_30122 P0515E01.28
TRINITY_DN43922_c0_g1_i1	0		RSH1_ORYSJ	RSH1 Os03g0340900 LOC_Os03g22160 OsJ_10786
TRINITY_DN43932_c1_g1_i4	2	hvu-miR6204, sly-miR403-5p	CPNB4_ARATH	CPN60B4 Cpn60-B(4) At1g26230 F28B23.11
TRINITY_DN43944_c0_g1_i6	7	smo-miR1097, gso-miR1508a, gma-miR1508c, stu-miR384-3p, esi-miR8623a, esi-miR8623d, tae-miR9666b-3p	AIRP2_ARATH	AIRP2 At5g01520 F7A7_40
TRINITY_DN43961_c0_g1_i3	8	ppt-miR1069-5p, smo-miR1080, bdi-miR5058, cca-miR6108c, mdm-miR319c, ptc-miR7826, gra-miR8681, tae-miR9661-5p	IDM1_ARATH	IDM1 ROS4 At3g14980 K15M2.12
TRINITY_DN43962_c0_g5_i2	2	bdi-miR7752-3p, gra-miR8668	R27A3_ARATH	RPL27AC At1g70600 F24J13.17 F5A18.22
TRINITY_DN43972_c1_g4_i1	13	ath-miR170-5p, ath-miR171a-5p, osa-miR820a, osa-miR820b, osa-miR820c, aly-miR170-5p, aly-miR171a-5p, gma-miR171j-5p, osa-miR5833, hme-miR-6306-5p, stu-miR171a-5p, stu-miR171c-5p, tae-miR9778	CYPR4_CYNCA	CYPRO4
TRINITY_DN43975_c0_g2_i1	4	esi-miR3460-5p, bdi-miR5066, bdi-miR5163b-3p, bdi-miR9487	PMTR_ARATH	At3g51070 F24M12.110
TRINITY_DN43979_c0_g1_i1	0		TOP6B_ORYSI	TOP6B OsI_30680
TRINITY_DN43979_c0_g1_i12	0		TOP6B_ORYSI	TOP6B OsI_30680
TRINITY_DN43984_c6_g1_i1	6	ppt-miR319d-5p.1, osa-miR1438, osa-miR2093-3p, pvu-miR1514a, hme-miR-6304-3p, bra-miR158-3p	PP310_ARATH	At4g14190 dl3135c FCAALL.115
TRINITY_DN43997_c0_g1_i21	19	pta-miR156b, smo-miR1114, pvu-miR1514a, osa-miR2120, mtr-miR5267a, mtr-miR5267b, mtr-miR5267c, mtr-miR5267d, mtr-miR5267e, mtr-miR5267f, mtr-miR5267g, mtr-miR5267h, mtr-miR5267i, mtr-miR5267j, mtr-miR5267k, mtr-miR5267m, mtr-miR5267n, hme-miR-932, stu-miR408a-3p	MENG_ARATH	MENG At1g23360 F26F24.24
TRINITY_DN44004_c0_g1_i1	17	ath-miR170-5p, ath-miR171a-5p, osa-miR2101-5p, osa-miR2121a, osa-miR2121b, aly-miR170-5p, aly-miR171a-5p, hme-miR-2788-5p, mtr-miR5250, gma-miR171j-5p, nta-miR6145c, hvu-miR6189, bdi-miR7717b-5p, ptc-miR7839, stu-miR8041a-3p, stu-miR171a-5p, stu-miR171c-5p	NFD4_ARATH	NFD4 At1g31470 T8E3.15
TRINITY_DN44005_c1_g5_i3	2	osa-miR2092-5p, nta-miR6151f	WRK53_ARATH	WRKY53 At4g23810 F9D16.280
TRINITY_DN44006_c3_g7_i3	2	osa-miR3979-5p, bdi-miR7717a-3p	HIP39_ARATH	HIPP39 At1g01490 F22L4.5
TRINITY_DN44007_c0_g1_i1	0		IRK_ARATH	IRK At3g56370 T5P19.20
TRINITY_DN44007_c1_g1_i13	6	ptc-miR1449, osa-miR1860-5p, osa-miR5489, stu-miR8035, ata-miR395a-5p, ata-miR395f-5p	RD23B_ARATH	RAD23B RAD23 RAD23-1 At1g79650 F20B17.8
TRINITY_DN44008_c1_g1_i10	1	osa-miR5822	CMTA2_ARATH	CAMTA2 CMTA2 SR4 At5g64220 MSJ1.6
TRINITY_DN44008_c1_g1_i7	2	osa-miR2919, osa-miR5822	CMTA2_ARATH	CAMTA2 CMTA2 SR4 At5g64220 MSJ1.6
TRINITY_DN44008_c1_g3_i7	0		CMTA2_ARATH	CAMTA2 CMTA2 SR4 At5g64220 MSJ1.6
TRINITY_DN44010_c4_g6_i1	0		MTX_ARATH	MTX1 At2g19080 T20K24.9
TRINITY_DN44012_c0_g1_i2	5	ptc-miR476a, ppt-miR1062, cre-miR1162-5p, ptc-miR6452, gra-miR8752	PWP2_ARATH	PWP2 At1g15440 F9L1.40
TRINITY_DN44013_c0_g1_i4	11	gma-miR1528, osa-miR1849, pta-miR1311, mtr-miR2603, pab-miR1311, bdi-miR5174a, pde-miR1311, mtr-miR397-3p, bdi-miR5174e-5p.1, bdi-miR5163b-5p, bdi-miR5174b-5p	AKRC9_ARATH	AKR4C9 At2g37770 F13M22 T8P21.32
TRINITY_DN44013_c0_g1_i6	12	gma-miR1528, osa-miR1849, pta-miR1311, mtr-miR2603, aly-miR774a-3p.1, pab-miR1311, bdi-miR5174a, pde-miR1311, mtr-miR397-3p, bdi-miR5174e-5p.1, bdi-miR5163b-5p, bdi-miR5174b-5p	AKRC9_ARATH	AKR4C9 At2g37770 F13M22 T8P21.32
TRINITY_DN44032_c0_g1_i1	0		MBS1_ARATH	MBS1 At3g02790 F13E7.27
TRINITY_DN44035_c1_g1_i1	2	ath-miR869.1, cpa-miR8146	CDPKN_ARATH	CPK23 At4g04740 T4B21.15
TRINITY_DN44052_c1_g2_i6	4	esi-miR3461-3p, mdm-miR477b, gra-miR8685, bdi-miR9494	RS92_ARATH	RPS9C At5g39850 MYH19.1 MYH19.10
TRINITY_DN44059_c2_g1_i5	2	ppt-miR1222e, gma-miR4350	LET12_SOLLC	LET12
TRINITY_DN44059_c2_g2_i6	5	aly-miR3436-3p, mtr-miR5234, mtr-miR7696a-5p, mtr-miR7696b-5p, stu-miR7990b	KNAP3_MALDO
TRINITY_DN44059_c2_g2_i9	5	aly-miR3436-3p, mtr-miR5234, mtr-miR7696a-5p, mtr-miR7696b-5p, stu-miR7990b	LET12_SOLLC	LET12
TRINITY_DN44060_c0_g1_i2	1	zma-miR159e-5p	NET4B_ARATH	NET4B At2g30500 T6B20.15
TRINITY_DN44082_c1_g1_i4	2	mtr-miR2586b, gra-miR8766	SAP4_ARATH	SAP4 At2g36320 F2H17.7
TRINITY_DN44082_c1_g2_i1	14	vvi-miR3626-5p, osa-miR5080, mtr-miR2586b, cca-miR6108c, stu-miR5303c, stu-miR5303a, stu-miR5303b, stu-miR5303d, stu-miR5303f, gra-miR8654a, gra-miR8654b, gra-miR8654c, tae-miR396-5p, gma-miR9725	SAP4_ARATH	SAP4 At2g36320 F2H17.7
TRINITY_DN44082_c1_g2_i2	4	vvi-miR3626-5p, mtr-miR2586b, cca-miR6108c, gma-miR9725	SAP4_ARATH	SAP4 At2g36320 F2H17.7
TRINITY_DN44090_c1_g1_i4	8	osa-miR395f, osa-miR393b-3p, zma-miR393a-3p, gma-miR1525, zma-miR393c-3p, bdi-miR393b-3p, sbi-miR6232b-5p, ata-miR393-3p	RR3_PHAAO	rps3
TRINITY_DN44092_c0_g1_i3	9	cre-miR911, osa-miR2093-3p, esi-miR3459-3p, vvi-miR3632-3p, osa-miR5528, hme-miR-2c, stu-miR7997a, stu-miR7997b, gra-miR7486d	GTG1_ARATH	GTG1 At1g64990 F13O11.29
TRINITY_DN44100_c0_g3_i3	1	tae-miR9679-5p	TATA_PEA	TATA THA4
TRINITY_DN44107_c0_g2_i3	2	mtr-miR5204, cpa-miR398	SAPKA_ORYSJ	SAPK10 Os03g0610900 LOC_Os03g41460 OsJ_11716 OSJNBb0007E22.11
TRINITY_DN44112_c0_g1_i8	3	cre-miR1160.2, nta-miR827, stu-miR827-3p	FAH1_ARATH	FAH1 At2g34770 T29F13.2
TRINITY_DN44119_c0_g5_i1	6	ath-miR167a-3p, ath-miR838, cre-miR1164, aly-miR167a-3p, aly-miR838-3p, ptc-miR6456	DGAT3_ARATH	DGAT3 At1g48300 F11A17.15
TRINITY_DN44119_c0_g5_i2	6	ath-miR167a-3p, ath-miR838, cre-miR1164, aly-miR167a-3p, aly-miR838-3p, ptc-miR6456	DGAT3_ARATH	DGAT3 At1g48300 F11A17.15
TRINITY_DN44124_c2_g2_i1	3	mtr-miR2610a, mtr-miR2610b, csi-miR172a-5p	GCSH_FLAAN	GDCSH GCDH GCSH
TRINITY_DN44124_c3_g1_i6	2	zma-miR169f-3p, ppt-miR395	PSBR_TOBAC	PSBR
TRINITY_DN44126_c0_g2_i1	4	zma-miR166i-5p, ppt-miR1047-5p, mtr-miR2613, vvi-miR477b-3p	COG4_ARATH	COG4 At4g01395 F3D13.1
TRINITY_DN44131_c0_g1_i3	32	ath-miR855, ppt-miR1026a, ppt-miR1026b, cre-miR1144b, osa-miR1425-3p, mtr-miR2592b-5p, mtr-miR2592d-5p, mtr-miR2592e-5p, mtr-miR2592o-5p, mtr-miR2592q-5p, mtr-miR2592s-5p, osa-miR5151, mtr-miR2592t, mtr-miR2592u, mtr-miR2592v, mtr-miR2592w, mtr-miR2592x, mtr-miR2592y, mtr-miR2592z, mtr-miR2592ab, mtr-miR2592ac, mtr-miR2592ad, mtr-miR2592ae, mtr-miR2592af, mtr-miR2592ah, mtr-miR2592ai, mtr-miR2592…	RR10_SPIOL	RPS10 SOVF_026730
TRINITY_DN44131_c0_g1_i8	14	ppt-miR1030a, ppt-miR1030b, ppt-miR1030c, ppt-miR1030d, ppt-miR1030e, ppt-miR1030f, ppt-miR1030g, ppt-miR1030h, ppt-miR1030i, ath-miR2112-3p, aly-miR398b-5p, aly-miR2112-3p, stu-miR530, ath-miR826b	RR10_SPIOL	RPS10 SOVF_026730
TRINITY_DN44173_c1_g2_i5	6	ath-miR157a-3p, ath-miR157b-3p, mtr-miR156g-3p, aly-miR157a-3p, ghr-miR7502, gra-miR8741	RS142_MAIZE
TRINITY_DN44176_c4_g1_i3	5	aly-miR161-3p.2, pab-miR3698, gma-miR4351, bdi-miR166g-5p, rgl-miR7807b-5p	AGD13_ARATH	AGD13 At4g05330 C6L9.10
TRINITY_DN44176_c4_g2_i2	5	hvu-miR6199, hme-miR-1175, bdi-miR7742-3p, gra-miR7484o, ata-miR398f-5p	AGD12_ARATH	AGD12 ZAC At4g21160 F7J7.100
TRINITY_DN44185_c2_g2_i1	6	gma-miR4399, gra-miR7502e, gra-miR7484h, gra-miR7484i, bra-miR408-5p, bra-miR6032-5p	TOM3_ARATH	TOM3 At2g02180 F5O4.5
TRINITY_DN44194_c0_g3_i3	36	osa-miR408-3p, sof-miR408a, sof-miR408b, sof-miR408c, sof-miR408d, zma-miR408a, osa-miR530-3p, ppt-miR408b, smo-miR408, tae-miR408, sbi-miR408, mtr-miR2671j, mtr-miR2671a, mtr-miR2671b, mtr-miR2671c, mtr-miR2671d, mtr-miR2671e, mtr-miR2671f, mtr-miR2671g, mtr-miR2671h, mtr-miR2671i, zma-miR408b-3p, rco-miR408, aly-miR3445-5p.2, gma-miR408d, bdi-miR408-3p, ssp-miR408d, ssp-miR408a, dpr-miR408, cca…	CM2_ARATH	CM2 At5g10870 T30N20.140
TRINITY_DN44197_c0_g1_i1	7	tae-miR1136, osa-miR2105, aly-miR3436-5p, stu-miR482e-5p, nta-miR6150, bdi-miR7731-5p, bdi-miR7758-3p	LCYB_CAPAN	LCY1 CRTL
TRINITY_DN44207_c0_g1_i1	0		ACT4_TOBAC
TRINITY_DN44207_c0_g1_i2	0		ACT4_TOBAC
TRINITY_DN44207_c0_g1_i6	0		ACT4_TOBAC
TRINITY_DN44207_c0_g2_i1	4	smo-miR1102, mtr-miR2595, bdi-miR7720-3p, bra-miR9558-5p	ACT5_SOLTU
TRINITY_DN44214_c4_g1_i1	8	aly-miR3440-5p, bdi-miR5184, ath-miR5632-5p, vun-miR164, hme-miR-279d, cpa-miR164d, cpa-miR164e, gra-miR7504d	RLP24_ARATH	At2g44860 T13E15.13
TRINITY_DN44217_c2_g2_i4	2	osa-miR5497, bdi-miR7749-5p	PFD5_ARATH	At5g23290 MKD15.15
TRINITY_DN44219_c0_g1_i1	3	cre-miR905-3p, smo-miR1089, gma-miR5370	LGUL_ORYSJ	GLYI-11 GLX-I Os08g0191700 LOC_Os08g09250 OSJNBa0056O06.9-1
TRINITY_DN44219_c0_g1_i4	1	cre-miR905-3p	LGUC_ARATH	At1g67280 F1N21.10
TRINITY_DN44220_c3_g1_i1	2	osa-miR2118p, gma-miR4996	RL373_ARATH	RPL37C At3g16080 MSL1.12
TRINITY_DN44222_c1_g1_i18	7	mtr-miR2602a, mtr-miR2602b, osa-miR5337b, pde-miR3704a, stu-miR8005b-5p, gra-miR7484c, bra-miR9554-5p	SIRB_ARATH	SIRB At1g50170 F14I3.20
TRINITY_DN44222_c1_g1_i19	8	mtr-miR2602a, mtr-miR2602b, osa-miR5337b, pde-miR3704a, pde-miR3704b, stu-miR8005b-5p, gra-miR7484c, bra-miR9554-5p	SIRB_ARATH	SIRB At1g50170 F14I3.20
TRINITY_DN44222_c1_g1_i4	8	mtr-miR2602a, mtr-miR2602b, osa-miR5337b, pde-miR3704a, stu-miR8005b-5p, cpa-miR8143, gra-miR7484c, bra-miR9554-5p	SIRB_ARATH	SIRB At1g50170 F14I3.20
TRINITY_DN44228_c0_g1_i2	0		SUT34_ARATH	SULTR3;4 At3g15990 MSL1.3
TRINITY_DN44232_c0_g1_i4	2	ath-miR824-3p, aly-miR824-3p	PI21_ORYSI	PI21 OsI_15741 OSIGBa0113L04.7 OSIGBa0155K12.2
TRINITY_DN44232_c0_g10_i1	2	ptc-miR482b-5p, gra-miR8680	WTF1_ARATH	At4g01037 A_IG002N01.30
TRINITY_DN44232_c0_g9_i1	2	hme-miR-276, ptc-miR6421-5p	SG1_ARATH	SG1 At3g18420 MYF24.13
TRINITY_DN44234_c1_g1_i2	6	osa-miR814a, osa-miR814b, osa-miR814c, stu-miR8024a-3p, stu-miR8024b, stu-miR8011b-5p	Y5258_ARATH	At5g22580 MQJ16.12
TRINITY_DN44234_c1_g1_i4	8	osa-miR814a, osa-miR814b, osa-miR814c, hme-miR-305, hme-miR-305, stu-miR8024a-3p, stu-miR8024b, stu-miR8011b-5p	POP3_ARATH	HS1 At3g17210 MGD8.2
TRINITY_DN44242_c0_g2_i3	10	osa-miR1861a, osa-miR1861b, osa-miR1861d, osa-miR1861f, osa-miR1861i, osa-miR1861l, osa-miR7693-5p, stu-miR8025-5p, osa-miR1861o, ata-miR5200-5p	PFKA3_ARATH	PFK3 At4g26270 T25K17.80
TRINITY_DN44244_c3_g3_i4	11	zma-miR167a-3p, ptc-miR169ac, ptc-miR169ad, ptc-miR169ae, ptc-miR169af, osa-miR1432-5p, sbi-miR1432, zma-miR1432-5p, lja-miR7538, bdi-miR1432, ata-miR1432-5p	RNP1_ARATH	RNP1 At4g14300 dl3190w FCAALL.156
TRINITY_DN44248_c0_g1_i2	1	bdi-miR5183	TXND9_ARATH	At2g18990 F19F24.19
TRINITY_DN44250_c4_g4_i3	4	ath-miR165a-5p, zma-miR166i-5p, esi-miR3453-5p, mtr-miR5746	CDPK3_ORYSJ	CPK3 Os01g0832300 LOC_Os01g61590 OsJ_03967 P0460C04.4
TRINITY_DN44250_c4_g7_i1	2	ptc-miR7837, ptc-miR7836	CDPK1_ORYSJ	CPK1 Os01g0622600 LOC_Os01g43410 OsJ_02652 P0501G01.10
TRINITY_DN44261_c7_g5_i1	1	zma-miR408b-5p	PP271_ARATH	PCMP-H77 At3g49142 F2K15.2 T2J13.20
TRINITY_DN44271_c2_g2_i1	1	osa-miR810a	NFYC6_ORYSJ	NFYC6 HAP5D Os08g0496500 LOC_Os08g38780 B1142B04.32 P0026F07.3
TRINITY_DN44271_c3_g2_i5	3	aly-miR838-5p, vvi-miR3640-5p, hme-miR-316	SGR_ORYSI	SGR OsI_32148
TRINITY_DN44275_c0_g1_i4	6	gma-miR5034, mtr-miR5234, gma-miR5037c, gma-miR5762, gra-miR8671, gra-miR7484f	ADPO3_ORYSJ	ADIPOR3 Os03g0232900 LOC_Os03g13040 OJ1175C11.13
TRINITY_DN44285_c0_g1_i3	1	stu-miR397-5p	IH5GT_IRIHO	5GT
TRINITY_DN44286_c0_g1_i3	11	ppt-miR1059, ppt-miR1078, mtr-miR2672, esi-miR3463-3p, vvi-miR3631a-3p, pab-miR397, hvu-miR397a, bdi-miR5067, mtr-miR5559-3p, sbi-miR5568c-5p, gra-miR7486i	SRF6_ARATH	SRF6 At1g53730 F22G10.3 F22G10.31
TRINITY_DN44296_c0_g1_i6	8	ppt-miR414, ppt-miR1031a, ppt-miR1031b, osa-miR1878, aly-miR4227, bdi-miR1878-5p, bdi-miR7711-5p.1, sly-miR9471a-5p	CEST_ORYSJ	CEST Os01g0798500 LOC_Os01g58470 OsJ_03754 P0691E06.11-1
TRINITY_DN44300_c0_g1_i2	11	gma-miR1533, bdi-miR5064, gma-miR5371-5p, ath-miR5645a, ath-miR5645b, ath-miR5645d, ath-miR5645f, ath-miR5645e, stu-miR8035, ata-miR9674c-5p, ata-miR9674b-3p	TCPE2_AVESA
TRINITY_DN44304_c2_g1_i1	12	osa-miR438, mtr-miR171a, osa-miR1854-3p, aly-miR3443-5p, vvi-miR3625-5p, gma-miR4382, osa-miR5145, gma-miR5368, bdi-miR7768a-3p, bdi-miR7768b-3p, stu-miR7997a, stu-miR7997b	Y1686_ARATH	At1g16860 F6I1.14
TRINITY_DN44314_c0_g2_i6	3	mtr-miR2600a, mtr-miR2592bm-5p, mtr-miR2592bn-5p	BTR1_ARATH	BTR1 At5g04430 T32M21_30
TRINITY_DN44314_c0_g3_i4	3	tae-miR1127a, osa-miR1854-3p, osa-miR5149	BTR1_ARATH	BTR1 At5g04430 T32M21_30
TRINITY_DN44317_c0_g2_i8	9	osa-miR816, ppt-miR1057, osa-miR3979-3p, osa-miR5489, ddi-miR-7095-5p, ddi-miR-7131a-3p, ddi-miR-7131d, lja-miR7534, bdi-miR5174d-3p	CRCK2_ARATH	CRCK2 At4g00330 A_IG005I10.8 F5I10.8
TRINITY_DN44336_c0_g1_i1	18	osa-miR168a-5p, sbi-miR168, sof-miR168a, sof-miR168b, zma-miR168a-5p, zma-miR168b-5p, ath-miR3434-3p, aly-miR4237, hvu-miR168-5p, bdi-miR168-5p, cme-miR168, ssp-miR168a, gma-miR5669, ptc-miR6443, bdi-miR7740-3p, gra-miR8663a, bdi-miR9491, ata-miR168-5p	H2AV3_ORYSJ	Os03g0743400 LOC_Os03g53190 OJ1365_D05.1 OsJ_12526 OSJNBb0036F07.3
TRINITY_DN44337_c0_g1_i14	7	ath-miR419, osa-miR419, ath-miR861-5p, ppt-miR2079, aly-miR861-5p, gra-miR7484l, gra-miR7484l	SR45A_ARATH	SR45A TRA2 At1g07350 F22G5.31
TRINITY_DN44337_c0_g1_i18	1	lja-miR7545	SR45A_ARATH	SR45A TRA2 At1g07350 F22G5.31
TRINITY_DN44345_c0_g1_i4	8	osa-miR2094-3p, mtr-miR2677, gma-miR4375, mtr-miR2670f, mtr-miR2670g, mtr-miR5291a, mtr-miR5291b, mtr-miR5291c	CCR35_ARATH	At3g51990 F4F15.100
TRINITY_DN44346_c0_g1_i3	1	gra-miR7484f	PIP_ARATH	PIP At2g14260 T1O16.15
TRINITY_DN44356_c0_g1_i3	4	ath-miR5642a, ath-miR5642a, ath-miR5642b, ath-miR5642b	WRK65_ARATH	WRKY65 At1g29280 F28N24.4
TRINITY_DN44369_c0_g1_i3	3	aly-miR839-3p, stu-miR1886i-5p, gma-miR9722	GID8_ARATH	GID8 At1g61150 F11P17.12
TRINITY_DN44369_c0_g4_i1	17	osa-miR439a, osa-miR439b, osa-miR439c, osa-miR439d, osa-miR439e, osa-miR439f, osa-miR439g, osa-miR439h, osa-miR439i, osa-miR1439, mtr-miR2616, mtr-miR2653a, mtr-miR2653b, mtr-miR2653c, mtr-miR5240, hme-miR-6305-3p, mtr-miR2653d	RANBM_ARATH	RANBPM At1g35470 F12A4.1
TRINITY_DN44371_c3_g4_i2	1	gma-miR5369	GEML5_ARATH	At5g13200 T19L5.4 T31B5_20
TRINITY_DN44379_c0_g1_i2	8	ptc-miR473a-5p, ptc-miR473b, aly-miR4222, csi-miR477a, mtr-miR5269a, pti-miR5476, sbi-miR5564b, hbr-miR6172	PPR68_ARATH	PCMP-H11 At1g31920 F5M6.8
TRINITY_DN44397_c0_g1_i1	13	ath-miR161.2, smo-miR156b, aly-miR159a-5p, aly-miR161-5p.2, aly-miR859-3p, gma-miR156r, hbr-miR156, mdm-miR156p, mdm-miR156q, mdm-miR156r, mdm-miR156s, cme-miR169t, gma-miR9741	AROF_TOBAC	DHAPS-1
TRINITY_DN44412_c1_g1_i1	7	sbi-miR821b, bdi-miR396a-3p, bdi-miR396b-3p, gra-miR8636, ata-miR396a-3p, ata-miR396d-3p, ata-miR396b-3p	PITH1_ARATH	At3g04780 F7O18.27 T9J14.27
TRINITY_DN44413_c0_g1_i2	8	aly-miR781-3p, osa-miR3980a-5p, osa-miR3980b-5p, mtr-miR172c-5p, mtr-miR5287a, sly-miR5303, ath-miR5629, ptc-miR6459b	PTA14_ARATH	PTAC14 PAP7 TAC14 At4g20130 F18F4 F1C12.4
TRINITY_DN44413_c0_g2_i1	2	ath-miR863-3p, pab-miR3702	PMAT2_ARATH	PMAT2 At3g29670 MOD1_4
TRINITY_DN44414_c0_g1_i6	5	aly-miR156h-3p, osa-miR5798, stu-miR8036-3p, stu-miR172e-5p, gra-miR8642	LIIP1_ARATH	LIP1 At5g64813 MXK3.3
TRINITY_DN44420_c0_g1_i2	2	ptc-miR172h-5p, bra-miR172c-5p	CESA3_ARATH	CESA3 ATHB CEV1 ELI1 IXR1 RSW5 At5g05170 K2A11.4
TRINITY_DN44420_c1_g6_i2	0		CESA6_ORYSJ	CESA6 Os07g0252400 LOC_Os07g14850 OsJ_23733 P0669H03.13
TRINITY_DN44429_c0_g1_i7	8	ptc-miR403c-5p, ath-miR838, mtr-miR2086-5p, aly-miR4241, mtr-miR5286a, osa-miR5513, hme-miR-34, tae-miR9775	SYP71_ARATH	SYP71 At3g09740 F11F8_33
TRINITY_DN44429_c0_g2_i1	5	vvi-miR3638-5p, osa-miR5832, bdi-miR167e-3p, bdi-miR7761-3p, ata-miR167b-3p	BBX24_ARATH	BBX24 STO At1g06040 T21E18.8 T21E18.9
TRINITY_DN44429_c0_g2_i2	4	vvi-miR3638-5p, osa-miR5832, bdi-miR7761-3p, rgl-miR7806	BBX24_ARATH	BBX24 STO At1g06040 T21E18.8 T21E18.9
TRINITY_DN44433_c4_g3_i1	1	rgl-miR7803b-5p	TBL3_ARATH	TBL3 At5g01360 T10O8.70
TRINITY_DN44433_c5_g1_i4	5	gma-miR1507c-5p, ath-miR5631, hme-miR-6302-2-5p, osa-miR1437b-3p, rgl-miR7801	OEP37_ARATH	OEP37 At2g43950 F6E13.8
TRINITY_DN44433_c5_g1_i7	5	smo-miR1115-3p, aly-miR829-3p, gma-miR1507c-5p, ath-miR5631, rgl-miR7801	OEP37_PEA	OEP37
TRINITY_DN44434_c0_g2_i2	0		SAE1A_ARATH	SAE1A SAE1-1 At4g24940 F13M23.80
TRINITY_DN44439_c0_g2_i1	7	mtr-miR2587a, mtr-miR2587b, mtr-miR2587c, mtr-miR2587d, mtr-miR2587e, mtr-miR2587f, mtr-miR2587g	PRS6B_ARATH	RPT3 BIM409 At5g58290 MCK7.16
TRINITY_DN44452_c1_g1_i7	1	esi-miR3469-3p	CLPR2_ARATH	CLPR2 NCLPP2 At1g12410 F5O11.13
TRINITY_DN44462_c2_g2_i1	10	ptc-miR481a, ptc-miR481b, ptc-miR481c, ath-miR854a, ath-miR854b, ath-miR854c, ath-miR854d, ath-miR854e, hvu-miR6186, hvu-miR6186	HSP81_ORYSI	HSP81-1 HSP82 OsI_028744
TRINITY_DN44462_c2_g2_i3	5	ppt-miR2082, esi-miR3454g-3p, esi-miR3454d-3p, bdi-miR5172-3p, hvu-miR6186	HSP81_ORYSI	HSP81-1 HSP82 OsI_028744
TRINITY_DN44462_c2_g4_i3	0		LLG1_ARATH	LLG1 At5g56170 MDA7.23
TRINITY_DN44463_c1_g1_i1	10	ath-miR167c-5p, ath-miR841a-5p, aly-miR167c-5p, ath-miR841b-5p, mtr-miR2592bi, mtr-miR2592bj, mtr-miR2592bk, mtr-miR5276, mtr-miR5745a, ata-miR171a-5p	PPR45_ARATH	PCMP-H73 ECB2 VAC1 At1g15510 T16N11.2
TRINITY_DN44473_c0_g3_i1	1	hme-miR-279c	HFC1A_ORYSJ	HSFC1A HSF02 HSF13 Os01g0625300 LOC_Os01g43590 OsJ_002575 OsJ_02668 P0006C01.11
TRINITY_DN44478_c0_g1_i1	11	ptc-miR159c, gma-miR159b-3p, gma-miR159c, pab-miR3709b, mtr-miR159b, gma-miR159f-3p, ath-miR5644, ath-miR5663-5p, mes-miR159c, mes-miR159d, gma-miR5780d	P2A10_ARATH	PP2A10 At1g10150 F14N23.3
TRINITY_DN44491_c0_g1_i1	4	ppt-miR1038-5p, osa-miR5806, bdi-miR7785-3p, sly-miR477-3p	WTF9_ARATH	WTF9 At2g39120 T7F6.29
TRINITY_DN44502_c0_g3_i7	6	ppt-miR160g, ppt-miR160h, csi-miR160, dpr-miR160, ptc-miR6421-5p, sly-miR9479-5p	ASPGB_ARATH	At3g16150 MSL1.19
TRINITY_DN44503_c0_g1_i12	2	zma-miR164d-3p, mtr-miR2654	JAL19_ARATH	JAL19 At1g73040 F3N23.24
TRINITY_DN44510_c0_g1_i3	19	cre-miR1144a.2, mtr-miR2652a, mtr-miR2652b, mtr-miR2652c, mtr-miR2652d, mtr-miR2652e, mtr-miR2652f, mtr-miR2652g, mtr-miR2652h, mtr-miR2652i, mtr-miR2652j, mtr-miR2652k, mtr-miR2652l, gma-miR4394, ath-miR5655, gma-miR169t, mtr-miR2652m, bdi-miR5185m-3p, bdi-miR7756-5p	RAB7_SOYBN
TRINITY_DN44513_c0_g2_i2	5	gma-miR4372a, ghr-miR7510a, ghr-miR7510b, stu-miR6149-5p, gra-miR8771e	Y4967_ARATH	At4g09670 F17A8.20
TRINITY_DN44546_c1_g3_i1	9	gma-miR319d, mtr-miR5218, mtr-miR5270a, mtr-miR5270b, ghr-miR7504b, ath-miR8170-5p, gra-miR7504c, gra-miR7504d, gma-miR319o	SCL7_POPEU	SCL7
TRINITY_DN44547_c1_g1_i12	0		RS202_ARATH	RPS20B At3g47370 T21L8.120
TRINITY_DN44547_c1_g1_i7	0		RS201_ARATH	RPS20A At3g45030 F14D17_100; RPS20C At5g62300 MMI9.13 MMI9_120
TRINITY_DN44548_c0_g1_i4	11	ppt-miR529e, ppt-miR529f, gma-miR1512a-3p, mtr-miR2610a, mtr-miR2610b, mtr-miR2677, aly-miR319a-5p, esi-miR3467-5p, ddi-miR-7131a-3p, ddi-miR-7131d, bra-miR319-5p	BXL6_ARATH	BXL6 At5g10560 F12B17.90
TRINITY_DN44556_c0_g1_i11	1	gma-miR4354	VPS2A_ARATH	VPS2.1 CHMP2-1 SLP At2g06530 T12H3.8
TRINITY_DN44562_c0_g1_i1	10	ath-miR832-3p, osa-miR1846d-3p, vvi-miR3633b-5p, pab-miR3694, hme-miR-193-5p, osa-miR5145, bdi-miR164c-3p, ath-miR5020c, ptc-miR6421-5p, ata-miR408-3p	Y1591_ARATH	At1g05910 T20M3.19
TRINITY_DN44568_c4_g1_i4	1	bdi-miR5167b-3p	SYGM1_ARATH	At1g29880 F1N18.8
TRINITY_DN44574_c2_g4_i1	2	hvu-miR5053, hvu-miR5053	RBG4_ARATH	RBG4 GR-RBP4 GRP4 MRBP1B At3g23830 F14O13_2
TRINITY_DN44574_c2_g5_i4	1	gma-miR9730	RBG4_ARATH	RBG4 GR-RBP4 GRP4 MRBP1B At3g23830 F14O13_2
TRINITY_DN44574_c2_g5_i6	0		RBG4_ARATH	RBG4 GR-RBP4 GRP4 MRBP1B At3g23830 F14O13_2
TRINITY_DN44574_c2_g6_i1	11	ath-miR395b, ath-miR395c, ath-miR395f, aly-miR395b-3p, aly-miR395f-3p, aly-miR395h-3p, bna-miR395d, bna-miR395e, bna-miR395f, cca-miR395a, gra-miR8655	RBG4_ARATH	RBG4 GR-RBP4 GRP4 MRBP1B At3g23830 F14O13_2
TRINITY_DN44576_c1_g1_i10	9	osa-miR529a, sly-miR1916, sbi-miR529, bdi-miR5066, mtr-miR2592bl-3p, bdi-miR7741-5p.1, gra-miR8721a, gra-miR8721b, gra-miR8772	RIPK_ARATH	RIPK PBL14 PIX8 At2g05940
TRINITY_DN44576_c1_g1_i13	2	gra-miR8721a, gra-miR8721b	RIPK_ARATH	RIPK PBL14 PIX8 At2g05940
TRINITY_DN44576_c1_g1_i14	2	gra-miR8721a, gra-miR8721b	RIPK_ARATH	RIPK PBL14 PIX8 At2g05940
TRINITY_DN44576_c1_g1_i2	8	osa-miR529a, sly-miR1916, sbi-miR529, mtr-miR2592bl-3p, bdi-miR7741-5p.1, gra-miR8721a, gra-miR8721b, gra-miR8772	RIPK_ARATH	RIPK PBL14 PIX8 At2g05940
TRINITY_DN44576_c1_g1_i6	9	osa-miR529a, sly-miR1916, sbi-miR529, bdi-miR5066, mtr-miR2592bl-3p, bdi-miR7741-5p.1, gra-miR8721a, gra-miR8721b, gra-miR8772	RIPK_ARATH	RIPK PBL14 PIX8 At2g05940
TRINITY_DN44576_c1_g2_i2	41	ath-miR168a-5p, ath-miR168b-5p, sof-miR159e, sof-miR159e, gma-miR168a, ptc-miR168a-5p, ptc-miR168b-5p, pta-miR159b, pta-miR159b, bna-miR168a, vvi-miR168, aqu-miR-2016-3p, ccl-miR168, crt-miR168, rco-miR168, aly-miR168a-5p, aly-miR168b-5p, tcc-miR168, gma-miR168b, osa-miR5161, osa-miR5161, cme-miR168, mtr-miR168b, mtr-miR168c-5p, vun-miR168, mes-miR168a, cca-miR168a, nta-miR168a, nta-miR168b, nta-…	PBL19_ARATH	PBL19 At5g47070 K14A3.2
TRINITY_DN44577_c2_g5_i1	2	ptc-miR6479, stu-miR7980b-3p	PRP4_ARATH	PRP4 At4g38770 T9A14.50
TRINITY_DN44584_c1_g2_i2	20	zma-miR169e, osa-miR817, vvi-miR166a, vvi-miR166b, aly-miR165a-3p, vvi-miR3625-5p, gma-miR166h-3p, bdi-miR166f, bdi-miR166e-3p, mtr-miR5556-3p, gma-miR166k, bna-miR6032, gma-miR166u, hme-miR-263b, hbr-miR166a, pde-miR166a, pde-miR166b, sbi-miR5568e-3p, gra-miR8668, bra-miR6032-5p	NLP1_ORYSJ	NLP1 Os03g0131100 LOC_Os03g03900 OJ1004C08.16 OsJ_09292
TRINITY_DN44591_c1_g6_i1	9	osa-miR167c-3p, zma-miR167c-3p, osa-miR438, vvi-miR3636-5p, stu-miR7997a, stu-miR7997b, gra-miR8666, gra-miR8681, ata-miR167e-3p	FUT1_PEA	FT1
TRINITY_DN44595_c0_g1_i5	5	ppt-miR1222a, bdi-miR5165-5p, gma-miR5782, ptc-miR6442, ddi-miR-7095-5p	TLP8_ORYSJ	TULP8 TULP1 Os05g0437900 LOC_Os05g36190 OJ1058_F05.11 OsJ_017918 OsJ_18676 OSJNBb0042J17.6
TRINITY_DN44596_c0_g1_i13	7	osa-miR2055, mtr-miR2616, bra-miR5712, bdi-miR7734-3p, bdi-miR7744-3p, stu-miR8040-5p, ath-miR8179	SFH9_ARATH	SFH9 At3g24840 K7P8.13
TRINITY_DN44596_c0_g1_i20	5	osa-miR2055, mtr-miR2616, bdi-miR7717b-3p, bdi-miR7734-3p, ath-miR8179	SFH9_ARATH	SFH9 At3g24840 K7P8.13
TRINITY_DN44597_c0_g1_i1	2	ath-miR3932b-5p, rgl-miR5575	PP409_ARATH	At5g40400 MPO12.110
TRINITY_DN44598_c0_g1_i3	3	mtr-miR2609a, mtr-miR2609b, sbi-miR6220-3p	GBLPA_ORYSJ	RACK1A Os01g0686800 LOC_Os01g49290
TRINITY_DN44598_c0_g1_i4	2	ptc-miR6439b, tae-miR5062-5p	GBLP_SOYBN
TRINITY_DN44598_c0_g4_i1	4	zma-miR167a-3p, esi-miR3458-3p, gma-miR4356, gra-miR7484e	GBLPB_ORYSJ	RACK1B Os05g0552300 LOC_Os05g47890 OsJ_19467 OSJNBa0079H23.13 P0560C03.18
TRINITY_DN44607_c0_g1_i3	21	ath-miR396a-3p, osa-miR396a-3p, osa-miR396b-3p, osa-miR396c-3p, gma-miR396a-3p, zma-miR396b-3p, zma-miR396a-3p, mtr-miR396b-3p, zma-miR396f-3p, osa-miR2925, aly-miR396a-3p, gma-miR4354, bdi-miR396d-3p, bdi-miR396c-3p, bdi-miR396e-3p, gma-miR396i-3p, cca-miR396a-3p, cca-miR396c, sly-miR396a-3p, ata-miR396e-3p, ata-miR396c-3p	BC10_ORYSJ	BC10 FC116 Os05g0170000 LOC_Os05g07790 OsJ_17281 P0685E10.4
TRINITY_DN44607_c0_g1_i5	21	ath-miR396a-3p, osa-miR396a-3p, osa-miR396b-3p, osa-miR396c-3p, gma-miR396a-3p, zma-miR396b-3p, zma-miR396a-3p, ppt-miR1215, mtr-miR396b-3p, zma-miR396f-3p, aly-miR396a-3p, gma-miR4354, bdi-miR396d-3p, bdi-miR396c-3p, bdi-miR396e-3p, gma-miR396i-3p, cca-miR396a-3p, cca-miR396c, sly-miR396a-3p, ata-miR396e-3p, ata-miR396c-3p	BC10_ORYSJ	BC10 FC116 Os05g0170000 LOC_Os05g07790 OsJ_17281 P0685E10.4
TRINITY_DN44612_c1_g1_i6	8	zma-miR159f-5p, bdi-miR5165-5p, sly-miR482a, gma-miR5225, stu-miR482a-3p, nta-miR482a, nta-miR482c, nta-miR6157	ICS2_ARATH	ICS2 At1g18870 F6A14.3
TRINITY_DN44619_c2_g2_i4	56	ath-miR169b-5p, ath-miR169c, osa-miR169b, osa-miR169c, sbi-miR169b, gma-miR169a, zma-miR169c-5p, ptc-miR169d, ptc-miR169e, ptc-miR169f, ptc-miR169g, ptc-miR169h, ptc-miR169p, ptc-miR169s, mtr-miR169g, mtr-miR169b, ppt-miR898b, ppt-miR898a-5p, vvi-miR169a, vvi-miR169c, vvi-miR169j, vvi-miR169k, vvi-miR169s, vvi-miR169i, vvi-miR169w, sly-miR169a, sbi-miR169k, aqc-miR169c, zma-miR169r-5p, rco-miR169…	WRK75_ARATH	WRKY75 At5g13080 T19L5.40
TRINITY_DN44619_c2_g8_i1	3	ppt-miR1218, pta-miR947, pde-miR947	NAC81_ARATH	NAC081 ATAF2 At5g08790 T2K12.140
TRINITY_DN44626_c0_g1_i1	6	ppt-miR167, ppt-miR533e, osa-miR1848, aly-miR402-3p, pab-miR3697, bdi-miR7731-5p	PDI23_ORYSJ	PDIL2-3 PDIL5-1 Os09g0451500 LOC_Os09g27830 OJ1163_C07.26 P0488D02.3
TRINITY_DN44626_c0_g1_i10	5	ppt-miR167, ppt-miR533e, osa-miR1848, aly-miR402-3p, bdi-miR7731-5p	PDI23_ORYSJ	PDIL2-3 PDIL5-1 Os09g0451500 LOC_Os09g27830 OJ1163_C07.26 P0488D02.3
TRINITY_DN44626_c0_g1_i4	4	ppt-miR533e, aly-miR402-3p, pab-miR3697, hme-miR-6303-5p	PDI23_ORYSJ	PDIL2-3 PDIL5-1 Os09g0451500 LOC_Os09g27830 OJ1163_C07.26 P0488D02.3
TRINITY_DN44626_c0_g1_i5	6	ppt-miR167, ppt-miR533e, osa-miR1848, aly-miR402-3p, pab-miR3697, bdi-miR7731-5p	PDI23_ORYSJ	PDIL2-3 PDIL5-1 Os09g0451500 LOC_Os09g27830 OJ1163_C07.26 P0488D02.3
TRINITY_DN44633_c0_g5_i1	3	mtr-miR2673a, mtr-miR2673b, hvu-miR6176	DOF54_ARATH	DOF5.4 OBP4 At5g60850 MAE1.9
TRINITY_DN44635_c0_g1_i3	3	ath-miR1886.2, osa-miR5788, ptc-miR7827	AFC1_ARATH	AFC1 AME2 At3g53570 F4P12_270
TRINITY_DN44643_c1_g1_i4	33	osa-miR169n, osa-miR169o, sbi-miR169c, sbi-miR169i, ptc-miR475a-3p, ptc-miR475b-3p, ppt-miR2077, osa-miR2118c, osa-miR2118q, zma-miR2118g, zma-miR169o-5p, aly-miR161-3p.2, aly-miR4237, tcc-miR399f, hvu-miR444b, bdi-miR169d, mtr-miR5290, gma-miR4416b, lja-miR7519, lja-miR7526a, lja-miR7526b, lja-miR7526c, lja-miR7526d, lja-miR7526e, lja-miR7526f, lja-miR7526g, lja-miR7526h, bdi-miR7751-5p, bdi-miR…	Y1357_ARATH	At1g30570 T5I8.2
TRINITY_DN44645_c0_g2_i2	2	hme-miR-9b, sly-miR9479-3p	FRL3_ARATH	FRL3 At5g48385 MJE7.2
TRINITY_DN44652_c2_g1_i3	93	osa-miR171b, osa-miR171c-3p, osa-miR171d-3p, osa-miR171e-3p, osa-miR171f-3p, sbi-miR171b, sbi-miR171d, sbi-miR171a, zma-miR171d-3p, zma-miR171c-3p, zma-miR171j-3p, zma-miR171e-3p, zma-miR171i-3p, ptc-miR171e, ptc-miR171f, ptc-miR171g-3p, ptc-miR171h-3p, ptc-miR171i, ptc-miR393b-3p, mtr-miR171c, mtr-miR393b-3p, mtr-miR171d, tae-miR171a, vvi-miR171a, vvi-miR171c, vvi-miR171d, vvi-miR171i, sly-miR17…	RS19_ORYSJ	RPS19A Os03g0424800 LOC_Os03g31134 OsJ_11334 OSJNBa0032H19.4; RPS19B Os03g0424500 LOC_Os03g31090 OsJ_11332 OSJNBa0032H19.8
TRINITY_DN44652_c2_g1_i7	5	cre-miR1146, bdi-miR7709-5p, gra-miR8677, bra-miR9552a-5p, bra-miR9552b-5p	RS19_ORYSJ	RPS19A Os03g0424800 LOC_Os03g31134 OsJ_11334 OSJNBa0032H19.4; RPS19B Os03g0424500 LOC_Os03g31090 OsJ_11332 OSJNBa0032H19.8
TRINITY_DN44652_c2_g1_i8	4	cre-miR1146, gra-miR8677, bra-miR9552a-5p, bra-miR9552b-5p	RS19_ORYSJ	RPS19A Os03g0424800 LOC_Os03g31134 OsJ_11334 OSJNBa0032H19.4; RPS19B Os03g0424500 LOC_Os03g31090 OsJ_11332 OSJNBa0032H19.8
TRINITY_DN44652_c2_g2_i5	0		Y2416_ARATH	At2g34160 T14G11.28
TRINITY_DN44655_c1_g1_i8	7	cre-miR1154-3p, pta-miR1315, gma-miR4387a, bdi-miR5181a-3p, osa-miR5504, ata-miR9863a-3p, ata-miR9863b-3p	Y7633_ORYSJ	Os07g0563300 LOC_Os07g37610 OJ1720_F04.105
TRINITY_DN44661_c1_g2_i3	0		XAT3_ORYSJ	XAT3 Os03g0567600 LOC_Os03g37010 OsJ_11476 OSJNBa0026A15.4
TRINITY_DN44661_c1_g5_i1	4	osa-miR1427, hvu-miR6181, bdi-miR5181c-3p, ata-miR166c-5p	XAT2_ORYSJ	XAT2 Os02g0330200 LOC_Os02g22480 OJ1116_E03.2 OsJ_06523
TRINITY_DN44662_c1_g1_i1	3	aly-miR163-5p.2, aly-miR163-5p.2, tae-miR531	LRX6_ARATH	LRX6 At3g22800 MWI23.17
TRINITY_DN44680_c0_g1_i1	6	ppt-miR319d-5p.1, ppt-miR1037, bdi-miR5171a, mdm-miR5225a, mdm-miR5225b, bdi-miR5171b	PRR1_ORYSJ	PRR1 Os02g0618200 LOC_Os02g40510 OJ1014_H03.23 OJ1212_C01.9 OsJ_07546
TRINITY_DN44680_c0_g1_i2	7	ppt-miR319d-5p.1, ppt-miR1037, bdi-miR5171a, mdm-miR5225a, mdm-miR5225b, bdi-miR5171b, ata-miR395b-5p	PRR1_ORYSJ	PRR1 Os02g0618200 LOC_Os02g40510 OJ1014_H03.23 OJ1212_C01.9 OsJ_07546
TRINITY_DN44686_c2_g2_i2	1	osa-miR5493	ACFR2_ARATH	CYB561B ACYB-1 CYB-1 CYB561B2 CYBASC2 CYTB561 At5g38630 MBB18.18
TRINITY_DN44686_c2_g3_i1	2	mtr-miR160f, mtr-miR5206b	YSL12_ORYSJ	YSL12 Os04g0524600 LOC_Os04g44320 OSJNBb0065J09.17
TRINITY_DN44687_c1_g1_i10	8	osa-miR160f-3p, osa-miR160f-3p, zma-miR169p-3p, zma-miR169p-3p, bdi-miR160e-3p, bdi-miR160e-3p, ptc-miR6471, gra-miR8713	IPYR4_ARATH	PPA4 At3g53620 F4P12.320
TRINITY_DN44690_c0_g1_i1	0		M2K4_ARATH	MKK4 At1g51660 F19C24.26
TRINITY_DN44691_c2_g1_i4	7	zma-miR397a-5p, zma-miR397b-5p, hvu-miR397a, gma-miR4399, gma-miR396g, ptc-miR6475, gma-miR9728	VPS4_ARATH	SKD1 VPS4 At2g27600 F10A12.27 F15K20
TRINITY_DN44691_c2_g2_i5	6	mtr-miR1509a-5p, aly-miR3448-3p, gma-miR172h-5p, gma-miR172i-5p, gma-miR172j, stu-miR5304-5p	SPF27_ARATH	MOS4 BCAS2 SPF27 At3g18165 MRC8.16
TRINITY_DN44691_c2_g3_i2	232	ath-miR169b-5p, ath-miR169c, ath-miR169d, ath-miR169e, ath-miR169f-5p, ath-miR169g-5p, ath-miR169h, ath-miR169i, ath-miR169j, ath-miR169k, ath-miR169l, ath-miR169m, ath-miR169n, osa-miR169b, osa-miR169c, osa-miR169d, osa-miR169e, osa-miR169f.1, osa-miR169g, osa-miR169h, osa-miR169i-5p.1, osa-miR169j, osa-miR169k, osa-miR169l, osa-miR169m, osa-miR169n, osa-miR169o, sbi-miR169b, sbi-miR169c, sbi-mi…	VPS4_ARATH	SKD1 VPS4 At2g27600 F10A12.27 F15K20
TRINITY_DN44694_c1_g1_i10	5	aly-miR402-3p, aly-miR4229, hbr-miR6173, hme-miR-278, rgl-miR7797a	PAP13_ARATH	PAP13 FBN7b FIB7b At2g42130 T24P15.4
TRINITY_DN44694_c1_g1_i3	4	aly-miR402-3p, osa-miR5506, hme-miR-278, esi-miR8618a	PAP13_ARATH	PAP13 FBN7b FIB7b At2g42130 T24P15.4
TRINITY_DN44694_c1_g1_i9	4	aly-miR402-3p, aly-miR4229, hbr-miR6173, hme-miR-278	PAP13_ARATH	PAP13 FBN7b FIB7b At2g42130 T24P15.4
TRINITY_DN44701_c1_g1_i12	1	osa-miR2102-3p	Y1576_ARATH	At1g55760 F20N2.15
TRINITY_DN44701_c1_g1_i2	22	zma-miR399c-5p, osa-miR2102-3p, ath-miR2111b-3p, mtr-miR2592ap, mtr-miR2592aq, mtr-miR2592ar, mtr-miR2592as, mtr-miR2592at, mtr-miR2592au, mtr-miR2592av, mtr-miR2592aw, mtr-miR2592ax, mtr-miR2592ay, mtr-miR2592az, mtr-miR2592ba, mtr-miR2592bb, mtr-miR2592bc, mtr-miR2592bd, mtr-miR2592be, mtr-miR2592bf, mtr-miR2592bg, ath-miR8169	Y1576_ARATH	At1g55760 F20N2.15
TRINITY_DN44706_c1_g3_i4	3	osa-miR5074, osa-miR5516a, osa-miR5516b	TPR3_ORYSJ	TPR3 ASPR1 TPR1 Os03g0254700 LOC_Os03g14980 OsJ_08437
TRINITY_DN44706_c1_g4_i11	6	ptc-miR167h-5p, bdi-miR5181b, bna-miR167d, lja-miR167a, lja-miR167b, lja-miR167c	TPR3_ORYSJ	TPR3 ASPR1 TPR1 Os03g0254700 LOC_Os03g14980 OsJ_08437
TRINITY_DN44711_c2_g2_i7	2	hvu-miR6184, bdi-miR7707-3p	HST_TOBAC	HST HCT
TRINITY_DN44711_c2_g2_i9	6	gma-miR1520o, hvu-miR6184, ghr-miR7505, bdi-miR7707-3p, gra-miR8673, sly-miR156e-5p	HST_TOBAC	HST HCT
TRINITY_DN44712_c0_g3_i4	10	mtr-miR319b-5p, mtr-miR2591, hvu-miR5052, lja-miR7543, bdi-miR7724a-5p, bdi-miR7724b-5p, gra-miR8755, bra-miR9552a-5p, bra-miR9552b-5p, bra-miR9563b-5p	PMA1_ORYSJ	Os04g0656100 LOC_Os04g56160 OSJNBa0071I13.11
TRINITY_DN44714_c1_g1_i1	5	ath-miR399e, aly-miR399e-3p, aly-miR4227, vvi-miR2950-5p, mes-miR2950	RK176_ORYSJ	RLCK176 Os05g0110900 LOC_Os05g02020 OsJ_16858 P0016H04.10
TRINITY_DN44735_c0_g2_i1	0		GXM2_ARATH	GXM2 At4g09990 T5L19.120
TRINITY_DN44735_c0_g2_i3	0		GXM2_ARATH	GXM2 At4g09990 T5L19.120
TRINITY_DN44747_c2_g1_i10	5	ppt-miR1042-5p, ppt-miR1077-5p, osa-miR5534b, ptc-miR7839, gra-miR8735	IF5A2_MEDSA
TRINITY_DN44747_c2_g1_i13	5	mtr-miR5224a, gma-miR5764, mtr-miR7696a-5p, mtr-miR7696b-5p, mtr-miR7696c-5p	IF5A2_MEDSA
TRINITY_DN44747_c2_g1_i2	8	mtr-miR2602a, mtr-miR2602b, gma-miR862b, osa-miR5525, ath-miR5642a, ath-miR5642b, hvu-miR5049d, sbi-miR6231-5p	IF5A1_ARATH	ELF5A-1 At1g13950 F16A14.17 F7A19.4
TRINITY_DN44747_c2_g1_i3	4	ppt-miR1077-5p, osa-miR5534b, ptc-miR7839, gra-miR8735	IF5A2_MEDSA
TRINITY_DN44747_c2_g1_i5	8	mtr-miR2602a, mtr-miR2602b, osa-miR5525, ath-miR5642a, ath-miR5642b, cca-miR6105b, hvu-miR5049d, sbi-miR6231-5p	IF5A2_NICPL	EIF-5A2
TRINITY_DN44747_c2_g1_i9	3	osa-miR5525, ath-miR5642a, ath-miR5642b	IF5A4_SOLLC
TRINITY_DN44747_c2_g4_i1	4	aly-miR773b-3p, osa-miR5512a, osa-miR5512b, sbi-miR6231-3p	IF5A_MANES
TRINITY_DN44752_c0_g2_i3	3	ath-miR404, ptc-miR6427-5p, rgl-miR7809	TI141_ARATH	TIM14-1 At2g35795 T20F21.1
TRINITY_DN44767_c0_g2_i7	147	ath-miR172a, ath-miR172b-3p, ath-miR172c, ath-miR172d-3p, ath-miR172e-3p, osa-miR172a, osa-miR172b, osa-miR172c, osa-miR172d-3p, zma-miR172a, zma-miR172d-3p, zma-miR172b-3p, zma-miR172c-3p, sbi-miR172b, sbi-miR172c, sbi-miR172a, sbi-miR172e, gma-miR172a, gma-miR172b-3p, zma-miR172e, ptc-miR172a, ptc-miR172b-3p, ptc-miR172c, ptc-miR172d, ptc-miR172e, ptc-miR172f, ptc-miR172g-3p, ptc-miR172h-3p, pt…	RAP27_ARATH	RAP2-7 TOE1 At2g28550 T17D12.11
TRINITY_DN44767_c0_g5_i4	150	ath-miR172a, ath-miR172b-3p, ath-miR172c, ath-miR172d-3p, ath-miR172e-3p, osa-miR172a, osa-miR172b, osa-miR172c, osa-miR172d-3p, zma-miR172a, zma-miR172d-3p, zma-miR172b-3p, zma-miR172c-3p, sbi-miR172b, sbi-miR172c, sbi-miR172a, sbi-miR172e, gma-miR172a, gma-miR172b-3p, zma-miR172e, ptc-miR172a, ptc-miR172b-3p, ptc-miR172c, ptc-miR172d, ptc-miR172e, ptc-miR172f, ptc-miR172g-3p, ptc-miR172h-3p, pt…	AP21_ORYSJ	AP2-1 AP2D23 RSR1 TOE1 LOC_Os05g03040 Os05g0121600 OsJ_16937 OSNPB_050121600
TRINITY_DN44772_c1_g5_i1	9	ptc-miR473a-3p, ath-miR844-3p, mtr-miR2607, mtr-miR2632b, mtr-miR2632c, ptc-miR6450a, gra-miR8709a, gra-miR8709a, bra-miR9563a-3p	CRR7_ARATH	CRR7 At5g39210 K3K3.10
TRINITY_DN44772_c1_g5_i3	2	ptc-miR473a-3p, ath-miR844-3p	CRR7_ARATH	CRR7 At5g39210 K3K3.10
TRINITY_DN44778_c0_g1_i6	2	mtr-miR2657, hme-miR-2788-3p	PIRL7_ORYSJ	IRL7 Os03g0212200 LOC_Os03g11360 OsJ_09890
TRINITY_DN44779_c3_g7_i4	15	mtr-miR2652a, mtr-miR2652b, mtr-miR2652c, mtr-miR2652d, mtr-miR2652e, mtr-miR2652f, mtr-miR2652g, mtr-miR2652h, mtr-miR2652i, mtr-miR2652j, mtr-miR2652k, mtr-miR2652l, aly-miR3441-5p.1, mtr-miR5263, mtr-miR2652m	NAT6_ARATH	NAT6 At5g62890 MQB2.190 MQB2.21
TRINITY_DN44779_c3_g7_i5	15	mtr-miR2652a, mtr-miR2652b, mtr-miR2652c, mtr-miR2652d, mtr-miR2652e, mtr-miR2652f, mtr-miR2652g, mtr-miR2652h, mtr-miR2652i, mtr-miR2652j, mtr-miR2652k, mtr-miR2652l, aly-miR3441-5p.1, mtr-miR5263, mtr-miR2652m	NAT6_ARATH	NAT6 At5g62890 MQB2.190 MQB2.21
TRINITY_DN44787_c0_g1_i12	9	ath-miR852, aly-miR852-3p, aly-miR3448-3p, aly-miR3448-3p, mtr-miR5232, gma-miR4387e, bdi-miR7785-3p, bdi-miR7785-3p, bra-miR9562-5p	RDM1_ARATH	RDM1 At3g22680 MWI23.5
TRINITY_DN44791_c1_g1_i2	3	bdi-miR5059, osa-miR5079a, osa-miR5079b	RS242_ARATH	RPS24B At5g28060 F15F15.130
TRINITY_DN44791_c1_g3_i2	0		ZDH13_ARATH	PAT04 At3g56930 F24I3.10
TRINITY_DN44794_c4_g1_i4	1	mtr-miR2619a	RBP47_NICPL	RBP47
TRINITY_DN44800_c1_g1_i6	6	osa-miR166l-5p, zma-miR166k-5p, gma-miR5034, mtr-miR5209, sbi-miR5564b, ata-miR5168-5p	ABIL1_ORYSJ	Os01g0622700 LOC_Os01g43420 P0501G01.11
TRINITY_DN44800_c1_g3_i11	4	mtr-miR2673a, mtr-miR2673b, sly-miR6023, rgl-miR7807a-3p	ABIL1_ORYSJ	Os01g0622700 LOC_Os01g43420 P0501G01.11
TRINITY_DN44800_c1_g3_i2	5	sbi-miR5385, gra-miR8776a, gra-miR8776b, gra-miR8776c, gra-miR8776d	ABIL1_ARATH	ABIL1 At2g46225 T3F17
TRINITY_DN44801_c0_g1_i3	2	ath-miR5014b, stu-miR156f-3p	PPAF2_IPOBA	PAP2
TRINITY_DN44801_c0_g1_i7	2	gma-miR1514a-3p, gma-miR1514b-3p	PPAF_SOYBN	PAP
TRINITY_DN44801_c0_g1_i9	0		PPAF_SOYBN	PAP
TRINITY_DN44806_c0_g1_i2	1	rgl-miR7972	MOS1_ARATH	MOS1 At4g24680 F22K18.120
TRINITY_DN44831_c0_g1_i1	20	osa-miR395u, ath-miR401, ptc-miR408-5p, ptc-miR475a-5p, ptc-miR475b-5p, ptc-miR475d-5p, ppt-miR902h-3p, ppt-miR1024b, osa-miR1851, ath-miR4228-3p, pab-miR482d, bdi-miR5070, mdm-miR408b, mdm-miR408c, mdm-miR408d, lja-miR408, lja-miR7529, stu-miR8033-3p, gra-miR8640, gra-miR8698	DES6_BOROF
TRINITY_DN44838_c1_g1_i1	4	osa-miR5162, mtr-miR5751, ptc-miR6427-3p, tae-miR1137b-5p	DIM1C_ARATH	PFC1 DIM1C At1g01860 F22M8.1 T1N6.27
TRINITY_DN44862_c0_g3_i1	9	osa-miR814a, osa-miR814b, osa-miR814c, ppt-miR1028b-3p, mtr-miR5758, hbr-miR6172, stu-miR8033-3p, gra-miR8668, gra-miR8723a	XPO2_ARATH	CAS At2g46520 F11C10 F13A10.5
TRINITY_DN44875_c1_g1_i1	3	cre-miR1160.2, mdm-miR535b, mdm-miR535c	PMP22_ARATH	PMP22 At4g04470 T26N6.9
TRINITY_DN44879_c0_g3_i1	5	osa-miR5507, gma-miR5672, bdi-miR7728-3p, bdi-miR7782-5p, gra-miR7494d	TMN2_ARATH	TMN2 EMP8 At1g14670 F10B6.2/F10B6.3 T5E21.15
TRINITY_DN44879_c0_g5_i1	2	gma-miR159c, tae-miR9679-5p	TMN3_ARATH	TMN3 EMP9 At2g01970 F14H20.4
TRINITY_DN44882_c1_g3_i5	0		M3K3A_ARATH	MAPKKK3 MAP3KA At1g53570 F22G10.18 T3F20.12
TRINITY_DN44890_c0_g1_i1	2	gma-miR1530, gma-miR4341	NDUS7_BRAOL
TRINITY_DN44895_c0_g1_i1	2	bdi-miR7751-5p, sly-miR9477-3p	2A5N_ARATH	B'ETA At3g26020 MPE11.19
TRINITY_DN44903_c4_g1_i1	2	gma-miR4404, tae-miR5050	GRP2_NICSY	GRP-2
TRINITY_DN44908_c1_g1_i1	0		PEX22_ARATH	PEX22 At3g21865 MSD21.24
TRINITY_DN44908_c1_g1_i5	2	cre-miR1146, stu-miR8051-5p	PEX22_ARATH	PEX22 At3g21865 MSD21.24
TRINITY_DN44911_c0_g1_i5	9	ppt-miR1073-5p, pta-miR1309, mtr-miR2667a, aly-miR4222, osa-miR5500, osa-miR5796, ath-miR5997, mtr-miR2667b, ath-miR8179	NAC86_ARATH	NAC086 At5g17260 MKP11.11
TRINITY_DN44911_c0_g1_i7	11	ppt-miR1073-5p, pta-miR1309, mtr-miR2667a, aly-miR4222, mtr-miR5245, osa-miR5500, osa-miR5796, ath-miR5997, ptc-miR6452, mtr-miR2667b, ath-miR8179	NAC86_ARATH	NAC086 At5g17260 MKP11.11
TRINITY_DN44915_c1_g1_i1	99	ath-miR160a-5p, ath-miR160b, ath-miR160c-5p, osa-miR160a-5p, osa-miR160b-5p, osa-miR160c-5p, osa-miR160d-5p, osa-miR160e-5p, zma-miR160a-5p, zma-miR160c-5p, zma-miR160d-5p, zma-miR160b-5p, zma-miR160e, sbi-miR160d, sbi-miR160a, sbi-miR160c, sbi-miR160b, sbi-miR160e, mtr-miR160a, gma-miR160a-5p, zma-miR160f-5p, ptc-miR160a, ptc-miR160b-5p, ptc-miR160c-5p, ptc-miR160d, mtr-miR160b, mtr-miR160d, mtr…	FQRL2_ARATH	At4g36750 C7A10.610
TRINITY_DN44915_c1_g1_i12	102	ath-miR160a-5p, ath-miR160b, ath-miR160c-5p, osa-miR160a-5p, osa-miR160b-5p, osa-miR160c-5p, osa-miR160d-5p, osa-miR160e-5p, zma-miR160a-5p, zma-miR160c-5p, zma-miR160d-5p, zma-miR160b-5p, zma-miR160e, sbi-miR160d, sbi-miR160a, sbi-miR160c, sbi-miR160b, sbi-miR160e, mtr-miR160a, gma-miR160a-5p, zma-miR160f-5p, ptc-miR160a, ptc-miR160b-5p, ptc-miR160c-5p, ptc-miR160d, ath-miR825, mtr-miR160b, mtr-…	FQRL2_ARATH	At4g36750 C7A10.610
TRINITY_DN44915_c1_g1_i2	99	ath-miR160a-5p, ath-miR160b, ath-miR160c-5p, osa-miR160a-5p, osa-miR160b-5p, osa-miR160c-5p, osa-miR160d-5p, osa-miR160e-5p, zma-miR160a-5p, zma-miR160c-5p, zma-miR160d-5p, zma-miR160b-5p, zma-miR160e, sbi-miR160d, sbi-miR160a, sbi-miR160c, sbi-miR160b, sbi-miR160e, mtr-miR160a, gma-miR160a-5p, zma-miR160f-5p, ptc-miR160a, ptc-miR160b-5p, ptc-miR160c-5p, ptc-miR160d, mtr-miR160b, mtr-miR160d, mtr…	FQRL2_ARATH	At4g36750 C7A10.610
TRINITY_DN44915_c1_g1_i3	101	ath-miR160a-5p, ath-miR160b, ath-miR160c-5p, osa-miR160a-5p, osa-miR160b-5p, osa-miR160c-5p, osa-miR160d-5p, osa-miR160e-5p, zma-miR160a-5p, zma-miR160c-5p, zma-miR160d-5p, zma-miR160b-5p, zma-miR160e, sbi-miR160d, sbi-miR160a, sbi-miR160c, sbi-miR160b, sbi-miR160e, mtr-miR160a, gma-miR160a-5p, zma-miR160f-5p, ptc-miR160a, ptc-miR160b-5p, ptc-miR160c-5p, ptc-miR160d, mtr-miR160b, mtr-miR160d, mtr…	FQRL2_ARATH	At4g36750 C7A10.610
TRINITY_DN44919_c0_g1_i7	3	ptc-miR6431, ddi-miR-7131a-3p, gra-miR8661	UBP12_ARATH	UBP12 At5g06600 F15M7.13
TRINITY_DN44932_c0_g1_i18	0		SRC28_ARATH	SCL28 At5g18810 F17K4.60
TRINITY_DN44933_c0_g1_i2	131	ath-miR160a-5p, ath-miR160b, ath-miR160c-5p, osa-miR160a-5p, osa-miR160b-5p, osa-miR160c-5p, osa-miR160d-5p, osa-miR160e-5p, osa-miR160f-5p, zma-miR160a-5p, zma-miR160c-5p, zma-miR160d-5p, zma-miR160b-5p, zma-miR160e, sbi-miR160d, sbi-miR160a, sbi-miR160c, sbi-miR160b, sbi-miR160e, mtr-miR160a, gma-miR160a-5p, zma-miR160f-5p, ptc-miR160a, ptc-miR160b-5p, ptc-miR160c-5p, ptc-miR160d, ptc-miR160e-5…	ARFQ_ARATH	ARF17 At1g77850 F28K19.6 T32E8.16
TRINITY_DN44934_c1_g1_i9	4	ahy-miR3513-5p, gma-miR5371-3p, ath-miR5663-5p, bra-miR9556-3p	ATXR2_ARATH	ATXR2 SDG36 SET36 At3g21820 MSD21.13
TRINITY_DN44945_c0_g1_i4	14	mtr-miR2593a, mtr-miR2593b, mtr-miR2593c, ahy-miR3518, vvi-miR3640-5p, gma-miR156k, gma-miR156n, gma-miR156o, mtr-miR5561-3p, bra-miR5722, hme-miR-6303-5p, mdm-miR156ad, mdm-miR156ae, ata-miR9674a-3p	PIRL5_ORYSJ	IRL5 Os10g0572300 LOC_Os10g42190 OsJ_32547 OSJNBa0095C07.8
TRINITY_DN44947_c0_g1_i1	0		SAG21_ARATH	SAG21 LEA38 LEA5 At4g02380 T14P8.2
TRINITY_DN44955_c0_g1_i3	13	ath-miR846-5p, ppt-miR1023a-5p, ppt-miR1023b-5p, cre-miR1153-3p.1, osa-miR1853-5p, osa-miR2099-3p, mtr-miR5279, ath-miR5996, hme-miR-2a, hme-miR-2b, sbi-miR6218-3p, ghr-miR7490, gma-miR9755	GAUT7_ARATH	GAUT7 JS33 LGT7 At2g38650 T6A23.15
TRINITY_DN44960_c3_g2_i2	5	aqu-miR-2021-5p, gma-miR2108b, aly-miR3440-3p, ath-miR3440b-3p, gma-miR5370	DIOX2_ARATH	At3g50210 F11C1.50
TRINITY_DN44960_c3_g2_i5	7	ppt-miR1059, gma-miR2108b, mtr-miR2612, mtr-miR2677, aly-miR3440-3p, ath-miR3440b-3p, gma-miR5370	DIOX2_ARATH	At3g50210 F11C1.50
TRINITY_DN44961_c0_g2_i2	4	stu-miR8040-5p, stu-miR8050-3p, gra-miR8697, gma-miR9764	LNG1_ARATH	LNG1 TRM2 At5g15580 T20K14.190
TRINITY_DN44962_c1_g1_i2	2	osa-miR1429-5p, sly-miR5300	Y1666_ARATH	At1g76660 F28O16.3
TRINITY_DN44963_c0_g1_i2	1	esi-miR3458-5p	UBC4_SOLLC
TRINITY_DN44963_c0_g1_i5	0		UBC9_ARATH	UBC9 UBC4B At4g27960 T13J8.70
TRINITY_DN44963_c0_g5_i1	0		UBC4_SOLLC
TRINITY_DN44968_c1_g1_i9	9	ppt-miR534b, cre-miR909.2, smo-miR1107, mtr-miR2638a, mtr-miR2638b, osa-miR5489, stu-miR7992-5p, bdi-miR9492, tae-miR9776	COP1_ARATH	COP1 At2g32950 T21L14.11
TRINITY_DN44984_c1_g1_i1	4	ath-miR863-5p, ppt-miR1027a, ppt-miR1027b, ata-miR5200-5p	SNL3_ARATH	SNL3 SIN3 At1g24190 F3I6.12
TRINITY_DN44984_c1_g1_i10	8	ptc-miR167h-5p, aly-miR4222, gra-miR8661, sly-miR167b-5p, bdi-miR5200b-5p, tae-miR167c-5p, gma-miR5671b, ata-miR167f-5p	SNL3_ARATH	SNL3 SIN3 At1g24190 F3I6.12
TRINITY_DN44984_c1_g1_i15	11	gma-miR172b-5p, csi-miR172a-5p, aly-miR172a-5p, mtr-miR172c-5p, nta-miR6147, stu-miR172c-5p, gra-miR172a, gra-miR172b, gra-miR8674c, bra-miR172d-5p, ata-miR172c-5p	SNL3_ARATH	SNL3 SIN3 At1g24190 F3I6.12
TRINITY_DN44984_c1_g1_i4	5	mtr-miR5273, ptc-miR6446, bdi-miR397b-5p, gra-miR8674c, tae-miR9779	SNL3_ARATH	SNL3 SIN3 At1g24190 F3I6.12
TRINITY_DN44984_c1_g2_i2	4	aly-miR774a-3p.1, aly-miR847-3p, ath-miR5014b, gma-miR9764	SNL1_ARATH	SNL1 At3g01320 T22N4.5
TRINITY_DN44985_c0_g1_i3	45	ath-miR161.2, osa-miR167h-3p, osa-miR171e-5p, zma-miR171d-5p, zma-miR167g-3p, zma-miR171e-5p, cre-miR1163.2, gma-miR1523a, zma-miR2275b-5p, mtr-miR2626, mtr-miR2630a, mtr-miR2630b, mtr-miR2630c, mtr-miR2630w, mtr-miR2630x, mtr-miR2630y, mtr-miR2630d, mtr-miR2630e, mtr-miR2630f, mtr-miR2630g, mtr-miR2630h, mtr-miR2630i, mtr-miR2630j, mtr-miR2630k, mtr-miR2630l, mtr-miR2630m, mtr-miR2630n, mtr-miR2…	SAD2H_ARATH	At3g59020 F17J16.70
TRINITY_DN44988_c0_g4_i1	2	ppt-miR1051-3p, bdi-miR7755-5p	RAC2A_ARATH	RABC2A RAB18B At5g03530 F12E4.310
TRINITY_DN44990_c1_g1_i3	5	gma-miR1508b, osa-miR5073, hme-miR-3286, mtr-miR319c-5p, bdi-miR7742-3p	SYSC_ARATH	At5g27470 F21A20_180
TRINITY_DN44991_c1_g2_i2	4	ath-miR869.2, mtr-miR2111e-3p, osa-miR5337a, bdi-miR5049-5p	DCVR_CUCSA	DVR
TRINITY_DN44996_c0_g1_i2	5	gma-miR172h-5p, gma-miR172i-5p, gma-miR172j, osa-miR5835, bdi-miR7755-5p	SPD1_DATST
TRINITY_DN44996_c0_g1_i3	8	mtr-miR5257, gma-miR172h-5p, gma-miR172i-5p, gma-miR172j, mtr-miR2592bm-5p, mtr-miR2592bn-5p, bdi-miR7755-5p, hbr-miR482b	SPD1_ORYSJ	SPDSYN1 Os07g0408700 LOC_Os07g22600 OsJ_23928 P0492E07.108
TRINITY_DN44996_c0_g2_i4	6	ath-miR1886.2, zma-miR169q-3p, gma-miR4386, hbr-miR398, ptc-miR6448, bdi-miR7707-3p	4CLL1_ORYSJ	4CLL1 Os03g0152400 LOC_Os03g05780
TRINITY_DN44996_c0_g2_i5	4	zma-miR169q-3p, gma-miR5377, osa-miR5499, ptc-miR6448	4CLL1_ORYSJ	4CLL1 Os03g0152400 LOC_Os03g05780
TRINITY_DN44996_c0_g3_i4	25	osa-miR156b-3p, ath-miR781a, ppt-miR1023a-5p, cre-miR1148.1, mtr-miR2652a, mtr-miR2652b, mtr-miR2652c, mtr-miR2652d, mtr-miR2652e, mtr-miR2652f, mtr-miR2652g, mtr-miR2652h, mtr-miR2652i, mtr-miR2652j, mtr-miR2652k, mtr-miR2652l, aly-miR156f-3p, aly-miR781-5p, osa-miR5505, ath-miR781b, osa-miR5794, mtr-miR2652m, stu-miR6149-5p, bra-miR156b-3p, bra-miR156d-3p	SPDE_COFAR
TRINITY_DN44997_c1_g4_i1	3	gma-miR4409, sbi-miR5385, bdi-miR5174d-5p	NFYB3_ARATH	NFYB3 HAP3C At4g14540 dl3310w FCAALL.252
TRINITY_DN44997_c1_g7_i1	2	ppt-miR1035, gma-miR5780b	NFYB8_ORYSJ	NFYB8 HAP3I Os03g0413000 LOC_Os03g29970
TRINITY_DN45000_c5_g1_i4	3	mtr-miR5226, ghr-miR7486a, ghr-miR7486b	GLTP1_ARATH	GLTP1 At2g33470 F4P9.24
TRINITY_DN45002_c0_g1_i12	1	bdi-miR7741-3p.2	MHZ4_ORYSJ	MHZ4 Os01g0128300 LOC_Os01g03750 P0408F06.3
TRINITY_DN45007_c2_g3_i5	2	ppt-miR893, bdi-miR7732-5p	MSH6_ARATH	MSH6 AGAA.3 MSH6-1 At4g02070 T10M13.8
TRINITY_DN45009_c0_g1_i6	1	ptc-miR7840	TSS_ARATH	TSS At4g28080 T13J8.190
TRINITY_DN45009_c0_g2_i3	2	ppt-miR319d-5p.1, csi-miR477c	BAM9_ARATH	BAM9 BMY3 At5g18670 T1A4.50
TRINITY_DN45009_c0_g2_i4	2	ppt-miR319d-5p.1, csi-miR477c	BAM9_ARATH	BAM9 BMY3 At5g18670 T1A4.50
TRINITY_DN45009_c0_g3_i1	1	stu-miR8011a-5p	AKR2_ORYSJ	Os04g0338000 LOC_Os04g26910 OsJ_14315 OSJNBa0008A08.11 OSJNBa0032I19.2
TRINITY_DN45011_c0_g4_i2	10	ppt-miR1038-3p, cre-miR1166.2, aly-miR319c-5p, aly-miR319d-5p, vvi-miR3627-3p, vvi-miR3632-5p, mtr-miR5204, mtr-miR5276, hvu-miR6197, ptc-miR6439b	C3H23_ORYSJ	Os03g0329200 LOC_Os03g21160
TRINITY_DN45016_c0_g1_i4	7	mtr-miR5250, sbi-miR6225-5p, sbi-miR6230-5p, ghr-miR7484a, ghr-miR7484b, gra-miR8663a, gra-miR8646	PB27B_ARATH	PSB27-2 LPA19 At1g05385 T25N20.4
TRINITY_DN45017_c0_g2_i1	1	osa-miR1423-3p	ROC5_ORYSJ	ROC5 GL2-5 Os02g0674800 LOC_Os02g45250 OsJ_07908 P0657H12.28
TRINITY_DN45021_c0_g1_i7	11	ath-miR172d-5p, mtr-miR2615a, mtr-miR2615b, mtr-miR2615c, mtr-miR2679a, mtr-miR2679b, mtr-miR2679c, aly-miR172d-5p, esi-miR3455-5p, osa-miR5824, pde-miR950	MAOX_POPTR
TRINITY_DN45030_c2_g1_i1	2	mtr-miR2597, esi-miR3462-5p	CB23_SOLLC	CAB13 LHBC1
TRINITY_DN45030_c2_g3_i1	0		CB23_SOLLC	CAB13 LHBC1
TRINITY_DN45030_c2_g4_i5	48	ath-miR408-3p, osa-miR408-3p, sof-miR408a, sof-miR408b, sof-miR408c, sof-miR408d, zma-miR408a, ptc-miR408-3p, ath-miR834, pta-miR408, ppt-miR408b, smo-miR408, tae-miR408, vvi-miR408, osa-miR1429-3p, gma-miR159b-5p, sbi-miR408, zma-miR408b-3p, ath-miR2938, rco-miR408, aly-miR408-3p, aly-miR834-3p, aly-miR3449-5p, ahy-miR408-3p, csi-miR408, gma-miR408d, bdi-miR408-3p, ssp-miR408d, ssp-miR408a, mtr-…	C7A15_ARATH	CYP72A15 At3g14690 MIE1.20
TRINITY_DN45037_c0_g1_i1	10	zma-miR171g-5p, aqc-miR167, mtr-miR5558-3p, ath-miR5651, cme-miR167e, sbi-miR6220-5p, stu-miR8005a, stu-miR8005b-3p, stu-miR8005c, gra-miR8665	CYB6_SOYBN	petB
TRINITY_DN45039_c0_g1_i5	5	ath-miR824-3p, gma-miR1531-3p, aly-miR824-3p, bdi-miR7725b-5p.1, tae-miR9677b	PIX13_ARATH	PIX13 KIN3 At2g17220
TRINITY_DN45042_c0_g1_i6	4	aly-miR167d-3p, aly-miR4233, osa-miR5083, hme-miR-263a	TIM50_ARATH	TIM50 EMB1860 At1g55900 F14J16.15
TRINITY_DN45053_c2_g1_i5	1	ppt-miR536c	RK3A_ARATH	RPL3A At2g43030 MFL8.11
TRINITY_DN45061_c0_g1_i1	5	mtr-miR2111d-3p, mtr-miR2600a, ath-miR5014a-5p, bdi-miR5060, gra-miR8675a	POLLU_ORYSJ	Os01g0870100 LOC_Os01g64980 P0039A07.9 P0677H08.41
TRINITY_DN45067_c0_g1_i1	7	mtr-miR2622, aly-miR3438-5p, hvu-miR1130, mdm-miR171o, cpa-miR8140, tae-miR5175-5p, gma-miR9726	R13L1_ARATH	RPPL1 At3g14470 MOA2.9
TRINITY_DN45075_c0_g2_i6	3	ptc-miR169u-3p, vvi-miR3625-5p, gma-miR4362	KCY_PRUAR
TRINITY_DN45081_c0_g1_i1	0		RNP1_ARATH	RNP1 At4g14300 dl3190w FCAALL.156
TRINITY_DN45098_c2_g1_i2	7	osa-miR2872, gma-miR4386, gma-miR862a, gma-miR862b, gma-miR156ab, bdi-miR7755-5p, tae-miR9673-5p	PHT44_ORYSJ	PHT4;4 Os09g0570400 LOC_Os09g39680 OJ1003_C09.34 OsJ_30419
TRINITY_DN45098_c2_g1_i3	7	osa-miR2872, gma-miR4386, gma-miR862a, gma-miR862b, hme-miR-276, bdi-miR7755-5p, tae-miR9673-5p	PHT44_ORYSJ	PHT4;4 Os09g0570400 LOC_Os09g39680 OJ1003_C09.34 OsJ_30419
TRINITY_DN45101_c0_g1_i4	12	aly-miR3442-3p, ath-miR3434-5p, osa-miR5533, gma-miR5672, gma-miR2111a, gma-miR2111d, ath-miR5996, sbi-miR5568f-5p, bdi-miR7782-5p, stu-miR8022, stu-miR8033-5p, bra-miR9565-3p	ATG7_ARATH	ATG7 APG7 PEUP4 At5g45900 K15I22.10
TRINITY_DN45102_c0_g1_i3	5	aly-miR3444a-3p, aly-miR3444b, gma-miR4395, hvu-miR6207, ptc-miR6466-3p	RPH1_SOLTU	RPH1
TRINITY_DN45103_c3_g2_i2	13	mtr-miR169k, osa-miR5529, sbi-miR6222-3p, stu-miR8032a-5p, stu-miR8032b-5p, stu-miR8032c, stu-miR8032d-5p, stu-miR8032e-5p, stu-miR8032f-5p, stu-miR8032g-5p, gra-miR8717, ata-miR9772a-3p, ata-miR9772b-3p	SKI11_ARATH	SKIP11 At2g02870 T17M13.4
TRINITY_DN45103_c3_g2_i4	13	osa-miR5529, sbi-miR6222-3p, stu-miR8032a-5p, stu-miR8032b-5p, stu-miR8032c, stu-miR8032d-5p, stu-miR8032e-5p, stu-miR8032f-5p, stu-miR8032g-5p, gra-miR8717, tae-miR9666a-3p, ata-miR9772a-3p, ata-miR9772b-3p	SKI11_ARATH	SKIP11 At2g02870 T17M13.4
TRINITY_DN45108_c3_g5_i1	11	ath-miR402, ath-miR407, osa-miR169p, gma-miR160a-3p, cre-miR908.1, cre-miR1160.1, ath-miR2112-5p, aly-miR2112-5p, mtr-miR5757, sbi-miR6230-5p, stu-miR160a-3p	PP333_ARATH	PCMP-E36 At4g21300 T6K22.30
TRINITY_DN45111_c0_g1_i5	8	ptc-miR1446a, ptc-miR1446b, ptc-miR1446c, ptc-miR1446d, ptc-miR1446e, zma-miR529-3p, bdi-miR529-3p, mes-miR1446	MAD18_ORYSI	MADS18 OsI_025875
TRINITY_DN45111_c0_g1_i8	7	ptc-miR1446a, ptc-miR1446b, ptc-miR1446c, ptc-miR1446d, ptc-miR1446e, mes-miR1446, gra-miR530a	MAD18_ORYSI	MADS18 OsI_025875
TRINITY_DN45111_c0_g2_i4	0		MAD18_ORYSI	MADS18 OsI_025875
TRINITY_DN45113_c0_g1_i1	4	osa-miR5519, ptc-miR6469, sbi-miR6232b-3p, bdi-miR9484	EXOL5_ARATH	EXL5 At2g17230 T23A1.9
TRINITY_DN45113_c1_g3_i2	19	ppt-miR902c-3p, ppt-miR902c-3p, ppt-miR902e-3p, ppt-miR902e-3p, ppt-miR902f-3p, ppt-miR902f-3p, ppt-miR902g-3p, ppt-miR902g-3p, mtr-miR2679a, mtr-miR2679b, mtr-miR2679c, aly-miR399f-5p, aly-miR3442-5p, gso-miR2109, gso-miR2109, bdi-miR5180b, bdi-miR5180a, ddi-miR-7103, stu-miR8049-3p	ANXD4_ARATH	ANN4 ANNAT4 At2g38750 T6A23.5
TRINITY_DN45113_c1_g3_i3	17	ppt-miR902c-3p, ppt-miR902c-3p, ppt-miR902e-3p, ppt-miR902e-3p, ppt-miR902f-3p, ppt-miR902f-3p, ppt-miR902g-3p, ppt-miR902g-3p, mtr-miR2679a, mtr-miR2679b, mtr-miR2679c, aly-miR399f-5p, gso-miR2109, gso-miR2109, bdi-miR5180b, bdi-miR5180a, stu-miR8049-3p	ANXD4_ARATH	ANN4 ANNAT4 At2g38750 T6A23.5
TRINITY_DN45126_c1_g1_i14	1	ath-miR4228-3p	ACA5_ORYSJ	ACA5 Os04g0605500 LOC_Os04g51610 OsJ_16068 OSJNBa0035M09.2 OSJNBb0015N08.12
TRINITY_DN45127_c4_g2_i4	111	ath-miR164a, ath-miR164b-5p, osa-miR164a, osa-miR164b, ath-miR164c-5p, osa-miR164c, osa-miR164d, osa-miR164e, osa-miR164f, zma-miR164a-5p, zma-miR164d-5p, zma-miR164b-5p, zma-miR164c-5p, sbi-miR164a, sbi-miR164b, sbi-miR164c, ptc-miR164a, ptc-miR164b, ptc-miR164c, ptc-miR164d, ptc-miR164e, ptc-miR164f, mtr-miR164a, mtr-miR164b, mtr-miR164c, mtr-miR164d, tae-miR164, bna-miR164a, vvi-miR164a, vvi-m…	NAC22_ARATH	NAC021 NAC022 NAC1 At1g56010 F14J16.32 T6H22.19
TRINITY_DN45145_c2_g1_i8	9	osa-miR156c-3p, osa-miR156g-3p, zma-miR156a-3p, ppt-miR1029, gma-miR1534, sbi-miR6228-5p, bdi-miR156e-3p, stu-miR156f-3p, ata-miR156b-3p	Y1669_ARATH	At1g06690 F12K11.2 F4H5.17
TRINITY_DN45159_c1_g2_i1	0		AAPC_CENCI
TRINITY_DN45166_c7_g2_i4	6	gma-miR5041-5p, hvu-miR5051, bdi-miR166g-3p, mtr-miR2670e, nta-miR479b, ptc-miR7824	MO25N_ARATH	At5g47540 MNJ7.13
TRINITY_DN45172_c1_g1_i1	1	gra-miR482c	IRE_ARATH	IRE At5g62310
TRINITY_DN45172_c1_g1_i5	2	osa-miR5075, gma-miR169l-3p	IRE_ARATH	IRE At5g62310
TRINITY_DN45176_c2_g2_i3	2	bol-miR9408, bdi-miR5200a-5p	LIRP1_ORYSJ	LIR1 Os01g0102900 LOC_Os01g01340 OsJ_00023 P0436E04.2 P0455C04.23 P0672D08.50
TRINITY_DN45178_c3_g2_i2	7	csi-miR472, csi-miR477b, bdi-miR7768a-3p, bdi-miR7768a-3p, bdi-miR7768b-3p, bdi-miR7768b-3p, stu-miR477a-5p	OXI1_ARATH	OXI1 AGC2-1 At3g25250 MJL12.21
TRINITY_DN45180_c0_g1_i2	2	ppt-miR477a-3p, zma-miR482-3p	SAT1_ARATH	SAT1 SAT5 At1g55920 F14J16.18
TRINITY_DN45189_c2_g2_i1	5	zma-miR169o-3p, zma-miR169o-3p, bdi-miR169h-3p, bdi-miR5179, osa-miR5179	MYB94_ARATH	MYB94 ATMYBCP70 At3g47600 F1P2.150
TRINITY_DN45189_c2_g2_i4	3	ppt-miR1039-3p, osa-miR2876-3p, osa-miR5833	MYB96_ARATH	MYB96 MYBCOV1 At5g62470 K19B1.8
TRINITY_DN45192_c0_g1_i4	2	stu-miR8024a-3p, stu-miR8024b	URT1_ARATH	URT1 At2g45620 F17K2.15
TRINITY_DN45197_c0_g1_i8	3	ppt-miR1061-5p, cca-miR6108f, gra-miR8665	HIP7_ARATH	HIPP07 FP3 At5g63530 MLE2.16
TRINITY_DN45197_c0_g2_i1	7	zma-miR482-5p, gma-miR4414-5p, gma-miR319f, osa-miR5082, mtr-miR4414a-5p, sbi-miR5386, ath-miR5654-3p	Y5005_ARATH	At5g20050 F28I16.200
TRINITY_DN45202_c0_g2_i2	0		YB95_ARATH	At2g39795 T5I7.20
TRINITY_DN45202_c0_g3_i1	11	osa-miR1882a, osa-miR1882b, osa-miR1882c, osa-miR1882d, osa-miR1882e-5p, osa-miR1882f, osa-miR1882g, osa-miR1882h, bra-miR9568-5p, gma-miR9735, tae-miR531	KEA2_ARATH	KEA2 At4g00630/At4g00640 F6N23.14/F6N23.15
TRINITY_DN45202_c0_g3_i2	11	osa-miR1882a, osa-miR1882b, osa-miR1882c, osa-miR1882d, osa-miR1882e-5p, osa-miR1882f, osa-miR1882g, osa-miR1882h, bra-miR9568-5p, gma-miR9735, tae-miR531	KEA2_ARATH	KEA2 At4g00630/At4g00640 F6N23.14/F6N23.15
TRINITY_DN45202_c0_g5_i1	1	vvi-miR477b-3p	ALDO2_MAIZE	AO2
TRINITY_DN45202_c0_g5_i5	1	vvi-miR477b-3p	ALDO2_MAIZE	AO2
TRINITY_DN45202_c0_g6_i1	4	mtr-miR2651, mtr-miR5225a, cpa-miR8135, gra-miR8672	ALDOL_ORYSJ	Os07g0281700 Os07g0281800 LOC_Os07g18120 P0557D09.31
TRINITY_DN45202_c0_g6_i3	3	mtr-miR2651, cpa-miR8135, sly-miR9469-5p	ALDOL_ORYSJ	Os07g0281700 Os07g0281800 LOC_Os07g18120 P0557D09.31
TRINITY_DN45206_c1_g1_i3	3	zma-miR171l-5p, bna-miR6028, gma-miR9729	LIAS_SORBI	LIP1 Sb06g018660
TRINITY_DN45206_c1_g1_i5	7	ppt-miR902a-3p, ppt-miR902b-3p, ssl-miR948, bna-miR6028, ptc-miR6421-3p, ghr-miR7489, gma-miR9729	LIAS_SORBI	LIP1 Sb06g018660
TRINITY_DN45206_c1_g1_i9	7	ppt-miR902a-3p, ppt-miR902b-3p, ssl-miR948, bna-miR6028, ptc-miR6421-3p, ghr-miR7489, gma-miR9729	LIAS_SORBI	LIP1 Sb06g018660
TRINITY_DN45206_c2_g3_i1	14	osa-miR171h, zma-miR171h-3p, sbi-miR171f, ppt-miR1055, vvi-miR171g, gma-miR171r, gma-miR171s, mdm-miR171i, ghr-miR7497, bdi-miR7755-5p, stu-miR479, gra-miR8739, bdi-miR171f, ata-miR171a-3p	AB35G_ORYSJ	ABCG35 PDR11 PDR2 Os01g0609200 LOC_Os01g42370 P0410E03.6
TRINITY_DN45212_c0_g1_i2	25	zma-miR168a-3p, ptc-miR475c, pta-miR482a, pta-miR482b, smo-miR1092, ddi-miR-1176, pta-miR482c, vvi-miR482, osa-miR2092-5p, pab-miR482a, pab-miR482b, pab-miR482c, osa-miR812n-3p, gma-miR4413b, mtr-miR2619b-3p, bra-miR5654a, bra-miR5654b, osa-miR812t, osa-miR812u, pde-miR482a, pde-miR482b, rgl-miR7802, cpa-miR8153, gra-miR8734, gma-miR9749	PP445_ARATH	At5g65560 K21L13.7
TRINITY_DN45232_c0_g1_i1	0		GTE8_ARATH	GTE8 At3g27260 K17E12.8
TRINITY_DN45235_c1_g1_i5	3	zma-miR2275d-3p, csi-miR482a-5p, ptc-miR482b-5p	PUX2_ARATH	PUX2 PUB3 At2g01650 T8O11.18
TRINITY_DN45236_c1_g1_i3	5	zma-miR160a-3p, pab-miR482d, osa-miR5791, bdi-miR7716-5p, stu-miR8034	PAPS4_ARATH	PAPS4 NPAP At4g32850 T16I18.60
TRINITY_DN45244_c0_g6_i1	9	ath-miR862-3p, cre-miR1151b-5p, osa-miR1429-3p, esi-miR3454g-3p, esi-miR3454d-3p, mtr-miR5204, cpa-miR8140, gra-miR8672, tae-miR9673-5p	PI5K2_ARATH	PIP5K2 At1g77740 T32E8.7
TRINITY_DN45244_c0_g8_i7	5	ath-miR822-5p, osa-miR2866, ptc-miR6436, bdi-miR7763-5p, gra-miR8785	DXR_ORYSJ	DXR Os01g0106900 LOC_Os01g01710 OsJ_00058 P0005A05.24 P0482C06.2
TRINITY_DN45255_c1_g1_i1	9	vvi-miR3640-3p, stu-miR482e-3p, sly-miR482c, ptc-miR6456, ghr-miR7504b, gra-miR7504c, gra-miR7504d, gra-miR7504e, gra-miR7504f	KAD4_ORYSJ	ADK-B Os11g0312400 LOC_Os11g20790; Os11g0312220
TRINITY_DN45255_c1_g2_i4	6	osa-miR319a-5p, osa-miR2091-3p, osa-miR2091-3p, bdi-miR5170, mtr-miR5296, mtr-miR5297	KAD4_ORYSJ	ADK-B Os11g0312400 LOC_Os11g20790; Os11g0312220
TRINITY_DN45266_c2_g3_i9	4	ptc-miR476b, bdi-miR7711-3p.4, bdi-miR7729a-5p, bdi-miR7729b-5p	RAN1_SOLLC	RAN1
TRINITY_DN45266_c2_g4_i2	7	gma-miR1510b-3p, gso-miR1510b, gso-miR1510a, stu-miR6024-3p, lja-miR7531, bdi-miR7711-3p.4, ata-miR169h-3p	RANB1_TOBAC	RAN-B1
TRINITY_DN45270_c1_g12_i1	3	osa-miR2927, gma-miR5036, ptc-miR6421-5p	Y2424_ARATH	At2g24240 F27D4.15
TRINITY_DN45270_c1_g9_i2	7	ath-miR870-5p, aly-miR395b-5p, aly-miR395c-5p, mtr-miR5231, gma-miR5786, ptc-miR6480, gma-miR9757	WAV2_ARATH	WAV2 At5g20520
TRINITY_DN45278_c1_g1_i2	8	gma-miR4409, sly-miR5304, mtr-miR5561-3p, sbi-miR6228-3p, bdi-miR7708a-3p, bdi-miR7773-5p, stu-miR8022, bra-miR9563a-3p	CDPK4_ORYSJ	CPK4 CDPK1 Os02g0126400 LOC_Os02g03410 P0482F12.15-1 P0482F12.15-2
TRINITY_DN45286_c0_g2_i1	12	osa-miR156c-3p, osa-miR156f-3p, osa-miR156g-3p, osa-miR156h-3p, osa-miR156l-3p, zma-miR156d-3p, zma-miR156f-3p, zma-miR156g-3p, zma-miR156a-3p, zma-miR156k-3p, bdi-miR156e-3p, ata-miR156b-3p	IDD12_ARATH	IDD12 At4g02670 T10P11.4
TRINITY_DN45291_c0_g1_i3	3	sbi-miR5564b, hvu-miR6196, ptc-miR6467	PP356_ARATH	At4g38150 F20D10.270
TRINITY_DN45296_c0_g2_i3	1	bdi-miR5201-5p	RL8_SOLLC	RPL8 RPL2
TRINITY_DN45296_c0_g4_i1	3	cre-miR913-3p, osa-miR2931, bdi-miR5201-5p	RL8_SOLLC	RPL8 RPL2
TRINITY_DN45300_c0_g1_i1	5	aly-miR169h-3p, aly-miR169j-3p, aly-miR169k-3p, aly-miR169l-3p, bdi-miR7708b-5p	AP1G2_ARATH	At1g60070 T2K10.12
TRINITY_DN45300_c1_g1_i9	10	osa-miR1442, gma-miR4351, mtr-miR5205c, mtr-miR5205d, mtr-miR5291a, mtr-miR5291b, mtr-miR5291c, nta-miR6025c, bdi-miR7755-5p, ptc-miR7842	AP1G2_ARATH	At1g60070 T2K10.12
TRINITY_DN45304_c0_g1_i2	4	bdi-miR5174a, bra-miR5721, ath-miR8169, gra-miR8677	MYO1_ARATH	VIII-1 ATM ATM1 At3g19960 MZE19.1
TRINITY_DN45305_c0_g3_i2	3	aqc-miR477g, aqc-miR477c, ptc-miR477d-3p	VATD_ARATH	VHA-D VATD VATPD At3g58730 T20N10_80
TRINITY_DN45306_c1_g1_i10	1	cre-miR909.2	AGL65_ARATH	AGL65 At1g18750 F6A14.14
TRINITY_DN45306_c1_g1_i12	1	cre-miR909.2	AGL65_ARATH	AGL65 At1g18750 F6A14.14
TRINITY_DN45310_c0_g1_i10	9	osa-miR1846d-5p, osa-miR5504, ath-miR5645a, ath-miR5645b, ath-miR5645d, ath-miR5645f, ath-miR5645e, mtr-miR7696c-5p, bra-miR9562-5p	EDR1_ARATH	EDR1 STY10 At1g08720 F22O13.20
TRINITY_DN45310_c0_g2_i3	3	zma-miR167f-3p, ppt-miR1221-3p, ppt-miR1066	EDR1_ARATH	EDR1 STY10 At1g08720 F22O13.20
TRINITY_DN45314_c0_g1_i1	0		H33_LOLTE
TRINITY_DN45314_c0_g1_i10	2	sly-miR5303, cre-miR9897-5p	H32_PEA
TRINITY_DN45314_c0_g1_i8	2	pti-miR5478, stu-miR8007a-3p	H33_LOLTE
TRINITY_DN45314_c0_g3_i1	1	osa-miR1441	H33_LOLTE
TRINITY_DN45317_c0_g1_i1	1	gma-miR4351	Y4844_ARATH	At4g28440 F20O9.120
TRINITY_DN45323_c0_g1_i1	10	ath-miR472-5p, aqu-miR-2014-5p, aly-miR472-5p, vvi-miR2950-5p, gma-miR4996, osa-miR5499, mes-miR2950, gra-miR8643a, gra-miR8643b, gma-miR9755	RNG1L_ARATH	At3g19950 MPN9.19
TRINITY_DN45323_c0_g1_i3	6	vvi-miR2950-5p, gma-miR4996, mes-miR2950, gra-miR8643a, gra-miR8643b, gma-miR9755	RNG1L_ARATH	At3g19950 MPN9.19
TRINITY_DN45323_c0_g3_i1	5	osa-miR1432-5p, sbi-miR1432, zma-miR1432-5p, bdi-miR1432, ata-miR1432-5p	RING1_GOSHI	RING1
TRINITY_DN45327_c4_g3_i5	3	zma-miR169o-3p, rgl-miR5137, bdi-miR7751-5p	KCS6_ARATH	CUT1 CER6 EL6 KCS6 At1g68530 T26J14.10
TRINITY_DN45327_c4_g3_i6	2	rgl-miR5137, bdi-miR7751-5p	KCS6_ARATH	CUT1 CER6 EL6 KCS6 At1g68530 T26J14.10
TRINITY_DN45338_c0_g1_i1	4	osa-miR396e-3p, aly-miR169m-3p, pti-miR5479, bdi-miR9495	BGL04_ORYSJ	BGLU4 Os01g0897600 LOC_Os01g67220 OsJ_04409 P0506A10.5 P0674H09.22
TRINITY_DN45338_c0_g1_i2	49	ath-miR396a-5p, osa-miR396a-5p, osa-miR396b-5p, sbi-miR396b, sbi-miR396a, sof-miR396, gma-miR396a-5p, zma-miR396b-5p, zma-miR396a-5p, ptc-miR396a, ptc-miR396b, mtr-miR396b-5p, ghr-miR396a, ghr-miR396b, vvi-miR396d, vvi-miR396c, lja-miR396, aqc-miR396a, aly-miR169m-3p, aly-miR396a-5p, gma-miR396e, csi-miR396a, csi-miR396b, bgy-miR396a, bcy-miR396a, tcc-miR396a, tcc-miR396b, bdi-miR396d-5p, bdi-miR…	BGL04_ORYSJ	BGLU4 Os01g0897600 LOC_Os01g67220 OsJ_04409 P0506A10.5 P0674H09.22
TRINITY_DN45350_c3_g1_i2	4	ppt-miR1066, ppt-miR2082, esi-miR3453-5p, ata-miR164a-3p	HOX21_ORYSJ	HOX21 Os03g0170600 LOC_Os03g07450 OSJNBa0091P11.3
TRINITY_DN45350_c5_g1_i5	6	cre-miR1166.1, esi-miR3466-5p, nta-miR6148a, ddi-miR-7105, bdi-miR7753-5p, gra-miR8778	BAM7_ARATH	BAM7 BMY4 At2g45880 F4I18.14
TRINITY_DN45365_c2_g1_i5	16	ptc-miR472a, pta-miR482a, pta-miR482b, osa-miR1859, mdm-miR482a-3p, vvi-miR3633b-3p, pab-miR482a, csi-miR482a-3p, csi-miR482c, stu-miR482c, cca-miR6118-3p, pde-miR482b, mdm-miR482c, mes-miR482, gra-miR482d, sly-miR482d-3p	RGA1_SOLBU	RGA1 177O13.37 CB3A14.4
TRINITY_DN45373_c0_g1_i10	6	ath-miR782, ath-miR870-5p, osa-miR1861h, osa-miR1861j, esi-miR8623b, tae-miR9672a-3p	AIRP2_ARATH	AIRP2 At5g01520 F7A7_40
TRINITY_DN45373_c0_g1_i12	9	ath-miR782, vvi-miR482, osa-miR1861h, osa-miR1861j, pab-miR482c, csi-miR482c, pde-miR482a, esi-miR8623b, bra-miR9563a-5p	AIRP2_ARATH	AIRP2 At5g01520 F7A7_40
TRINITY_DN45373_c0_g1_i2	5	ath-miR5020b, hme-miR-307, bdi-miR7776-5p.1, bra-miR9563a-5p, gma-miR9763	AIRP2_ARATH	AIRP2 At5g01520 F7A7_40
TRINITY_DN45375_c0_g1_i2	4	osa-miR2864.2, aly-miR399g-5p, aly-miR399i-5p, ghr-miR7504b	CNBL1_ORYSJ	CBL1 Os10g0564800 LOC_Os10g41510 OsJ_32489
TRINITY_DN45388_c1_g1_i8	12	smo-miR171c, ctr-miR171, osa-miR5155, osa-miR5155, gma-miR171m, gma-miR171t, osa-miR5812, mdm-miR171a, mdm-miR171b, mtr-miR7697-3p, stu-miR171b-3p, sly-miR171e	ACD6_ARATH	ACD6 At4g14400 dl3240w FCAALL.190
TRINITY_DN45390_c0_g1_i2	6	osa-miR5149, gma-miR862b, osa-miR5493, hbr-miR476, ptc-miR7837, ptc-miR7836	GOLS1_ARATH	GOLS1 At2g47180 T3D7 T8I13
TRINITY_DN45391_c5_g1_i1	2	cre-miR1171, osa-miR1428a-5p	LEC1_CROVR	LECCVA1
TRINITY_DN45396_c0_g1_i1	1	osa-miR817	KCAB_ARATH	KAB1 KV-BETA1 At1g04690 T1G11.6
TRINITY_DN45411_c1_g1_i1	5	osa-miR160e-3p, osa-miR2098-3p, bdi-miR5176-3p, bdi-miR7759-3p, ptc-miR7838	UBL5_ARATH	UBL5 At5g42300 K5J14.10
TRINITY_DN45420_c0_g1_i1	21	osa-miR5509, hme-miR-2765, ptc-miR6460, ptc-miR7837, ptc-miR7836, stu-miR399a-5p, stu-miR399b-5p, stu-miR399c-5p, stu-miR399d-5p, stu-miR399e-5p, stu-miR399f-5p, stu-miR399g-5p, stu-miR399h, stu-miR166d-5p, stu-miR399k-5p, stu-miR399l-5p, stu-miR399m-5p, stu-miR399n-5p, stu-miR399o-5p, tae-miR531, ata-miR2275a-5p	BGL22_ORYSJ	BGLU22 Os05g0366600 LOC_Os05g30350 OSJNBa0090H02.10
TRINITY_DN45422_c1_g3_i4	1	gma-miR5031	HAT2_ARATH	HAT2 At5g47370 MQL5.23
TRINITY_DN45422_c1_g4_i1	1	gma-miR1507c-3p	HOX11_ORYSJ	HOX11 Os09g0447000 LOC_Os09g27450 OJ1596_C06.7 OsJ_028406
TRINITY_DN45427_c0_g2_i8	15	mtr-miR156i-3p, cre-miR1166.2, zma-miR2275d-3p, ath-miR2934-3p, esi-miR3454g-3p, esi-miR3454a-3p, esi-miR3454c-3p, esi-miR3454f-3p, esi-miR3454b-3p, esi-miR3454e-3p, esi-miR3454d-3p, mtr-miR5233, ptc-miR482b-3p, sbi-miR6222-3p, lja-miR7521	HIRA_ORYSJ	Os09g0567700 LOC_Os09g39420 OJ1003_C09.2 OJ1155_H10.34 OsJ_029198
TRINITY_DN45428_c0_g2_i1	4	mtr-miR2641, hvu-miR6195, hme-miR-1b, sly-miR9476-5p	MCC1_ARATH	MCC1 At3g02980 F13E7.7
TRINITY_DN45442_c3_g1_i1	1	ath-miR771	WRK70_ARATH	WRKY70 At3g56400 T5P19.50
TRINITY_DN45442_c3_g2_i2	4	ptc-miR403c-5p, pvu-miR159a.2, mtr-miR5208d, sly-miR403-5p	WRK70_SOLLC	WRKY70 Solyc03g095770
TRINITY_DN45443_c0_g1_i4	5	osa-miR1875, bra-miR5721, hme-miR-2767, bdi-miR7748b-3p, stu-miR8026	ALKB8_ARATH	ALKBH8 At1g31600 F27M3_19
TRINITY_DN45445_c1_g3_i4	5	osa-miR396g, osa-miR396h, osa-miR396d, gma-miR5036, hme-miR-190	AG_TOBAC	AG1
TRINITY_DN45450_c1_g3_i4	28	ath-miR170-5p, ath-miR171a-5p, osa-miR171d-5p, osa-miR171e-5p, mtr-miR319a-5p, zma-miR171d-5p, zma-miR159a-5p, zma-miR171e-5p, ptc-miR397b, ppt-miR1023e-3p, zma-miR159f-5p, zma-miR397a-5p, zma-miR397b-5p, aly-miR170-5p, aly-miR171a-5p, bdi-miR319b-5p, sly-miR482e-5p, gma-miR171j-5p, osa-miR5484, dpr-miR397, hme-miR-282, mtr-miR319d-5p, bdi-miR159b-5p.1, stu-miR171a-5p, stu-miR171c-5p, sly-miR319c…	CKX5_ARATH	CKX5 CKX6 At1g75450 F1B16.2
TRINITY_DN45454_c6_g1_i2	0		IDD2_ARATH	GAF1 IDD2 At3g50700 T3A5.80
TRINITY_DN45463_c1_g1_i10	11	zma-miR396b-3p, zma-miR396a-3p, smo-miR1108, aly-miR774b-5p, esi-miR3466-5p, tcc-miR535, bdi-miR396d-3p, bdi-miR396c-3p, bdi-miR7722-5p, gra-miR8632, ata-miR396e-3p	PEX4_ARATH	PEX4 UBC21 At5g25760 F18A17.10
TRINITY_DN45466_c0_g1_i2	5	smo-miR1099, mtr-miR2593e, mtr-miR2593d, rgl-miR7797a, stu-miR8011b-3p	TF2H2_ARATH	GTF2H2 P44 At1g05055 T7A14.8
TRINITY_DN45480_c0_g1_i14	1	ppt-miR534b	SEC_ARATH	SEC At3g04240 T6K12.14
TRINITY_DN45480_c0_g1_i2	4	ppt-miR534b, ghr-miR2949b, ghr-miR2949c, aly-miR400-3p	SEC_ARATH	SEC At3g04240 T6K12.14
TRINITY_DN45493_c0_g4_i1	0		BLH2_ARATH	BLH2 SAW1 At4g36870 AP22.90 C7A10.490
TRINITY_DN45498_c3_g1_i1	7	ath-miR169g-3p, osa-miR2099-5p, gra-miR7504d, gra-miR7504e, gra-miR7504f, gra-miR7504g, gra-miR7504h	M3K1_ARATH	MEKK1 At4g08500 T15F16.5
TRINITY_DN45498_c3_g1_i3	30	ath-miR169g-3p, osa-miR393a, sbi-miR393a, mtr-miR393a, ptc-miR393a-5p, ptc-miR393b-5p, ptc-miR393c, mtr-miR393b-5p, bna-miR393, vvi-miR393b, gma-miR393a, vvi-miR393a, osa-miR2099-5p, sbi-miR393b, rco-miR393, tcc-miR393b, bdi-miR393a, bdi-miR393b-5p, gma-miR393h, gma-miR393i, gma-miR393j, gma-miR393k, cme-miR393a, cme-miR393b, cme-miR393c, gra-miR7504d, gra-miR7504e, gra-miR7504f, gra-miR7504g, gr…	M3K1_ARATH	MEKK1 At4g08500 T15F16.5
TRINITY_DN45508_c0_g1_i4	22	osa-miR166b-5p, ath-miR398b-5p, ath-miR398c-5p, zma-miR166a-5p, zma-miR166k-5p, ppt-miR898a-3p, pta-miR482a, pta-miR482b, smo-miR1104, csi-miR172a-5p, aly-miR398b-5p, aly-miR398c-5p, aly-miR399b-5p, pab-miR482a, bdi-miR166b-5p, mdm-miR5225c, lja-miR7524, bdi-miR7707-5p, stu-miR172c-5p, bra-miR398-5p, ata-miR166d-5p, ata-miR399a-5p	RGAP1_ARATH	ROPGAP1 At5g22400 MWD9.20
TRINITY_DN45508_c0_g6_i2	13	ppt-miR898a-3p, cre-miR906-3p, ppt-miR1036-3p, osa-miR2104, aqc-miR408, zma-miR529-3p, aly-miR161-3p.2, bdi-miR529-3p, mtr-miR5256, gma-miR408a-5p, gma-miR408c-5p, bra-miR1885b, ptc-miR6461	RGAP1_ARATH	ROPGAP1 At5g22400 MWD9.20
TRINITY_DN45522_c0_g2_i3	7	ath-miR851-3p, tae-miR1128, sbi-miR397-3p, mtr-miR2641, gma-miR5374-3p, mtr-miR5274b-3p, gra-miR8777	NAC68_ORYSJ	NAC068 NAC4 Os01g0816100 LOC_Os01g60020 B1148D12.1 OSJNBa0085D07.44
TRINITY_DN45522_c0_g2_i6	6	ath-miR851-3p, sbi-miR397-3p, mtr-miR2641, gma-miR5374-3p, mtr-miR5274b-3p, gra-miR8777	NAC68_ORYSJ	NAC068 NAC4 Os01g0816100 LOC_Os01g60020 B1148D12.1 OSJNBa0085D07.44
TRINITY_DN45522_c0_g7_i1	2	sbi-miR397-3p, aly-miR163-3p.2	NAC68_ORYSJ	NAC068 NAC4 Os01g0816100 LOC_Os01g60020 B1148D12.1 OSJNBa0085D07.44
TRINITY_DN45536_c0_g1_i2	1	ghr-miR3476-5p	NAA10_ARATH	NAA10 At5g13780 MXE10.5
TRINITY_DN45536_c0_g1_i3	0		NAA10_ARATH	NAA10 At5g13780 MXE10.5
TRINITY_DN45536_c0_g5_i4	5	osa-miR530-3p, bdi-miR166a-5p, hme-miR-6301-2-5p, sbi-miR5568g-3p, ptc-miR7840	ORLIK_ARATH	ORLIKE At5g06130
TRINITY_DN45555_c3_g2_i1	15	osa-miR408-5p, cre-miR1162-3p, aly-miR395b-5p, aly-miR395c-5p, bdi-miR408-5p, osa-miR5537, mtr-miR396c, cca-miR6114-3p, nta-miR6159, ghr-miR7508, lja-miR7532a, lja-miR7532b, bdi-miR5174e-5p.1, bdi-miR5174b-5p, bdi-miR7736-3p	CRD1_HORVU	CRD1
TRINITY_DN45556_c0_g2_i6	4	zma-miR171j-5p, zma-miR171j-5p, osa-miR1872, mdm-miR7128	C98A2_SOYBN	CYP98A2
TRINITY_DN45558_c1_g1_i1	4	zma-miR171f-5p, hme-miR-316, ptc-miR6463, lja-miR7538	PER5_VITVI	GSVIVT00037159001 LOC100264145
TRINITY_DN45560_c1_g1_i3	8	ath-miR773a, gma-miR4394, mtr-miR5259, nta-miR6025c, ptc-miR6467, mdm-miR535b, mdm-miR535c, lja-miR7535	SCO3_ARATH	SCO3 QWRF1 At3g19570 MMB12.2
TRINITY_DN45576_c1_g6_i3	5	mtr-miR2643b-5p, hbr-miR6168, ptc-miR6447, sbi-miR6226-3p, stu-miR6149-5p	RK21_ARATH	RPL21 At1g35680 F15O4.7
TRINITY_DN45581_c2_g1_i3	4	bra-miR5714, hme-miR-263b, ptc-miR6480, gra-miR8750	AMI1_ORYSJ	AMI1 Os04g0118100 LOC_Os04g02780 OSJNBa0020P07.1
TRINITY_DN45583_c0_g1_i4	3	ppt-miR1064-5p, mtr-miR1507-3p, ata-miR166c-5p	RABC1_ARATH	RABC1 RAB18 RAB18-1 At1g43890 F28H19.15 F9C16.3
TRINITY_DN45583_c0_g1_i7	3	ppt-miR1064-5p, mtr-miR1507-3p, ata-miR166c-5p	RABC1_ARATH	RABC1 RAB18 RAB18-1 At1g43890 F28H19.15 F9C16.3
TRINITY_DN45587_c0_g2_i6	4	gma-miR482c-5p, gma-miR5667-5p, hvu-miR6210, gra-miR7494c	APRL5_ORYSJ	APRL5 Os03g0806500 LOC_Os03g59170 OsJ_13029 OSJNBa0059E14.22
TRINITY_DN45587_c0_g2_i8	7	zma-miR156i-3p, ppt-miR319d-5p.2, aly-miR157a-3p, esi-miR3466-3p, bdi-miR5201-3p, hme-miR-277, stu-miR8008b	APRL5_ARATH	APRL5 At3g03860 F20H23.9
TRINITY_DN45591_c0_g1_i1	2	osa-miR435, zma-miR399h-5p	SARD1_ARATH	SARD1 At1g73805 F25P22.22
TRINITY_DN45591_c0_g1_i5	1	zma-miR399h-5p	SARD1_ARATH	SARD1 At1g73805 F25P22.22
TRINITY_DN45591_c0_g2_i1	7	osa-miR444d.3, zma-miR399h-5p, ath-miR4228-5p, pab-miR3712, ssp-miR444b.1, ath-miR5632-3p, ptc-miR477c	CB60C_ARATH	CBP60C At2g18750 MSF3.13
TRINITY_DN45591_c0_g2_i16	2	ath-miR4228-5p, ptc-miR477c	CB60C_ARATH	CBP60C At2g18750 MSF3.13
TRINITY_DN45591_c0_g2_i17	6	osa-miR444d.3, zma-miR399h-5p, ath-miR4228-5p, ssp-miR444b.1, ath-miR5632-3p, ptc-miR477c	SARD1_ARATH	SARD1 At1g73805 F25P22.22
TRINITY_DN45591_c0_g2_i7	4	zma-miR399h-5p, ath-miR4228-5p, ptc-miR477c, stu-miR8002-3p	SARD1_ARATH	SARD1 At1g73805 F25P22.22
TRINITY_DN45602_c1_g1_i1	5	zma-miR164a-3p, ptc-miR530b, ppt-miR2082, aqc-miR530, csi-miR530b	ICR4_ARATH	ICR4 RIP4 At1g78430 F3F9.6
TRINITY_DN45602_c1_g1_i4	2	zma-miR164a-3p, ppt-miR2082	ICR4_ARATH	ICR4 RIP4 At1g78430 F3F9.6
TRINITY_DN45612_c0_g1_i13	8	osa-miR1430, sbi-miR821a, sbi-miR821c, stu-miR6026-5p, ptc-miR7820, ptc-miR7820, gra-miR8686, sly-miR482d-5p	PUMP1_ARATH	PUMP1 UCP1 At3g54110 F24B22.70
TRINITY_DN45612_c0_g1_i8	4	osa-miR1430, sbi-miR821a, sbi-miR821c, stu-miR6026-5p	PUMP1_ARATH	PUMP1 UCP1 At3g54110 F24B22.70
TRINITY_DN45615_c1_g2_i1	8	ath-miR416, osa-miR531a, ppt-miR160c, ppt-miR160d, osa-miR531b, zma-miR159f-5p, csi-miR3953, osa-miR531c	PP223_ARATH	PCMP-H52 MEF10 At3g11460 F24K9.13
TRINITY_DN45616_c0_g1_i1	2	mtr-miR2600a, aly-miR856-5p	WDR5B_ARATH	WDR5B At4g02730 T5J8.2
TRINITY_DN45617_c4_g4_i2	26	ath-miR831-3p, mtr-miR2592b-3p, mtr-miR2592c, mtr-miR2592d-3p, mtr-miR2592e-3p, mtr-miR2592f, mtr-miR2592i, mtr-miR2592j, mtr-miR2592o-3p, mtr-miR2592p, mtr-miR2592q-3p, mtr-miR2592r, mtr-miR2592a.2-3p, mtr-miR2592g, mtr-miR2592h, mtr-miR2592k, mtr-miR2592l, mtr-miR2592m, mtr-miR2592n, esi-miR3461-5p, csi-miR857, mtr-miR2592an, mtr-miR2592ao, mtr-miR2592bo-3p, mtr-miR2592bp-5p, mtr-miR2592br-3p	EDR2L_ARATH	EDR2L At5g45560 MFC19.23
TRINITY_DN45618_c0_g2_i2	4	mtr-miR1509a-5p, mtr-miR2592bl-3p, bra-miR403-5p, ata-miR9674c-5p	PP192_ARATH	PCMP-E50 At2g37320 F3G5.11
TRINITY_DN45624_c5_g1_i1	4	ath-miR415, osa-miR415, ath-miR840-3p, aly-miR840-3p	UBC5A_ORYSJ	UBC5A Os01g0658400 LOC_Os01g46926 OsJ_02884
TRINITY_DN45626_c1_g1_i1	2	ath-miR839-5p, aly-miR839-5p	HSP7S_PEA	HSP70 ST70
TRINITY_DN45629_c3_g1_i7	6	ptc-miR474a, gma-miR5037a, gma-miR169n-3p, bdi-miR7735-3p, stu-miR8000, stu-miR398b-5p	LEUNG_ARATH	LUG RON2 At4g32551 L23H3.30
TRINITY_DN45630_c2_g3_i3	3	osa-miR396f-3p, bdi-miR5172-5p, mtr-miR7698-3p	ROGFC_ARATH	ROPGEF12 MEEA64 At1g79860 F19K16.18
TRINITY_DN45645_c1_g1_i1	21	ath-miR157d, ath-miR169a-3p, ptc-miR396g-5p, aqc-miR156b, aqc-miR156a, aly-miR157d-5p, pab-miR396b, pab-miR396c, tcc-miR396d, bdi-miR5059, ath-miR5014b, nta-miR156g, nta-miR156h, nta-miR156i, nta-miR156j, mdm-miR156x, mdm-miR156y, mdm-miR156z, mdm-miR156aa, cme-miR156f, stu-miR7990a	HSP7C_PETHY	HSP70
TRINITY_DN45656_c1_g1_i2	0		BTF3_ARATH	BTF3 At1g17880 F2H15.11
TRINITY_DN45656_c1_g1_i5	0		BTF3_ARATH	BTF3 At1g17880 F2H15.11
TRINITY_DN45661_c0_g3_i4	5	mtr-miR169j, esi-miR3454a-5p, esi-miR3454c-5p, esi-miR3454b-5p, tcc-miR399e	ERG16_ARATH	SQE3 At4g37760 T28I19.4
TRINITY_DN45665_c1_g2_i1	1	ath-miR418	TBB5_ORYSJ	TUBB5 OSTB-50 R2242 TUB5 Os02g0167300 LOC_Os02g07060 OsJ_05524 OSJNBa0085K21.33
TRINITY_DN45665_c1_g2_i6	0		TBB4_WHEAT	TUBB4
TRINITY_DN45667_c8_g3_i3	40	osa-miR530-5p, ppt-miR1030a, ppt-miR1030b, ppt-miR1030c, ppt-miR1030d, ppt-miR1030e, ppt-miR1030f, ppt-miR1030g, ppt-miR1030h, ppt-miR1030i, ppt-miR1030j, osa-miR169r-3p, ptc-miR530a, ptc-miR530b, aqc-miR530, zma-miR169n-3p, zma-miR169o-3p, osa-miR2918, pab-miR3693, csi-miR530a, tcc-miR530a, tcc-miR530b, gma-miR530a, gma-miR530b, mtr-miR530, gma-miR530c, gma-miR530d, gma-miR530e, hme-miR-2797, ht…	PTR7_ARATH	NPF6.3 CHL1 NRT1 NRT1.1 At1g12110 F12F1.1 T28K15_13
TRINITY_DN45671_c1_g2_i3	5	zma-miR2275a-5p, esi-miR3468-3p, gma-miR4393b, osa-miR5537, mtr-miR5561-3p	C3H53_ORYSJ	Os07g0682400 LOC_Os07g48410 OSJNBa0008J01.35
TRINITY_DN45672_c0_g2_i3	21	ath-miR395b, ath-miR395c, ath-miR395f, zma-miR159b-5p, ppt-miR1042-5p, mtr-miR2639, zma-miR159g-5p, zma-miR159h-5p, zma-miR159i-5p, zma-miR159j-5p, zma-miR159k-5p, aly-miR395b-3p, aly-miR395f-3p, aly-miR395h-3p, mtr-miR5290, mtr-miR5755, bna-miR395d, bna-miR395e, bna-miR395f, ddi-miR-7104, bdi-miR7757-3p.1	OPT3_ARATH	OPT3 At4g16370 dl4215c FCAALL.72
TRINITY_DN45672_c0_g2_i8	9	ath-miR395b, ath-miR395c, ath-miR395f, aly-miR395b-3p, aly-miR395f-3p, aly-miR395h-3p, bna-miR395d, bna-miR395e, bna-miR395f	OPT3_ARATH	OPT3 At4g16370 dl4215c FCAALL.72
TRINITY_DN45675_c1_g2_i2	3	osa-miR2104, mtr-miR2614, bdi-miR7749-5p	XAT2_ORYSJ	XAT2 Os02g0330200 LOC_Os02g22480 OJ1116_E03.2 OsJ_06523
TRINITY_DN45675_c1_g3_i3	4	pta-miR947, pde-miR947, mdm-miR858, cme-miR858	XAT2_ORYSJ	XAT2 Os02g0330200 LOC_Os02g22480 OJ1116_E03.2 OsJ_06523
TRINITY_DN45676_c0_g1_i2	6	zma-miR399c-5p, ppt-miR894, ppt-miR1061-3p, osa-miR1423-5p, aly-miR398c-3p, bdi-miR7765-3p	P2C64_ORYSJ	Os07g0566200 LOC_Os07g37890 OJ1773_H01.121 OsJ_023811
TRINITY_DN45677_c0_g2_i2	2	stu-miR8034, tae-miR9667-5p	VIP2_ARATH	VIP2 At5g59710 MTH12.8
TRINITY_DN45677_c0_g3_i3	14	ath-miR414, ptc-miR478h, ptc-miR478i, ptc-miR478j, ptc-miR478k, ptc-miR478l, ptc-miR478o, ptc-miR478q, ptc-miR478r, ptc-miR478s, ptc-miR478n, ath-miR773a, ptc-miR1448, pde-miR482d	Y5162_ARATH	At5g41620 MBK23.17
TRINITY_DN45687_c3_g7_i1	4	aly-miR3445-3p.1, gma-miR408b-5p, ath-miR5655, gra-miR8693	TBB8_MAIZE	TUBB8 TUB8
TRINITY_DN45691_c0_g2_i2	40	zma-miR166h-3p, zma-miR166e, zma-miR166i-3p, zma-miR166f, zma-miR166g-3p, zma-miR166b-3p, zma-miR166c-3p, zma-miR166d-3p, sbi-miR166d, sbi-miR166c, sbi-miR166b, sbi-miR166a, ptc-miR166p, vvi-miR166a, vvi-miR166b, osa-miR1430, sbi-miR166h, sbi-miR166i, sbi-miR166j, crt-miR166a, csi-miR166b, csi-miR166c, tcc-miR166b, hvu-miR5052, bra-miR5724, gma-miR166p, gma-miR166q, gma-miR166r, gma-miR166s, gma-…	FRS5_ARATH	FRS5 At4g38180 F20D10.300
TRINITY_DN45691_c0_g2_i3	38	zma-miR166h-3p, zma-miR166e, zma-miR166i-3p, zma-miR166f, zma-miR166g-3p, zma-miR166b-3p, zma-miR166c-3p, zma-miR166d-3p, sbi-miR166d, sbi-miR166c, sbi-miR166b, sbi-miR166a, ptc-miR166p, vvi-miR166a, vvi-miR166b, osa-miR1430, sbi-miR166h, sbi-miR166i, sbi-miR166j, crt-miR166a, csi-miR166b, csi-miR166c, tcc-miR166b, gma-miR166p, gma-miR166q, gma-miR166r, gma-miR166s, gma-miR166t, hbr-miR166a, pde-…	FRS5_ARATH	FRS5 At4g38180 F20D10.300
TRINITY_DN45699_c2_g1_i10	4	zma-miR166j-5p, ptc-miR6477, mdm-miR7125, ath-miR8175	GLO2C_ARATH	GLX2-2 GLY2 At3g10850 T7M13.7
TRINITY_DN45699_c2_g1_i5	6	zma-miR166j-5p, esi-miR3455-3p, bdi-miR169h-3p, ptc-miR6477, mdm-miR7125, ata-miR169c-3p	GLO2C_ARATH	GLX2-2 GLY2 At3g10850 T7M13.7
TRINITY_DN45710_c0_g1_i4	2	ptc-miR169n-3p, rgl-miR7806	AMY2_ARATH	AMY2 At1g76130 T23E18.6
TRINITY_DN45720_c1_g5_i5	6	cre-miR917, ptc-miR530b, sly-miR1919c-5p, csi-miR530b, hvu-miR6207, stu-miR1919-5p	RCA2_LARTR	RCA2
TRINITY_DN45739_c0_g1_i10	4	ptc-miR167f-3p, ptc-miR167g-3p, ptc-miR167h-3p, ahy-miR167-3p	UBQ11_ARATH	UBQ11 At4g05050 C17L7.6 T32N4.13
TRINITY_DN45739_c0_g1_i9	2	osa-miR5506, lja-miR7522	UBI1P_PETCR	PCUBI4-1
TRINITY_DN45739_c0_g3_i1	2	ppt-miR902f-3p, ppt-miR902f-3p	UBQ11_ARATH	UBQ11 At4g05050 C17L7.6 T32N4.13
TRINITY_DN45740_c1_g4_i10	2	ath-miR5631, sly-miR9479-3p	ATPG3_ARATH	ATPC At2g33040 F25I18.22
TRINITY_DN45740_c1_g4_i8	1	ath-miR5631	ATPG3_ARATH	ATPC At2g33040 F25I18.22
TRINITY_DN45740_c1_g8_i1	0		AB16G_ARATH	ABCG16 WBC16 At3g55090 T15C9.80
TRINITY_DN45749_c0_g1_i2	6	cre-miR910, bdi-miR5176-5p, hme-miR-33, gra-miR7494e, gra-miR7494f, bdi-miR5200a-5p	ASOL_BRANA	Bp10
TRINITY_DN45752_c1_g1_i2	8	ath-miR854a, ath-miR854b, ath-miR854c, ath-miR854d, sbi-miR821d, ath-miR854e, gma-miR4997, gra-miR8668	MYBS3_ORYSJ	MYBS3 LOC_Os10g41200 Os10g0561400 OsJ_32461 OSJNBb0089A17.8
TRINITY_DN45759_c8_g1_i6	4	gma-miR4997, gma-miR4997, bdi-miR169j-3p, gra-miR8693	AP3S_ARATH	At3g50860 F18B3.140
TRINITY_DN45762_c1_g2_i3	10	osa-miR528-5p, aqu-miR-2018-5p, zma-miR528a-5p, zma-miR528b-5p, sbi-miR528, esi-miR3453-5p, bdi-miR528-5p, ssp-miR528, mtr-miR5298a, ata-miR528-5p	CRIM1_ARATH	COR413IM1 COR413TM1 COR414TM1 At1g29395 F15D2.29
TRINITY_DN45767_c0_g1_i4	69	ath-miR390a-5p, ath-miR390b-5p, osa-miR390-5p, ptc-miR390a, ptc-miR390b, ptc-miR390c, ptc-miR390d-5p, ppt-miR390a, ppt-miR390b, ppt-miR390c-5p, mtr-miR390, ghr-miR390a, ghr-miR390b, ghr-miR390c, bna-miR390a, bna-miR390b, bna-miR390c, vvi-miR390, gma-miR390a-5p, gma-miR1522, sbi-miR390, zma-miR390a-5p, zma-miR390b-5p, csi-miR390, rco-miR390a, rco-miR390b, aly-miR390a-5p, aly-miR390b-5p, aly-miR423…	EGY2_ORYSI	EGY2 OsI_00340
TRINITY_DN45767_c0_g1_i5	8	gma-miR4404, nta-miR5303a, nta-miR5303b, nta-miR6161d, ghr-miR7510b, bdi-miR7709-5p, bdi-miR9480a, bdi-miR9480b	EGY2_ORYSJ	EGY2 Os01g0142100 LOC_Os01g04900 OsJ_00322 P0019D06.11
TRINITY_DN45767_c0_g1_i8	69	ath-miR390a-5p, ath-miR390b-5p, osa-miR390-5p, ptc-miR390a, ptc-miR390b, ptc-miR390c, ptc-miR390d-5p, ppt-miR390a, ppt-miR390b, ppt-miR390c-5p, mtr-miR390, ghr-miR390a, ghr-miR390b, ghr-miR390c, bna-miR390a, bna-miR390b, bna-miR390c, vvi-miR390, gma-miR390a-5p, gma-miR1522, sbi-miR390, zma-miR390a-5p, zma-miR390b-5p, csi-miR390, rco-miR390a, rco-miR390b, aly-miR390a-5p, aly-miR390b-5p, aly-miR423…	EGY2_ORYSI	EGY2 OsI_00340
TRINITY_DN45783_c1_g1_i11	5	cre-miR919.1, ppt-miR1069-3p, gma-miR2108b, mtr-miR5245, osa-miR5527	1433_LILLO
TRINITY_DN45783_c1_g1_i8	5	gma-miR2108b, mtr-miR5245, osa-miR5527, cca-miR6114-5p, bdi-miR7763-3p	1433_LILLO
TRINITY_DN45791_c1_g2_i1	1	gma-miR2109-5p	IDD2_ARATH	GAF1 IDD2 At3g50700 T3A5.80
TRINITY_DN45792_c0_g4_i5	2	mtr-miR2644, osa-miR5828	ARAE2_ORYSJ	UEL-2 Os04g0618200 LOC_Os04g52730 OsJ_16180 OSJNBa0058K23.4 OSJNBa0093O08.14
TRINITY_DN45794_c2_g2_i15	11	ptc-miR395a, aqc-miR395b, aqc-miR395a, osa-miR3982-5p, osa-miR5494, mtr-miR5743a, mtr-miR5743b, osa-miR5834, ath-miR5999, mes-miR395e, bra-miR9558-3p	RENT3_ARATH	UPF3 At1g33980 F12G12.20 T15K4.3
TRINITY_DN45798_c2_g5_i2	15	osa-miR166h-5p, zma-miR166m-5p, osa-miR528-3p, mtr-miR166e-5p, gma-miR1509a, osa-miR2876-3p, zma-miR482-5p, zma-miR528a-3p, zma-miR528b-3p, gso-miR1509a, bdi-miR528-3p, bdi-miR398b, tae-miR9677a, ata-miR528-3p, ata-miR9677-3p	PDCB3_ARATH	PDCB3 At1g18650 F25I16.1
TRINITY_DN45812_c3_g2_i3	5	cre-miR910, nta-miR6152a, nta-miR6152b, hme-miR-252, hme-miR-6309-3p	ARF1_ARATH	ARF1 ARF1A1C BEX1 At2g47170 T3D7.2 T8I13.1
TRINITY_DN45813_c0_g1_i4	7	pti-miR5471, mdm-miR7123a, mdm-miR7123b, sbi-miR6232a-3p, stu-miR477a-3p, ath-miR8169, bra-miR6032-5p	ETOL1_ARATH	EOL1 At4g02680 T10P11.24
TRINITY_DN45818_c0_g1_i5	2	mtr-miR1510a-3p, ptc-miR7831	RUXG_ARATH	At2g23930 T29E15.13
TRINITY_DN45818_c0_g1_i6	0		RUXG_ARATH	At2g23930 T29E15.13
TRINITY_DN45825_c1_g1_i1	32	zma-miR166l-5p, ath-miR472-3p, smo-miR1087, cre-miR1166.2, ptc-miR1448, vvi-miR482, osa-miR1859, ghr-miR482a, ghr-miR482b, aly-miR472-3p, gso-miR482a, gso-miR482b, pab-miR482c, gma-miR482b-3p, csi-miR482a-3p, tcc-miR535, sly-miR5300, sly-miR482e-3p, gma-miR482d-3p, mtr-miR5750, stu-miR482c, stu-miR482d-3p, sly-miR482b, pde-miR482a, pde-miR482d, mdm-miR482b, mdm-miR482c, osa-miR1437b-5p, bdi-miR77…	RPS2_ARATH	RPS2 At4g26090 F20B18.200
TRINITY_DN45825_c1_g1_i2	31	zma-miR166l-5p, ath-miR472-3p, smo-miR1087, cre-miR1166.2, ptc-miR1448, vvi-miR482, osa-miR1859, ghr-miR482a, ghr-miR482b, aly-miR472-3p, aly-miR3440-3p, gso-miR482a, gso-miR482b, pab-miR482c, gma-miR482b-3p, csi-miR482a-3p, sly-miR5300, sly-miR482e-3p, gma-miR5369, gma-miR482d-3p, stu-miR482c, stu-miR482d-3p, sly-miR482b, pde-miR482a, pde-miR482d, mdm-miR482b, mdm-miR482c, bdi-miR7751-5p, gra-mi…	RPS2_ARATH	RPS2 At4g26090 F20B18.200
TRINITY_DN45830_c0_g3_i5	4	sbi-miR6217a-5p, sbi-miR6217b-5p, gra-miR8784, ata-miR160b-3p	ATP7_ARATH	At2g21870 F7D8.19
TRINITY_DN45830_c0_g4_i3	0		ATP7_ARATH	At2g21870 F7D8.19
TRINITY_DN45838_c0_g1_i7	9	cre-miR915, ppt-miR1034, osa-miR2097-5p, stu-miR7991a, stu-miR7991b, stu-miR7991c, stu-miR5303g, stu-miR5303i, gra-miR530b	SNP33_ARATH	SNAP33 SNAP33B At5g61210 MAF19.21
TRINITY_DN45839_c1_g1_i1	5	cre-miR1168.1, mtr-miR2653a, mtr-miR2653b, mtr-miR2653c, mtr-miR2653d	CLPC_PEA
TRINITY_DN45839_c3_g1_i6	14	cre-miR910, aqu-miR-2018-5p, pvu-miR2118, gso-miR2218, gma-miR2118a-3p, gma-miR2118b-3p, gma-miR5042-5p, hme-miR-2788-3p, bdi-miR5181d, vun-miR2118, stu-miR7987, gra-miR7484f, tae-miR9674a-5p, ata-miR5181-3p	CLPD1_ORYSJ	CLPD1 Os02g0526400 LOC_Os02g32520 P0458B05.10
TRINITY_DN45839_c3_g1_i9	25	ath-miR164b-3p, zma-miR164c-3p, ptc-miR478f, cre-miR910, aqu-miR-2018-5p, pvu-miR2118, zma-miR164h-3p, aly-miR164b-3p, gso-miR2218, gma-miR2118a-3p, gma-miR2118b-3p, hme-miR-2788-3p, hvu-miR5048a, bdi-miR164a-3p, bdi-miR5181d, sbi-miR5386, ath-miR5638a, vun-miR2118, osa-miR5833, hvu-miR5048b, mdm-miR482b, stu-miR7987, gra-miR7484f, tae-miR9674a-5p, ata-miR5181-3p	CLPD2_ORYSJ	CLPD2 Os04g0405000 LOC_Os04g33210 OJ000315_02.14
TRINITY_DN45842_c2_g1_i1	3	zma-miR166j-5p, smo-miR1088-5p, sbi-miR6226-3p	FIGL1_ARATH	FIGL1 At3g27120 MOJ10.20
TRINITY_DN45843_c0_g2_i4	5	ppt-miR1065, osa-miR1851, osa-miR6249a, ptc-miR6423, osa-miR6249b	HSPR2_ARATH	HSPRO2 At2g40000 T28M21.16
TRINITY_DN45846_c3_g3_i1	9	cre-miR1159.2, aly-miR169m-3p, pab-miR3697, hme-miR-2a, hme-miR-2b, ptc-miR6476a, ptc-miR6476b, ptc-miR6476c, stu-miR399g-3p	RL7A1_ORYSJ	RPL7A-1 Os08g0326400 LOC_Os08g23710 OJ1136_A10.108 P0703C03.43
TRINITY_DN45858_c0_g2_i1	59	ath-miR393a-5p, ath-miR393b-5p, osa-miR393a, osa-miR393b-5p, sbi-miR393a, mtr-miR393a, zma-miR393a-5p, ptc-miR393a-5p, ptc-miR393b-5p, ptc-miR393c, osa-miR812a, osa-miR812b, osa-miR812c, osa-miR812d, osa-miR812e, mtr-miR393b-5p, bna-miR393, smo-miR1101-5p, vvi-miR393b, gma-miR393a, vvi-miR393a, sbi-miR393b, zma-miR393b-5p, zma-miR393c-5p, rco-miR393, ghr-miR393, aly-miR393a-5p, aly-miR393b-5p, al…	AVT1C_ARATH	AVT1C At2g39130 T16B24.23 T7F6.1
TRINITY_DN45858_c0_g2_i4	13	osa-miR812a, osa-miR812b, osa-miR812c, osa-miR812d, osa-miR812e, smo-miR1101-5p, aly-miR3446-5p, osa-miR3979-5p, osa-miR3981-3p, bdi-miR5176-3p, gma-miR5037c, gra-miR8725, tae-miR1120c-5p	AVT1C_ARATH	AVT1C At2g39130 T16B24.23 T7F6.1
TRINITY_DN45868_c0_g1_i9	7	osa-miR171f-5p, osa-miR418, cca-miR6106-5p, stu-miR8041a-5p, stu-miR8041b-5p, gra-miR8725, gma-miR9761	P5CS_MESCR	P5CS
TRINITY_DN45869_c0_g1_i13	15	ath-miR419, ptc-miR156k, cre-miR911, vvi-miR156a, aly-miR823-5p, osa-miR5544, bra-miR5715, dpr-miR156a, hvu-miR6213, ptc-miR6473, hci-miR156b, har-miR156c, cme-miR156h, cme-miR156g, tae-miR9652-3p	AVPX_ARATH	AVPL2 At1g16780 F17F16.2
TRINITY_DN45869_c0_g1_i15	15	ath-miR419, ptc-miR156k, cre-miR911, vvi-miR156a, aly-miR823-5p, osa-miR5544, bra-miR5715, dpr-miR156a, hvu-miR6213, ptc-miR6473, hci-miR156b, har-miR156c, cme-miR156h, cme-miR156g, tae-miR9652-3p	AVPX_ARATH	AVPL2 At1g16780 F17F16.2
TRINITY_DN45873_c2_g1_i2	5	osa-miR2928, ahy-miR160-3p, bdi-miR7715-3p, ptc-miR6462e, bra-miR9558-5p	HIS1_ORYSJ	Os03g0134300 LOC_Os03g04169 OJ1006F06.12 OJ1006F06.14
TRINITY_DN45873_c2_g2_i1	7	ppt-miR902h-5p, ppt-miR902i-5p, mtr-miR5232, gma-miR5778, hme-miR-6302-3p, tae-miR9677a, ata-miR9677-3p	GAE6_ARATH	GAE6 UGlcAE2 At3g23820 F14O13.1
TRINITY_DN45876_c3_g2_i1	4	zma-miR156j-3p, smo-miR1114, rgl-miR7801, gra-miR8660	SAU32_ARATH	SAUR32 AAM1 At2g46690
TRINITY_DN45876_c3_g2_i5	4	zma-miR156j-3p, smo-miR1114, rgl-miR7801, gra-miR8660	SAU32_ARATH	SAUR32 AAM1 At2g46690
TRINITY_DN45884_c0_g8_i1	1	osa-miR2919	CDPK8_ORYSJ	CPK8 Os03g0808600 LOC_Os03g59390 OsJ_13049 OSJNBa0028F23.27 OSJNBa0060M17.7
TRINITY_DN45888_c1_g2_i3	8	aqc-miR408, ctr-miR171, aly-miR834-5p, sbi-miR5385, gma-miR5767, osa-miR6246, mdm-miR171a, mdm-miR171b	TGT2_ARATH	GT-2 At1g76890 F7O12.6
TRINITY_DN45889_c0_g1_i1	16	osa-miR166c-5p, ppt-miR902a-3p, ppt-miR902b-3p, ppt-miR902c-3p, ppt-miR902e-3p, ppt-miR902g-3p, cre-miR1145.1, aly-miR842-5p, gma-miR5038a, gma-miR5038b, ath-miR5665, bna-miR6029, hme-miR-6306-3p, pde-miR396, cpa-miR8140, gra-miR167c	AIR3_ARATH	AIR3 SBT5.3 At2g04160 F3L12 T16B23
TRINITY_DN45894_c1_g1_i10	5	osa-miR2103, sbi-miR6221-5p, gra-miR8743c, gra-miR8743d, gra-miR8743e	SR54C_ARATH	FFC CPSRP54 At5g03940 F8F6_150
TRINITY_DN45894_c1_g1_i6	7	osa-miR2103, aly-miR842-5p, sbi-miR6221-5p, gra-miR477, gra-miR8743c, gra-miR8743d, gra-miR8743e	SR54C_ARATH	FFC CPSRP54 At5g03940 F8F6_150
TRINITY_DN45895_c1_g1_i1	24	ath-miR161.1, ath-miR399d, osa-miR399h, ptc-miR399a, ptc-miR399d, ptc-miR399c, mtr-miR399k, vvi-miR399d, rco-miR399f, aly-miR399d-3p, aly-miR399g-3p, aly-miR399i-3p, tcc-miR399h, hvu-miR399, mtr-miR399r, osa-miR5526, ghr-miR399e, mdm-miR399e, mdm-miR399f, mdm-miR399g, mdm-miR399h, cme-miR399a, mes-miR399e, bdi-miR7711-3p.1	MADS2_ORYSJ	MADS2 MADS Os01g0883100 LOC_Os01g66030 B1065E10.30 OsJ_04312
TRINITY_DN45921_c0_g1_i5	5	gma-miR1512a-5p, ptc-miR6477, ddi-miR-7101, stu-miR8033-5p, gra-miR8719	ATL72_ARATH	ATL72 At3g10910 T7M13.1
TRINITY_DN45921_c0_g1_i7	2	lja-miR7516-5p, tae-miR9668-5p	ATL72_ARATH	ATL72 At3g10910 T7M13.1
TRINITY_DN45925_c0_g1_i4	5	mtr-miR2664a, bdi-miR5055, osa-miR5502, bra-miR5713, mtr-miR2664b	E70B1_ARATH	EXO70B1 At5g58430 MQJ2.3
TRINITY_DN45925_c0_g1_i5	8	osa-miR415, mtr-miR2664a, bdi-miR5055, osa-miR5502, bra-miR5713, cca-miR6107, mtr-miR2664b, stu-miR408b-5p	E70B1_ARATH	EXO70B1 At5g58430 MQJ2.3
TRINITY_DN45928_c0_g1_i4	1	ptc-miR6467	FABH2_CUPWR	KAS3B
TRINITY_DN45928_c0_g1_i6	1	ptc-miR6467	FABH2_CUPWR	KAS3B
TRINITY_DN45931_c2_g7_i1	2	gra-miR8764, gma-miR9744	FIMB5_ARATH	FIM5 FIM2 At5g35700 MXH1.5
TRINITY_DN45933_c1_g4_i8	7	mtr-miR168a, ath-miR2938, vvi-miR3632-5p, osa-miR5155, mtr-miR5213-5p, ath-miR858b, bra-miR5714	TIC56_ARATH	TIC56 At5g01590 F7A7_110
TRINITY_DN45934_c0_g3_i1	6	ppt-miR1076-3p, mtr-miR2625, gma-miR4369, rgl-miR5142, stu-miR8030-3p, ata-miR164a-3p	QKY_ARATH	QKY At1g74720 F1M20.40 F25A4.30
TRINITY_DN45940_c1_g1_i4	8	osa-miR5535, bna-miR6035, ath-miR8167a, ath-miR8167b, ath-miR8167c, ath-miR8167d, ath-miR8167e, ath-miR8167f	RL35_EUPES	RPL35
TRINITY_DN45945_c0_g1_i1	16	osa-miR166b-5p, ath-miR420, zma-miR166a-5p, ppt-miR1222a, ppt-miR1222b, ppt-miR1222c, ppt-miR1222d, esi-miR3469-3p, hvu-miR5049a, bdi-miR166b-5p, osa-miR5542, gma-miR5782, ptc-miR6435, bdi-miR159b-5p.2, ptc-miR7814, ata-miR166d-5p	SGAT_ARATH	AGT1 At2g13360 F14O4.7
TRINITY_DN45945_c0_g1_i10	8	ppt-miR1221-5p, pab-miR3710, hvu-miR5049a, osa-miR5542, nta-miR6145d, nta-miR6145e, pde-miR3701, ptc-miR7838	SGAT_ARATH	AGT1 At2g13360 F14O4.7
TRINITY_DN45945_c0_g1_i14	10	osa-miR166b-5p, zma-miR166a-5p, ppt-miR1221-5p, esi-miR3469-3p, pab-miR3710, hvu-miR5049a, bdi-miR166b-5p, osa-miR5542, ptc-miR6435, ata-miR166d-5p	SGAT_ARATH	AGT1 At2g13360 F14O4.7
TRINITY_DN45945_c0_g1_i16	0		SGAT_ARATH	AGT1 At2g13360 F14O4.7
TRINITY_DN45945_c0_g1_i2	15	osa-miR166b-5p, ath-miR420, zma-miR166a-5p, ppt-miR1222a, ppt-miR1222b, ppt-miR1222c, ppt-miR1222d, aly-miR774a-5p.2, esi-miR3469-3p, hvu-miR5049a, bdi-miR166b-5p, osa-miR5542, gma-miR5782, ptc-miR6435, ata-miR166d-5p	SGAT_ARATH	AGT1 At2g13360 F14O4.7
TRINITY_DN45949_c1_g1_i5	0		ACP4_ARATH	ACP4 ACL1.4 At4g25050 F13M23.190
TRINITY_DN45949_c1_g1_i6	0		ACP4_ARATH	ACP4 ACL1.4 At4g25050 F13M23.190
TRINITY_DN45949_c1_g2_i4	0		RRA2_ARATH	RRA2 At1g75110 F9E10.4
TRINITY_DN45954_c0_g8_i1	3	osa-miR2094-5p, gma-miR4387e, rgl-miR7807a-3p	SAP8_ORYSJ	SAP8 SAP3 Os06g0612800 LOC_Os06g41010 OsJ_021110 P0417G12.11 P0429G06.28
TRINITY_DN45955_c0_g5_i1	1	osa-miR5514	LRK10_WHEAT	LRK10
TRINITY_DN45961_c1_g1_i2	5	osa-miR810b.1, mtr-miR2654, mtr-miR5240, ptc-miR6429, bdi-miR7730-3p	RH17_ORYSJ	RH17 Os05g0110500 LOC_Os05g01990 OsJ_16855 P0016H04.6
TRINITY_DN45961_c1_g1_i6	9	osa-miR810b.1, mtr-miR2654, mtr-miR5240, ptc-miR6476a, bdi-miR7730-3p, ptc-miR6476b, ptc-miR6476c, ata-miR9863a-3p, ata-miR9863b-3p	RH17_ORYSJ	RH17 Os05g0110500 LOC_Os05g01990 OsJ_16855 P0016H04.6
TRINITY_DN45965_c0_g2_i3	26	osa-miR166g-3p, osa-miR166h-3p, sbi-miR166f, zma-miR166l-3p, zma-miR166m-3p, mtr-miR166b, mtr-miR166c, mtr-miR166f, sbi-miR166k, aqc-miR166a, aqc-miR166c, aqc-miR166d, aly-miR165a-3p, aly-miR165b-3p, pab-miR166a, far-miR166, tcc-miR166c, ssl-miR166a, gma-miR5768, dpr-miR166a, cme-miR166e, mes-miR166j, stu-miR166b, gra-miR8679, gra-miR7502f, sly-miR166c-3p	CYSKP_SPIOL	CYSK
TRINITY_DN45965_c0_g2_i4	26	osa-miR166g-3p, osa-miR166h-3p, sbi-miR166f, zma-miR166l-3p, zma-miR166m-3p, mtr-miR166b, mtr-miR166c, mtr-miR166f, sbi-miR166k, aqc-miR166a, aqc-miR166c, aqc-miR166d, aly-miR165a-3p, aly-miR165b-3p, pab-miR166a, far-miR166, tcc-miR166c, ssl-miR166a, gma-miR5768, dpr-miR166a, cme-miR166e, mes-miR166j, stu-miR166b, gra-miR8679, gra-miR7502f, sly-miR166c-3p	CYSKP_SPIOL	CYSK
TRINITY_DN45967_c1_g2_i6	1	ppt-miR894	2A5K_ARATH	B'KAPPA At5g25510 T14C9.50
TRINITY_DN45986_c4_g1_i1	22	osa-miR167e-3p, osa-miR167e-3p, osa-miR167i-3p, osa-miR167i-3p, zma-miR319a-5p, zma-miR319c-5p, zma-miR167h-3p, zma-miR167h-3p, zma-miR167i-3p, zma-miR167i-3p, ptc-miR167f-3p, ptc-miR167g-3p, ptc-miR167h-3p, ppt-miR319d-5p.1, ath-miR782, ahy-miR167-3p, bdi-miR167d-3p, bdi-miR167d-3p, mtr-miR167b-3p, gra-miR167a, gra-miR167b, ata-miR167f-3p	DJ1B_ARATH	DJ1B At1g53280 F12M16.18
TRINITY_DN45986_c4_g1_i2	19	osa-miR167e-3p, osa-miR167e-3p, osa-miR167i-3p, osa-miR167i-3p, zma-miR167h-3p, zma-miR167h-3p, zma-miR167i-3p, zma-miR167i-3p, ptc-miR167f-3p, ptc-miR167g-3p, ptc-miR167h-3p, ath-miR782, ahy-miR167-3p, bdi-miR167d-3p, bdi-miR167d-3p, mtr-miR167b-3p, gra-miR167a, gra-miR167b, ata-miR167f-3p	DJ1B_ARATH	DJ1B At1g53280 F12M16.18
TRINITY_DN46015_c0_g2_i1	3	gma-miR4413a, nta-miR6145b, mdm-miR319c	U2A2A_NICPL	U2AF65A
TRINITY_DN46015_c0_g2_i12	3	ptc-miR399j, gma-miR4413a, bna-miR399c	U2A2A_NICPL	U2AF65A
TRINITY_DN46017_c0_g1_i1	2	stu-miR8047, ata-miR5070-5p	CAPP_PHAVU
TRINITY_DN46017_c0_g1_i11	13	osa-miR5495, osa-miR5832, ptc-miR7828, gra-miR7492e, gra-miR7492g, gra-miR7492h, gra-miR7492i, gra-miR7492j, gra-miR7492k, gra-miR8732, gra-miR7494e, gra-miR7494f, gra-miR7492f	CAPP2_SORBI
TRINITY_DN46017_c0_g1_i18	4	sbi-miR6224a-3p, sbi-miR6224b-3p, sbi-miR6224c-3p, cpa-miR477	CAPP2_MESCR	PPC2
TRINITY_DN46017_c0_g1_i4	14	ppt-miR1073-5p, cme-miR169m, cme-miR169j, cme-miR169i, cme-miR169l, gra-miR7492e, gra-miR7492g, gra-miR7492h, gra-miR7492i, gra-miR7492j, gra-miR7492k, gra-miR7494e, gra-miR7494f, gra-miR7492f	CAPP2_SORBI
TRINITY_DN46019_c2_g1_i4	1	gma-miR5035-5p	PSBR_TOBAC	PSBR
TRINITY_DN46019_c2_g2_i2	0		PSBR_SOLTU	PSBR
TRINITY_DN46019_c2_g3_i1	1	sly-miR5302a	PSBR_TOBAC	PSBR
TRINITY_DN46022_c2_g2_i1	7	vvi-miR399f, mtr-miR2632a, mtr-miR2632b, mtr-miR2632c, osa-miR5143a, gma-miR5376, osa-miR5143b	ECT2_ARATH	ECT2 At3g13460 MRP15.12
TRINITY_DN46027_c0_g1_i4	34	ath-miR846-3p, ptc-miR171l-3p, ptc-miR171l-3p, ptc-miR171m, ptc-miR171m, ptc-miR171j, ptc-miR171j, gma-miR171b-3p, gma-miR171b-3p, vvi-miR171g, aly-miR846-3p, aly-miR3449-5p, aly-miR4241, gma-miR4374a, gma-miR4414-3p, csi-miR171b, csi-miR171b, osa-miR5144-5p, mtr-miR171h, mtr-miR171h, mtr-miR5278, mtr-miR171g, mtr-miR171g, gma-miR171r, gma-miR171r, gma-miR171s, gma-miR171s, lja-miR171c, lja-miR17…	LPAT_MAIZE	PLS1
TRINITY_DN46027_c0_g1_i7	36	ath-miR846-3p, ptc-miR171l-3p, ptc-miR171l-3p, ptc-miR171m, ptc-miR171m, ptc-miR171j, ptc-miR171j, gma-miR171b-3p, gma-miR171b-3p, vvi-miR171g, aly-miR846-3p, aly-miR3449-5p, esi-miR3469-3p, aly-miR4241, csi-miR171b, csi-miR171b, osa-miR5144-5p, bdi-miR5181d, mtr-miR171h, mtr-miR171h, mtr-miR5278, mtr-miR2590h, mtr-miR2590i, mtr-miR2590j, mtr-miR171g, mtr-miR171g, gma-miR171r, gma-miR171r, gma-mi…	LPAT_MAIZE	PLS1
TRINITY_DN46028_c1_g1_i5	2	osa-miR156j-3p, stu-miR8022	DDRGK_ORYSJ	Os07g0103200 LOC_Os07g01320 OsJ_22784 P0446F04.109
TRINITY_DN46028_c1_g1_i9	2	osa-miR156j-3p, stu-miR8022	DDRGK_ORYSJ	Os07g0103200 LOC_Os07g01320 OsJ_22784 P0446F04.109
TRINITY_DN46047_c0_g1_i3	3	ptc-miR474b, ptc-miR474c, cre-miR1159.2	GLR33_ARATH	GLR3.3 At1g42540 T8D8.1
TRINITY_DN46052_c0_g2_i1	64	ath-miR390a-5p, ath-miR390b-5p, osa-miR390-5p, ptc-miR390a, ptc-miR390b, ptc-miR390c, ptc-miR390d-5p, ppt-miR390a, ppt-miR390b, ppt-miR390c-5p, mtr-miR390, ghr-miR390a, ghr-miR390b, ghr-miR390c, bna-miR390a, bna-miR390b, bna-miR390c, vvi-miR390, gma-miR390a-5p, osa-miR1847.1, sbi-miR390, zma-miR390a-5p, zma-miR390b-5p, osa-miR2932, csi-miR390, rco-miR390a, rco-miR390b, aly-miR390a-5p, aly-miR390b…	BIR2_ARATH	BIR2 At3g28450 MFJ20.14
TRINITY_DN46053_c1_g1_i4	4	ath-miR858a, aly-miR858-5p, ath-miR858b, cpa-miR8154	SLN1_HORVU	SLN1
TRINITY_DN46064_c1_g1_i5	3	smo-miR1104, smo-miR1104, vvi-miR3639-3p	MYB52_ARATH	MYB52 AHS1 At1g17950 F2H15.17
TRINITY_DN46064_c1_g2_i5	44	ath-miR156h, osa-miR156k, sbi-miR156d, mtr-miR156a, gma-miR156b, zma-miR156j-5p, ath-miR865-3p, smo-miR156c, sly-miR171c, ppt-miR1023e-3p, zma-miR2118g, bdi-miR156a, mtr-miR2611, mtr-miR169j, rco-miR156e, aly-miR156h-5p, aly-miR395f-5p, ahy-miR156c, vvi-miR3629a-5p, gma-miR156f, far-miR156a, far-miR156b, tcc-miR156a, bdi-miR395e-5p, mtr-miR2600b, mtr-miR2600c, mtr-miR2600d, mtr-miR2600e, bra-miR5…	MY105_ARATH	MYB105 LOF2 At1g69560 F10D13.19 F24J1.31
TRINITY_DN46067_c1_g3_i1	42	ath-miR403-3p, ptc-miR403a, ptc-miR403b, ptc-miR403c-3p, pta-miR171, ppt-miR902i-3p, ppt-miR902j-3p, ppt-miR902k-3p, vvi-miR403a, vvi-miR403b, vvi-miR403c, vvi-miR403d, vvi-miR403e, vvi-miR403f, rco-miR403a, rco-miR403b, aly-miR403a-3p, gma-miR4397-5p, csi-miR403, tcc-miR403a, tcc-miR403b, mtr-miR5216a, mtr-miR5216b, gma-miR403a, gma-miR403b, bna-miR403, htu-miR403a, htu-miR403b, htu-miR403c, htu…	HSFA5_ORYSJ	HSFA5 HSF06 Os02g0496100 LOC_Os02g29340 P0040H05.33
TRINITY_DN46069_c2_g4_i5	13	ath-miR862-3p, mtr-miR2586a, aly-miR862-3p, ghr-miR7510a, gra-miR7492e, gra-miR7492g, gra-miR7492h, gra-miR7492i, gra-miR7492j, gra-miR7492k, gra-miR7494e, gra-miR7494f, gra-miR7492f	APR3_ARATH	APR3 PRH26 At4g21990 F1N20.90
TRINITY_DN46081_c2_g1_i2	11	ppt-miR1212, osa-miR1857-3p, mtr-miR2642, pab-miR3704, pab-miR3704, osa-miR5523, pde-miR3704a, pde-miR3704a, mtr-miR7697-5p, gra-miR530a, tae-miR9666b-3p	KCAB_ORYSJ	KOB1 Os02g0817500 LOC_Os02g57240 OJ1136_C12.15 P0643F09.35
TRINITY_DN46082_c0_g1_i8	6	cre-miR908.3, mtr-miR2199, zma-miR169n-3p, zma-miR169o-3p, bdi-miR169j-3p, mtr-miR5299	IDHC_SOYBN	IDH1
TRINITY_DN46087_c1_g2_i3	1	ath-miR866-3p	QQT1_ARATH	QQT1 EMB1705 At5g22370 MWD9.17
TRINITY_DN46087_c1_g4_i8	0		PIN1_DIGLA	PARV12.8
TRINITY_DN46088_c1_g1_i6	1	sbi-miR5566	XTH30_ARATH	XTH30 XTR4 At1g32170 F3C3.5
TRINITY_DN46088_c2_g1_i2	6	ath-miR394b-3p, zma-miR394a-3p, zma-miR394b-3p, ppt-miR1068, gma-miR9758, ata-miR394-3p	PP265_ARATH	CRR2 PCMP-H54 At3g46790 T6H20.180
TRINITY_DN46099_c0_g4_i2	5	zma-miR164d-3p, gma-miR1512a-3p, mtr-miR2111e-3p, gma-miR4384, stu-miR8027	PROF_MUSAC
TRINITY_DN46101_c0_g1_i6	7	ptc-miR160e-3p, ppt-miR1023a-5p, ppt-miR1023b-5p, osa-miR2118e, osa-miR2118r, ptc-miR6460, bra-miR9562-3p	Y2766_ARATH	At2g37660 F13M22.16
TRINITY_DN46101_c0_g1_i7	3	ppt-miR1023a-5p, ppt-miR1023b-5p, bra-miR9562-3p	SARED_ESCCA	SARED1
TRINITY_DN46107_c1_g2_i19	12	ppt-miR414, smo-miR1092, smo-miR1101-3p, mtr-miR2649, osa-miR6251, bdi-miR7716-3p, bdi-miR7782-5p, ptc-miR7827, gra-miR8652, sly-miR5302b-5p, gma-miR9724, gma-miR9758	PTA10_ARATH	PTAC10 PAP3 PDE312 TAC10 At3g48500 T29H11_270 T8P19.10
TRINITY_DN46107_c1_g2_i9	5	ppt-miR414, smo-miR1101-3p, osa-miR6251, ptc-miR7827, sly-miR5302b-5p	PTA10_ARATH	PTAC10 PAP3 PDE312 TAC10 At3g48500 T29H11_270 T8P19.10
TRINITY_DN46113_c0_g2_i1	2	cre-miR1167, sbi-miR5565g-3p	PPDEX_ARATH	At4g17486 dl4780c FCAALL.234
TRINITY_DN46114_c0_g1_i1	4	bdi-miR5069, ath-miR5631, ath-miR8180, ata-miR2275b-3p	PP131_ARATH	At1g79080 YUP8H12R.30
TRINITY_DN46114_c0_g1_i3	7	ath-miR393a-3p, aly-miR393a-3p, bdi-miR5069, ath-miR5631, bdi-miR7708a-3p, ath-miR8180, ata-miR2275b-3p	PP131_ARATH	At1g79080 YUP8H12R.30
TRINITY_DN46117_c1_g3_i1	6	osa-miR393b-3p, zma-miR393a-3p, zma-miR393c-3p, aly-miR845a-3p, bdi-miR393b-3p, ata-miR393-3p	NDB1_SOLTU	NDB1
TRINITY_DN46119_c1_g3_i1	1	ptc-miR160e-3p	EIF3C_MEDTR	TIF3C1 AM3-1
TRINITY_DN46122_c1_g2_i1	5	osa-miR2093-5p, zma-miR159g-5p, zma-miR159h-5p, zma-miR159i-5p, osa-miR5518	CB4B_ARATH	LHCB4.2 At3g08940 T16O11.12
TRINITY_DN46122_c1_g4_i3	93	ath-miR396a-5p, ath-miR396b-5p, osa-miR396a-5p, osa-miR396b-5p, osa-miR396c-5p, sbi-miR396b, sbi-miR396a, sbi-miR396c, sof-miR396, gma-miR396a-5p, gma-miR396b-5p, zma-miR396b-5p, zma-miR396a-5p, ptc-miR396a, ptc-miR396b, ptc-miR396c, ptc-miR396d, ptc-miR396e-5p, mtr-miR396a-5p, mtr-miR396b-5p, ghr-miR396a, ghr-miR396b, bna-miR396a, pta-miR396, smo-miR396, cre-miR1157-5p, vvi-miR396a, vvi-miR396b,…	AI5L5_ARATH	ABF2 AREB1 BZIP36 At1g45249 T2P3
TRINITY_DN46145_c0_g1_i3	17	ppt-miR1223b, ppt-miR1223c, ppt-miR1223d, stu-miR399a-5p, stu-miR399b-5p, stu-miR399c-5p, stu-miR399d-5p, stu-miR399e-5p, stu-miR399f-5p, stu-miR399g-5p, stu-miR399h, stu-miR399j-5p, stu-miR399k-5p, stu-miR399l-5p, stu-miR399m-5p, stu-miR399n-5p, stu-miR399o-5p	ARGE_ARATH	At4g17830 dl4945w T6K21
TRINITY_DN46145_c0_g1_i4	18	pta-miR156b, ppt-miR1223b, ppt-miR1223c, ppt-miR1223d, stu-miR399a-5p, stu-miR399b-5p, stu-miR399c-5p, stu-miR399d-5p, stu-miR399e-5p, stu-miR399f-5p, stu-miR399g-5p, stu-miR399h, stu-miR399j-5p, stu-miR399k-5p, stu-miR399l-5p, stu-miR399m-5p, stu-miR399n-5p, stu-miR399o-5p	ARGE_ARATH	At4g17830 dl4945w T6K21
TRINITY_DN46148_c0_g1_i3	5	aly-miR4249, bdi-miR5063, stu-miR7979, gra-miR8640, tae-miR9781	BSPA_POPDE	BSPA
TRINITY_DN46158_c0_g3_i4	4	cre-miR908.1, mtr-miR5274a, hbr-miR476, osa-miR1437b-3p	HSF8_SOLLC	HSF8
TRINITY_DN46160_c10_g1_i1	1	ahy-miR3514-3p	MBD1_ARATH	MBD1 At4g22745 T12H17.130
TRINITY_DN46160_c10_g1_i2	3	gma-miR160a-3p, ahy-miR3514-3p, stu-miR160a-3p	MBD1_ARATH	MBD1 At4g22745 T12H17.130
TRINITY_DN46165_c2_g3_i5	14	ptc-miR478e, ath-miR827, ghr-miR827a, ghr-miR827b, ghr-miR827c, aly-miR827-3p, csi-miR827, tcc-miR827, sly-miR6027-3p, stu-miR6027, mdm-miR827, mes-miR827, bol-miR9408, bra-miR9408-3p	Y1497_ARATH	At1g49730 F14J22.6
TRINITY_DN46169_c7_g2_i2	23	mtr-miR2592d-5p, mtr-miR2592e-5p, mtr-miR2592o-5p, mtr-miR2592q-5p, aly-miR774b-5p, bdi-miR5166, mtr-miR2592t, mtr-miR2592u, mtr-miR2592v, mtr-miR2592w, mtr-miR2592x, mtr-miR2592y, mtr-miR2592z, mtr-miR2592ab, mtr-miR2592ac, mtr-miR2592ad, mtr-miR2592ae, mtr-miR2592af, mtr-miR2592ah, mtr-miR2592ai, mtr-miR2592aj, mtr-miR2592al, mtr-miR2592am	ATP1_ARATH	ATP1 PDL1 SDIRIP1 At5g51110 MWD22.5
TRINITY_DN46180_c1_g2_i2	4	mtr-miR2111g-3p, mtr-miR2613, bdi-miR7760-3p, stu-miR7122-5p	ANGLT_ROSHC	RhGT1
TRINITY_DN46183_c0_g4_i1	0		DNJ49_ARATH	ATJ49 C49 At5g49060 K19E20.16 K20J1_3
TRINITY_DN46195_c0_g2_i6	2	vvi-miR156e, mdm-miR7125	Y3515_ARATH	At3g52155 F4F15.260
TRINITY_DN46199_c0_g1_i1	7	osa-miR171g, sbi-miR171c, zma-miR171g-3p, tae-miR1119, cre-miR1166.2, osa-miR1848, pde-miR949a	ALMT3_ARATH	ALMT3 At1g18420 F15H18.9
TRINITY_DN46199_c0_g3_i1	30	ath-miR171a-3p, osa-miR171a, ptc-miR171c, ptc-miR171d, ptc-miR171k, mtr-miR171e-3p, bna-miR171g, cre-miR1146, bna-miR171f, vvi-miR171e, bra-miR171e, sbi-miR171g, sbi-miR171j, bdi-miR171a, zma-miR171n-3p, ccl-miR171, rco-miR171g, aly-miR171a-3p, esi-miR3461-5p, tcc-miR171a, tcc-miR171b, tcc-miR171c, mdm-miR171c, mdm-miR171d, mdm-miR171e, cme-miR171e, cme-miR171a, cme-miR171g, mes-miR171e, mes-miR1…	ALMT9_ARATH	ALMT9 At3g18440 MYF24.16
TRINITY_DN46203_c0_g1_i3	2	mtr-miR2614, hbr-miR6168	PMP22_ARATH	PMP22 At4g04470 T26N6.9
TRINITY_DN46208_c2_g2_i3	1	gra-miR8699	TIC32_PEA	TIC32 HP32 IEP32
TRINITY_DN46220_c0_g1_i6	3	mtr-miR169j, bdi-miR7754-5p, ath-miR8168	TRM13_ORYSJ	TRM13 Os03g0833200 LOC_Os03g61750 OSJNBa0078D06.36 OSJNBa0096I06.32
TRINITY_DN46224_c0_g3_i1	0		FB285_ARATH	At5g46170 MCL19.23
TRINITY_DN46224_c0_g5_i1	0		FB285_ARATH	At5g46170 MCL19.23
TRINITY_DN46226_c1_g1_i3	0		DRMH3_ARATH	At1g56220 F14G9.17
TRINITY_DN46226_c1_g4_i1	0		DRMH4_ARATH	At1g54070 F15I1.15
TRINITY_DN46226_c1_g4_i2	0		DRMH4_ARATH	At1g54070 F15I1.15
TRINITY_DN46228_c1_g2_i3	4	rgl-miR5137, osa-miR5152-3p, hme-miR-9a, gma-miR9749	MAD50_ORYSJ	MADS50 AGL20 SOC1 Os03g0122600 LOC_Os03g03070 OJ1126B12.8
TRINITY_DN46228_c1_g7_i2	4	ath-miR447c-5p, ath-miR4239, sbi-miR5565g-3p, tae-miR5049-3p	UNG_ARATH	UNG At3g18630 K24M9.12
TRINITY_DN46236_c0_g4_i1	5	ptc-miR530b, osa-miR2092-3p, aqc-miR530, csi-miR530b, gma-miR9749	HSP7S_SPIOL	CHSP70
TRINITY_DN46240_c1_g2_i10	3	ath-miR1886.1, mtr-miR5256, sly-miR5302b-5p	BASS3_ORYSJ	BASS3 Os02g0475400 LOC_Os02g27490 P0419C03.11
TRINITY_DN46240_c1_g2_i13	4	ath-miR1886.1, ath-miR841b-3p, mtr-miR5256, sly-miR5302b-5p	BASS3_ORYSJ	BASS3 Os02g0475400 LOC_Os02g27490 P0419C03.11
TRINITY_DN46240_c1_g2_i2	0		BASS3_ORYSJ	BASS3 Os02g0475400 LOC_Os02g27490 P0419C03.11
TRINITY_DN46243_c2_g1_i2	6	zma-miR395e-5p, zma-miR395h-5p, zma-miR395j-5p, zma-miR395p-5p, gma-miR4358, hme-miR-133	PYL3_ORYSJ	PYL3 PYL10 RCAR3 Os02g0255500 LOC_Os02g15640 OSJNBa0052K15.19 P0613F08.1
TRINITY_DN46247_c2_g1_i5	0		CB2G_SOLLC	CAB3C
TRINITY_DN46253_c0_g1_i2	11	bna-miR161, pvu-miR159a.2, ghr-miR2949a-3p, aly-miR853-3p, mtr-miR2619b-3p, stu-miR6024-5p, hbr-miR159b, han-miR3630-3p, gra-miR7504n, sly-miR9470-3p, bra-miR161-5p	MNS5_ARATH	MNS5 At1g27520 T17H3.2
TRINITY_DN46253_c0_g1_i6	5	bna-miR161, bdi-miR5180a, gma-miR5762, han-miR3630-3p, bra-miR161-5p	MNS5_ARATH	MNS5 At1g27520 T17H3.2
TRINITY_DN46257_c1_g1_i5	18	ath-miR1887, mtr-miR2086-5p, mtr-miR2652a, mtr-miR2652b, mtr-miR2652c, mtr-miR2652d, mtr-miR2652e, mtr-miR2652f, mtr-miR2652g, mtr-miR2652h, mtr-miR2652i, mtr-miR2652j, mtr-miR2652k, mtr-miR2652l, aly-miR4243, osa-miR5507, mtr-miR2652m, ptc-miR7831	DCP2_ARATH	DCP2 TDT At5g13570 MSH12.3
TRINITY_DN46257_c1_g1_i6	12	osa-miR172d-5p, zma-miR172c-5p, mtr-miR2086-5p, aly-miR4243, bdi-miR172a-5p, gma-miR172g, mtr-miR5274b-3p, ath-miR5630a, ath-miR5630b, mdm-miR482b, gra-miR8686, ata-miR172b-5p	DCP2_ARATH	DCP2 TDT At5g13570 MSH12.3
TRINITY_DN46259_c0_g4_i2	7	osa-miR395f, ppt-miR1028a-5p, osa-miR444f, ssp-miR444a, ssp-miR444b.2, esi-miR8623a, esi-miR8623d	Y2289_ARATH	At2g28960 T9I4.4
TRINITY_DN46260_c3_g1_i1	1	sly-miR9471a-5p	RL373_ARATH	RPL37C At3g16080 MSL1.12
TRINITY_DN46260_c3_g1_i7	1	gma-miR4996	RL373_ARATH	RPL37C At3g16080 MSL1.12
TRINITY_DN46264_c0_g1_i7	7	ath-miR823, osa-miR2924, gma-miR5043, mtr-miR5237, osa-miR5489, mtr-miR5745b, sly-miR6023	LCYD1_ORYSJ	Os01g0290100 LOC_Os01g18640 P0469E05.28
TRINITY_DN46264_c0_g3_i4	0		UCH3_ARATH	UCH3 At4g17510 dl4790c
TRINITY_DN46273_c0_g1_i4	38	ath-miR162a-3p, ath-miR162b-3p, osa-miR162a, zma-miR162-3p, mtr-miR162, ptc-miR162a, ptc-miR162b, ghr-miR162a, cpa-miR162a, vvi-miR162, gma-miR162a, sly-miR162, ppt-miR2077, sbi-miR162, csi-miR162-3p, rco-miR162, aly-miR162a-3p, aly-miR162b-3p, tcc-miR162, gma-miR162b, bdi-miR162, gma-miR162c, aau-miR162, osa-miR5544, vun-miR162, nta-miR162a, nta-miR162b, pde-miR162, htu-miR162a, hpe-miR162a, mdm…	AB12I_ARATH	ABCI12 At3g21580 MIL23.15
TRINITY_DN46275_c6_g1_i10	2	zma-miR399d-5p, zma-miR399i-5p	APG3_ARATH	APG3 RF1 At3g62910 T20O10.10
TRINITY_DN46282_c1_g1_i2	15	ath-miR156b-3p, osa-miR156f-3p, osa-miR156h-3p, osa-miR156l-3p, ath-miR414, ath-miR414, zma-miR156d-3p, zma-miR156f-3p, zma-miR156g-3p, aly-miR156b-3p, ath-miR5662, hvu-miR6188, ptc-miR6468-3p, bdi-miR7753-5p, bra-miR156e-3p	HDT2_MAIZE	HDT2 HD2B
TRINITY_DN46282_c1_g1_i7	17	ath-miR414, ath-miR414, ath-miR414, osa-miR414, osa-miR414, osa-miR414, ath-miR864-3p, ppt-miR1028c-3p, gma-miR4352b, gma-miR4372b, cca-miR6105b, bdi-miR7753-5p, gra-miR8657a, gra-miR8657c, gra-miR8657d, gra-miR8657e, gra-miR8657b	HDT2_MAIZE	HDT2 HD2B
TRINITY_DN46283_c0_g4_i3	0		RPB9A_ARATH	NRPB9A NRPE9A At3g16980 K14A17
TRINITY_DN46285_c3_g3_i1	4	bdi-miR7715-3p, stu-miR8017, cpa-miR8140, gra-miR8749	ATL44_ARATH	ATL44 RHA3A At2g17450 F5J6.22 MJB20
TRINITY_DN46286_c0_g1_i6	8	zma-miR166k-5p, zma-miR159e-5p, gma-miR5035-5p, ath-miR5645a, ath-miR5645b, ath-miR5645d, ath-miR5645f, ath-miR5645e	SMH6_MAIZE	SMH6
TRINITY_DN46291_c0_g11_i3	4	ath-miR780.2, pta-miR949, aly-miR4241, pde-miR949b	NU6M_WHEAT	ND6 NAD6
TRINITY_DN46291_c0_g8_i1	8	ath-miR156a-3p, ppt-miR1077-3p, smo-miR1091, aly-miR156a-3p, aly-miR399d-5p, aly-miR829-5p, rgl-miR5142, bra-miR156f-3p	CCMC_ARATH	CCMC ABCI3 ABCI4 ABCI5 CCB256 CCB3 AtMg00900
TRINITY_DN46294_c0_g3_i2	9	osa-miR438, tae-miR1124, aly-miR3433-3p, ahy-miR160-3p, osa-miR5150-5p, gma-miR5676, cca-miR6118-3p, stu-miR7122-3p, ath-miR8176	EF2_ARATH	LOS1 At1g56070/At1g56075 T6H22.13
TRINITY_DN46315_c0_g4_i1	19	ptc-miR169ac, ptc-miR169ad, ptc-miR169ae, ptc-miR169af, ptc-miR169q, ptc-miR403c-5p, zma-miR169l-5p, tcc-miR169g, bdi-miR169j-5p, bdi-miR5179, osa-miR5179, mdm-miR482d, cme-miR169o, cme-miR169m, cme-miR169j, cme-miR169b, cme-miR169a, cme-miR169i, cme-miR169l	MRS2I_ORYSI	MRS2-I OsI_13458
TRINITY_DN46316_c0_g1_i1	6	aly-miR169j-3p, aly-miR169k-3p, aly-miR169l-3p, bdi-miR7765-3p, esi-miR8623a, esi-miR8623d	GT2_ORYSJ	GT2 Os02g0529600 LOC_Os02g32750 OsJ_06989 P0476H10.24
TRINITY_DN46320_c1_g2_i2	0		RL72_ARATH	RPL7B At2g01250 F10A8.13
TRINITY_DN46320_c1_g4_i4	8	ppt-miR1211-3p, mtr-miR2658, rgl-miR5142, mtr-miR2592bm-5p, mtr-miR2592bn-5p, osa-miR5832, sly-miR6027-5p, sly-miR403-5p	CSTR1_ORYSJ	CSTLP1 Os06g0523400 LOC_Os06g33210 OsJ_21524 OSJNBa0009J19.27
TRINITY_DN46320_c1_g8_i1	0		MD37C_ARATH	MED37C HSC70-4 HSP70 HSP70-4 MED37_2 At3g12580 T16H11.7 T2E22.11
TRINITY_DN46324_c5_g5_i1	4	bdi-miR395e-5p, gra-miR8666, gra-miR7484c, ata-miR395c-5p	APCB1_ARATH	APCB1 At1g49050 F27J15.15
TRINITY_DN46333_c1_g1_i4	4	gma-miR1513a-5p, gma-miR1513b, mtr-miR5561-3p, bra-miR5715	P2C41_ORYSJ	Os04g0452000 Os04g0451900 LOC_Os04g37904 OsJ_014406 OSJNBa0086B14.22/OSJNBa0086B14.21
TRINITY_DN46340_c0_g3_i1	8	ptc-miR1445, ptc-miR1448, bdi-miR5164, osa-miR5522, lja-miR7517, ptc-miR7822, tae-miR9667-5p, gma-miR9739	TI214_CUCSA	TIC214 ycf1-A CsCp100; TIC214 ycf1-B CsCp113
TRINITY_DN46342_c0_g4_i4	18	osa-miR444a-3p.2, ath-miR831-5p, osa-miR444b.2, osa-miR444c.2, osa-miR444d.2, osa-miR444e, osa-miR444f, vvi-miR3631b-3p, hvu-miR444b, osa-miR5074, ssp-miR444a, ssp-miR444b.2, ssp-miR444c-3p, zma-miR444a, zma-miR444b, bdi-miR444b, bdi-miR444c, bdi-miR444d	ELCL_ARATH	ELCL ELCHL VPS23B At5g13860 MAC12.18
TRINITY_DN46350_c3_g2_i10	16	zma-miR159b-5p, osa-miR1860-3p, sbi-miR1435b, osa-miR2877, zma-miR159j-5p, zma-miR159k-5p, aly-miR319a-5p, esi-miR3457-5p, gma-miR4399, mtr-miR5234, gma-miR1512b, bra-miR5716, nta-miR6162, osa-miR7693-3p, bdi-miR9484, bra-miR319-5p	RGLG2_ARATH	RGLG2 At5g14420 F18O22.210
TRINITY_DN46351_c0_g3_i6	7	ppt-miR1026a, ppt-miR1026b, aly-miR399g-5p, aly-miR399i-5p, gma-miR4379, cme-miR171i, ghr-miR7505	1A112_ARATH	ACS12 At5g51690 K10D11.3 MIO24.18
TRINITY_DN46362_c0_g1_i10	8	ppt-miR1223a, ppt-miR1223b, ppt-miR1223c, ppt-miR1223d, aqu-miR-2015-5p, gma-miR4386, gma-miR5037a, ptc-miR7839	DI193_ARATH	DI19-3 At3g05700 F18C1.3
TRINITY_DN46362_c0_g3_i6	2	osa-miR1862e, bdi-miR7759-3p	DI193_ARATH	DI19-3 At3g05700 F18C1.3
TRINITY_DN46368_c1_g1_i1	4	aly-miR856-5p, pab-miR3712, nta-miR6153, stu-miR8049-3p	RPE_SOLTU
TRINITY_DN46368_c1_g1_i6	24	osa-miR2100-3p, mtr-miR2635, mtr-miR2670a, mtr-miR2670b, mtr-miR2670c, mtr-miR2670d, aly-miR156e-3p, aly-miR160b-3p, aly-miR161-3p.2, aly-miR856-5p, aly-miR861-3p, pab-miR3712, gma-miR1520q, mtr-miR5210, gma-miR5379, nta-miR6153, bdi-miR156g-3p, bdi-miR156i-3p, ptc-miR7824, stu-miR8049-3p, gra-miR8781a, bra-miR156a-3p, ata-miR156a-3p, ata-miR156e-3p	RPE_SOLTU
TRINITY_DN46368_c1_g1_i8	5	aly-miR856-5p, pab-miR3712, nta-miR6153, stu-miR8049-3p, tae-miR9782	RPE_SOLTU
TRINITY_DN46369_c4_g2_i4	0		CIGR1_ORYSJ	CIGR1 Os07g0545800 LOC_Os07g36170 OsJ_24639 P0006G05.102
TRINITY_DN46372_c2_g2_i3	6	ath-miR391-5p, osa-miR443, aly-miR391-5p, rgl-miR7806, stu-miR8007b-3p, bra-miR391-5p	ACER_ARATH	ACER CES1 YPC1 At4g22330 T10I14.160
TRINITY_DN46372_c2_g2_i7	2	osa-miR443, tae-miR5062-5p	ACER_ARATH	ACER CES1 YPC1 At4g22330 T10I14.160
TRINITY_DN46375_c0_g4_i3	2	osa-miR1427, ptc-miR7830	GDL91_ARATH	At1g28640 F1K23.25
TRINITY_DN46375_c0_g4_i7	1	ptc-miR7830	GDL91_ARATH	At1g28640 F1K23.25
TRINITY_DN46383_c1_g1_i1	0		SAU32_ARATH	SAUR32 AAM1 At2g46690
TRINITY_DN46389_c1_g1_i9	8	ppt-miR1219a, ppt-miR1219b, ppt-miR1219c, aly-miR838-3p, ath-miR5648-5p, gra-miR7502b, gra-miR7502c, gra-miR8718	MYOB3_ARATH	MYOB3 At5g16720 F5E19.60
TRINITY_DN46393_c1_g2_i5	6	esi-miR3451-5p, ath-miR3933, hme-bantam, sbi-miR6233-5p, bdi-miR7757-5p.2, gra-miR8771f	URGT6_ARATH	URGT6 At1g34020 F12G12.16 T15K4.8
TRINITY_DN46393_c2_g1_i5	5	cre-miR1163.2, esi-miR3456-5p, gma-miR4343a, gma-miR1513c, gma-miR5768	PVIP_NICBE	PVIP
TRINITY_DN46394_c0_g3_i5	7	ptc-miR482a.2, pta-miR951, mtr-miR2655b, pab-miR951, gma-miR5767, hme-miR-998, pde-miR951	C70B2_ARATH	CYP709B2 At2g46950
TRINITY_DN46396_c0_g1_i1	3	ath-miR2112-3p, aly-miR2112-3p, nta-miR6024	CYP38_ARATH	CYP38 At3g01480 F4P13.3
TRINITY_DN46396_c0_g1_i5	3	ath-miR2112-3p, aly-miR2112-3p, nta-miR6024	CYP38_ARATH	CYP38 At3g01480 F4P13.3
TRINITY_DN46398_c0_g1_i3	0		LOR15_ARATH	At5g01750 T20L15.20
TRINITY_DN46398_c0_g1_i8	3	ath-miR5013, osa-miR5828, hme-miR-278	LOR15_ARATH	At5g01750 T20L15.20
TRINITY_DN46401_c1_g1_i4	15	ath-miR170-5p, ath-miR171a-5p, zma-miR169l-3p, zma-miR398b-5p, ghr-miR399c, aly-miR170-5p, aly-miR171a-5p, vvi-miR3631a-3p, gma-miR171j-5p, stu-miR171a-5p, stu-miR171c-5p, gra-miR8739, sly-miR166c-5p, tae-miR9652-3p, tae-miR9652-3p	SSG1_MANES	WAXY GBSS
TRINITY_DN46405_c4_g1_i21	29	ath-miR163, ptc-miR172b-5p, ptc-miR172g-5p, ptc-miR172h-5p, cre-miR905-5p, ppt-miR1067, mtr-miR2652a, mtr-miR2652b, mtr-miR2652c, mtr-miR2652d, mtr-miR2652e, mtr-miR2652f, mtr-miR2652g, mtr-miR2652h, mtr-miR2652i, mtr-miR2652j, mtr-miR2652k, mtr-miR2652l, osa-miR2931, aly-miR172c-5p, aly-miR163-3p.1, bdi-miR5178-5p, pti-miR5477, ath-miR5664, mtr-miR2652m, stu-miR6149-5p, stu-miR172d-5p, aly-miR17…	OEP80_ARATH	OEP80 At5g19620 T29J13.40
TRINITY_DN46405_c4_g1_i8	26	ptc-miR172b-5p, ptc-miR172g-5p, ptc-miR172h-5p, cre-miR905-5p, ppt-miR1067, mtr-miR2652a, mtr-miR2652b, mtr-miR2652c, mtr-miR2652d, mtr-miR2652e, mtr-miR2652f, mtr-miR2652g, mtr-miR2652h, mtr-miR2652i, mtr-miR2652j, mtr-miR2652k, mtr-miR2652l, osa-miR2931, aly-miR172c-5p, bdi-miR5178-5p, ath-miR5664, mtr-miR2652m, stu-miR6149-5p, stu-miR172d-5p, aly-miR172f-5p, gra-miR8699	OEP80_ARATH	OEP80 At5g19620 T29J13.40
TRINITY_DN46411_c0_g3_i3	9	ath-miR407, ppt-miR1218, esi-miR3456-5p, osa-miR5829, hme-miR-2765, sbi-miR6222-3p, mtr-miR319c-5p, bdi-miR7748b-3p, ath-miR8174	SKI11_ARATH	SKIP11 At2g02870 T17M13.4
TRINITY_DN46411_c0_g3_i4	53	ath-miR391-3p, ath-miR394a, ath-miR394b-5p, osa-miR394, sbi-miR394a, zma-miR394a-5p, zma-miR394b-5p, ptc-miR394a-5p, ptc-miR394b-5p, ppt-miR1218, vvi-miR394b, sbi-miR394b, ghr-miR394b, ghr-miR394a, aly-miR391-3p, aly-miR394a-5p, aly-miR394b-5p, esi-miR3456-5p, ahy-miR394, gma-miR394b-5p, gma-miR394a-5p, csi-miR394, tcc-miR394a, tcc-miR394b, gma-miR394c-5p, bdi-miR394, ssl-miR394, gma-miR394d, gma…	SKI11_ARATH	SKIP11 At2g02870 T17M13.4
TRINITY_DN46413_c1_g2_i1	2	pab-miR3712, pde-miR3712	ZDH14_ARATH	PAT14 At3g60800 T4C21_210
TRINITY_DN46417_c2_g2_i1	4	ath-miR834, aly-miR834-3p, bdi-miR7749-5p, tae-miR5048-5p	ACBP1_ORYSJ	ACBP1 Os08g0162800 LOC_Os08g06550 OJ9990_A01.106 OsJ_26146 P0577B11.140
TRINITY_DN46417_c2_g2_i3	5	ath-miR834, aly-miR834-3p, bdi-miR7749-5p, stu-miR7992-3p, tae-miR5048-5p	ACBP1_ORYSJ	ACBP1 Os08g0162800 LOC_Os08g06550 OJ9990_A01.106 OsJ_26146 P0577B11.140
TRINITY_DN46421_c0_g3_i1	3	gma-miR5784, bdi-miR7725b-5p.1, bdi-miR7764-5p	EXL3_ARATH	EXL3 At1g75900 T4O12.13
TRINITY_DN46427_c1_g1_i1	10	ath-miR162a-5p, ath-miR162b-5p, csi-miR162-5p, aly-miR162a-5p, aly-miR162b-5p, osa-miR5338, stu-miR162a-5p, stu-miR162b-5p, sly-miR164b-3p, bra-miR162-5p	UNE10_ARATH	UNE10 BHLH16 EN108 At4g00050 F6N15.11
TRINITY_DN46427_c1_g1_i3	14	ath-miR162a-5p, ath-miR162b-5p, cre-miR1152, csi-miR162-5p, aly-miR162a-5p, aly-miR162b-5p, osa-miR5148a, osa-miR5148b, osa-miR5148c, osa-miR5338, stu-miR162a-5p, stu-miR162b-5p, sly-miR164b-3p, bra-miR162-5p	UNE10_ARATH	UNE10 BHLH16 EN108 At4g00050 F6N15.11
TRINITY_DN46427_c1_g1_i5	14	ath-miR162a-5p, ath-miR162b-5p, cre-miR1152, csi-miR162-5p, aly-miR162a-5p, aly-miR162b-5p, osa-miR5148a, osa-miR5148b, osa-miR5148c, osa-miR5338, stu-miR162a-5p, stu-miR162b-5p, sly-miR164b-3p, bra-miR162-5p	UNE10_ARATH	UNE10 BHLH16 EN108 At4g00050 F6N15.11
TRINITY_DN46427_c1_g1_i7	14	ath-miR162a-5p, ath-miR162b-5p, cre-miR1152, csi-miR162-5p, aly-miR162a-5p, aly-miR162b-5p, osa-miR5148a, osa-miR5148b, osa-miR5148c, osa-miR5338, stu-miR162a-5p, stu-miR162b-5p, sly-miR164b-3p, bra-miR162-5p	UNE10_ARATH	UNE10 BHLH16 EN108 At4g00050 F6N15.11
TRINITY_DN46430_c1_g1_i4	13	ptc-miR477a-5p, ptc-miR477b, osa-miR1859, osa-miR1862d, aly-miR172a-5p, aly-miR399g-5p, aly-miR399i-5p, ath-miR5662, bdi-miR5167b-3p, stu-miR156g-3p, gra-miR8645, sly-miR156e-3p, bra-miR408-3p	HGL2_ARATH	GL2 ATHB10 At1g79840 F19K16.20
TRINITY_DN46431_c0_g1_i3	6	ppt-miR1219a, ppt-miR1219b, ppt-miR1219c, ppt-miR1219d, ath-miR3933, osa-miR5152-5p	PT314_ARATH	At3g14410 MLN21.19
TRINITY_DN46440_c0_g2_i1	15	osa-miR2118h, osa-miR2118k, zma-miR2118a, esi-miR3458-5p, gma-miR530a, osa-miR5071, bdi-miR5179, gma-miR530b, mtr-miR530, gma-miR530c, gma-miR530d, gma-miR530e, osa-miR5179, bdi-miR9497, tae-miR9781	ORP1D_ARATH	ORP1D At1g13170 F3F19.19
TRINITY_DN46450_c0_g1_i6	1	gma-miR4397-3p	Y4554_ARATH	At4g15545 dl3810w FCAALL.328
TRINITY_DN46452_c0_g5_i1	8	ppt-miR533a-3p, ppt-miR533c, ppt-miR533d, ppt-miR533e, osa-miR2919, ath-miR5643a, ath-miR5643b, ath-miR8171	BZP11_ARATH	BZIP11 ATB2 GBF6 At4g34590 T4L20.170
TRINITY_DN46452_c0_g5_i2	5	osa-miR2919, ath-miR5643a, ath-miR5643b, ath-miR8171, gra-miR8718	BZP11_ARATH	BZIP11 ATB2 GBF6 At4g34590 T4L20.170
TRINITY_DN46453_c0_g2_i1	12	ppt-miR533a-3p, ppt-miR533b-3p, ppt-miR533c, ppt-miR533d, mtr-miR2585a, mtr-miR2585b, mtr-miR2585c, mtr-miR2585d, ptc-miR6454, mdm-miR535b, mdm-miR535c, ghr-miR7506	C7A29_PANGI
TRINITY_DN46453_c0_g2_i2	12	ppt-miR533a-3p, ppt-miR533b-3p, ppt-miR533c, ppt-miR533d, mtr-miR2585a, mtr-miR2585b, mtr-miR2585c, mtr-miR2585d, ptc-miR6454, mdm-miR535b, mdm-miR535c, ghr-miR7506	C7A67_MEDTR	CYP72A67 MTR_2g023680
TRINITY_DN46453_c0_g2_i5	7	ppt-miR533a-3p, ppt-miR533b-3p, ppt-miR533c, ppt-miR533d, smo-miR1096, esi-miR3454a-3p, esi-miR3454e-3p	C7254_GLYUR	CYP72A154
TRINITY_DN46456_c0_g5_i1	3	zma-miR171c-3p, ptc-miR6467, bdi-miR7741-3p.2	GAUT7_ARATH	GAUT7 JS33 LGT7 At2g38650 T6A23.15
TRINITY_DN46462_c3_g2_i1	1	ata-miR160a-3p	ATL59_ARATH	ATL59 At4g10160 F28M11.80 T9A4.20
TRINITY_DN46466_c0_g2_i2	6	ssp-miR437b, ssp-miR437c, osa-miR5519, mtr-miR5563-5p, ath-miR5630a, ath-miR5630b	SCY1_ARATH	SCY1 SECY At2g18710 MSF3.9
TRINITY_DN46480_c0_g3_i6	1	osa-miR1424	MAT1_TOBAC	mat1
TRINITY_DN46483_c0_g2_i3	4	osa-miR2101-3p, gma-miR4355, ssp-miR437c, bra-miR408-3p	XCT_ORYSJ	XCT Os09g0535300 LOC_Os09g36480 J023088M16 OsJ_30139 P0569E11.5
TRINITY_DN46485_c0_g1_i4	3	mtr-miR2655b, gma-miR4996, osa-miR5796	NU2M_BETVU	ND2 NAD2
TRINITY_DN46485_c0_g12_i1	1	mdm-miR159c	KNAT3_ARATH	KNAT3 At5g25220 F21J6.18
TRINITY_DN46485_c0_g5_i1	6	osa-miR2118c, osa-miR2118q, zma-miR2118g, zma-miR2118g, esi-miR3454g-5p, gma-miR5769	KNAT4_ARATH	KNAT4 At5g11060 T5K6_50
TRINITY_DN46485_c0_g9_i1	3	ahy-miR408-5p, pab-miR3695, hbr-miR408b	COX2_DAUCA	COX2 COXII
TRINITY_DN46501_c0_g1_i1	21	ath-miR396a-3p, osa-miR396a-3p, osa-miR396b-3p, gma-miR396a-3p, zma-miR396b-3p, zma-miR396a-3p, mtr-miR396b-3p, aly-miR396a-3p, gma-miR156g, bdi-miR396d-3p, bdi-miR396c-3p, bdi-miR5200c, gma-miR396i-3p, nta-miR6144, bdi-miR7733-5p, gra-miR8743c, gra-miR8743d, gra-miR8743e, gra-miR8743a, sly-miR396a-3p, ata-miR396e-3p	NAC91_ARATH	NAC091 TIP At5g24590 K18P6.12
TRINITY_DN46501_c0_g1_i15	8	smo-miR1095a, smo-miR1095b, osa-miR1426, osa-miR2095-5p, aly-miR859-3p, gma-miR156g, bra-miR5725, nta-miR6144	NAC45_ARATH	NAC045 At3g03200 T17B22.11
TRINITY_DN46501_c0_g1_i3	4	zma-miR171n-5p, gma-miR156g, nta-miR6144, bdi-miR7733-5p	NAC91_ARATH	NAC091 TIP At5g24590 K18P6.12
TRINITY_DN46501_c0_g1_i9	12	ath-miR863-3p, smo-miR1095a, smo-miR1095b, osa-miR1426, osa-miR2095-5p, mtr-miR2111m-3p, aly-miR859-3p, gma-miR156g, osa-miR5522, bra-miR5725, nta-miR6144, gra-miR8693	NAC45_ARATH	NAC045 At3g03200 T17B22.11
TRINITY_DN46507_c1_g1_i2	0		FPP7_ARATH	FPP7 At2g23360 F26B6.1
TRINITY_DN46507_c1_g1_i3	0		FPP7_ARATH	FPP7 At2g23360 F26B6.1
TRINITY_DN46507_c1_g2_i1	55	ath-miR399a, ath-miR399d, ath-miR399e, ath-miR399f, osa-miR399e, osa-miR399f, osa-miR399g, sbi-miR399e, sbi-miR399f, mtr-miR399c, mtr-miR399a, mtr-miR399e, ptc-miR399a, ptc-miR399b, ptc-miR399j, mtr-miR399f, mtr-miR399g, mtr-miR399h, mtr-miR399i, bna-miR399a, vvi-miR399e, vvi-miR399g, rco-miR399b, rco-miR399c, rco-miR399e, ghr-miR399d, aly-miR399a-3p, aly-miR399d-3p, aly-miR399e-3p, aly-miR399f-3…	FPP7_ARATH	FPP7 At2g23360 F26B6.1
TRINITY_DN46510_c0_g3_i2	10	osa-miR530-3p, ppt-miR895, cre-miR1162-3p, mtr-miR2087-5p, mtr-miR5236a, mtr-miR5236b, mtr-miR5236c, mtr-miR5236d, mtr-miR5236e, ath-miR826b	EDSBC_ARATH	EDS1B EDS1-80 EDS1L At3g48080 T17F15.50
TRINITY_DN46516_c0_g1_i8	4	gma-miR4377, gma-miR1507c-3p, nta-miR6153, hme-miR-279d	MED8_ARATH	MED8 MED8_1 SETH10 At2g03070 T17M13.24
TRINITY_DN46521_c0_g3_i4	2	ath-miR842, aly-miR842-3p	GT14B_ARATH	GLCAT14B At5g15050 F2G14.170
TRINITY_DN46524_c1_g1_i9	14	zma-miR160c-3p, ppt-miR1038-3p, osa-miR2870, zma-miR159e-5p, esi-miR3459-5p, ath-miR4227, pab-miR3698, gma-miR4353, gma-miR4353, bdi-miR5172-5p, bdi-miR5172-5p, mtr-miR5211, mdm-miR535d, gra-miR8647	POT8_ARATH	POT8 HAK8 KUP8 At5g14880 T9L3_180
TRINITY_DN46529_c0_g2_i9	0		PSMD3_DAUCA	21D7
TRINITY_DN46534_c0_g1_i1	3	ppt-miR536c, cre-miR1161a, cre-miR1161b	GPDA_CUPLA	GPDH
TRINITY_DN46538_c1_g1_i5	1	bra-miR408-5p	WDL2_ARATH	WDL2 At1g54460 F20D21.28
TRINITY_DN46539_c1_g1_i15	4	ppt-miR1079-3p, vvi-miR3625-3p, gra-miR8706a, gra-miR8706b	DGK5_ARATH	DGK5 At2g20900 F5H14.13
TRINITY_DN46548_c2_g3_i1	6	mtr-miR2605, mtr-miR2673a, mtr-miR2673b, gma-miR4378b, gma-miR1523b, osa-miR5144-3p	FATB_GOSHI	FATB1
TRINITY_DN46554_c0_g2_i5	4	gma-miR319d, gma-miR319i, bdi-miR7717a-3p, gma-miR319o	AB1K7_ARATH	ABC1K7 SIA1 At3g07700 F17A17.4 MLP3.15
TRINITY_DN46570_c0_g3_i3	0		CALM_BRYDI
TRINITY_DN46573_c1_g4_i4	3	osa-miR166i-3p, mtr-miR5276, osa-miR5541	CAHC_HORVU
TRINITY_DN46575_c0_g4_i2	1	mtr-miR1510b-5p	XAT3_ORYSJ	XAT3 Os03g0567600 LOC_Os03g37010 OsJ_11476 OSJNBa0026A15.4
TRINITY_DN46575_c0_g8_i2	7	zma-miR156j-3p, ptc-miR160h, ppt-miR160c, ppt-miR160d, nta-miR160d, gma-miR4348b, tae-miR9778	XAT3_ORYSJ	XAT3 Os03g0567600 LOC_Os03g37010 OsJ_11476 OSJNBa0026A15.4
TRINITY_DN46575_c0_g8_i3	7	zma-miR156j-3p, ptc-miR160h, ppt-miR160c, ppt-miR160d, nta-miR160d, gma-miR4348b, tae-miR9778	XAT3_ORYSJ	XAT3 Os03g0567600 LOC_Os03g37010 OsJ_11476 OSJNBa0026A15.4
TRINITY_DN46576_c0_g2_i6	3	stu-miR5303j, stu-miR5303g, stu-miR5303i	RR1_SPIOL	RPS1 SOVF_099990
TRINITY_DN46582_c8_g1_i8	10	ath-miR854a, ath-miR854b, ath-miR854c, ath-miR854d, cre-miR1165-5p, vvi-miR399g, ath-miR854e, hvu-miR6209, ptc-miR6429, gma-miR9722	NAC87_ARATH	NAC087 At5g18270 MRG7.23
TRINITY_DN46595_c0_g1_i6	7	osa-miR2103, bdi-miR5056, gma-miR169j-3p, osa-miR5509, tae-miR9652-3p, tae-miR9657a-3p, gma-miR5380c	HRD1B_ARATH	HRD1B At1g65040 F16G16.4
TRINITY_DN46607_c0_g1_i5	5	ppt-miR1039-3p, aly-miR169h-3p, aly-miR169j-3p, aly-miR169k-3p, aly-miR169l-3p	RL121_ARATH	RPL12A At2g37190 T2N18.5
TRINITY_DN46607_c0_g1_i6	12	aly-miR169h-3p, aly-miR169i-3p, aly-miR169j-3p, aly-miR169k-3p, aly-miR169l-3p, aly-miR169m-3p, aly-miR169n-3p, bdi-miR169e-3p, osa-miR6246, hme-miR-190, gra-miR8663b, ata-miR169i-3p	RL121_ARATH	RPL12A At2g37190 T2N18.5
TRINITY_DN46609_c2_g2_i7	1	esi-miR8630	Y4958_ARATH	At4g09580 T25P22.20
TRINITY_DN46613_c0_g1_i5	2	aly-miR847-5p, ptc-miR6429	RU2A_ARATH	At1g09760 F21M12.14
TRINITY_DN46614_c5_g4_i1	4	ppt-miR1040, aqu-miR-2020-5p, bdi-miR167d-3p, bdi-miR7776-3p.2	ADLO1_ARATH	FBX5 At2g44900 T13E15.9
TRINITY_DN46615_c0_g1_i1	2	esi-miR3454a-3p, esi-miR3454e-3p	PP218_ARATH	At3g07290 T1B9.4
TRINITY_DN46616_c1_g3_i1	2	ath-miR848, hbr-miR6167	U183_ARATH	At3g51130 F24M12.170
TRINITY_DN46619_c0_g3_i3	9	ptc-miR394a-3p, ptc-miR394b-3p, aly-miR3435-5p, bra-miR5722, ptc-miR6457b, pde-miR952a, pde-miR952b, pde-miR952c, stu-miR7122-3p	TPPII_ORYSJ	TPP2 Os02g0664300 LOC_Os02g44520 P0461B08.4-1 P0461B08.4-2
TRINITY_DN46623_c5_g2_i1	4	zma-miR171f-5p, mtr-miR2605, stu-miR6024-3p, stu-miR398b-5p	CCB3_ARATH	CCB3 At5g36120 MAB16.6
TRINITY_DN46623_c5_g2_i2	4	zma-miR171f-5p, mtr-miR2605, stu-miR6024-3p, stu-miR398b-5p	CCB3_ARATH	CCB3 At5g36120 MAB16.6
TRINITY_DN46631_c0_g2_i10	0		PNSL1_ARATH	PNSL1 PPL2 At2g39470 F12L6.13
TRINITY_DN46632_c0_g1_i5	6	gma-miR4388, osa-miR3982-5p, bdi-miR164f, mtr-miR2593e, mtr-miR2593d, stu-miR7997c	ARAD1_ARATH	ARAD1 At2g35100 T4C15
TRINITY_DN46654_c1_g3_i5	2	aqc-miR168, ptc-miR7832	WOX8_ORYSJ	WOX8 Os01g0818400 LOC_Os01g60270 OsJ_03880 P0454H12.31
TRINITY_DN46655_c1_g2_i2	49	ath-miR162a-3p, ath-miR162b-3p, osa-miR162a, osa-miR162b, zma-miR162-3p, mtr-miR162, ptc-miR162a, ptc-miR162b, ghr-miR162a, cpa-miR162a, vvi-miR162, gma-miR162a, sly-miR162, sbi-miR162, csi-miR162-3p, rco-miR162, aly-miR162a-3p, aly-miR162b-3p, aly-miR844-3p, aly-miR4235, pab-miR3704, tcc-miR162, gma-miR162b, bdi-miR5171a, bdi-miR162, gma-miR5373, gma-miR162c, aau-miR162, rgl-miR5577, rgl-miR5577…	RBL9_ARATH	RBL9 At5g38510 MBB18.4
TRINITY_DN46655_c1_g2_i5	11	aly-miR844-3p, pab-miR3704, bdi-miR5171a, gma-miR5373, rgl-miR5577, pde-miR3704a, bdi-miR7739-3p, bdi-miR7757-3p.2, gra-miR8674b, bdi-miR5171b, gma-miR5780d	RBL9_ARATH	RBL9 At5g38510 MBB18.4
TRINITY_DN46661_c0_g1_i2	7	pta-miR947, aly-miR859-5p, pab-miR947, bra-miR5726, nta-miR6152a, nta-miR6152b, pde-miR947	VP601_ARATH	VPS60-1 VPS60A At3g10640 F13M14.7 F18K10.26
TRINITY_DN46665_c0_g2_i2	11	ath-miR776, ppt-miR1034, ath-miR1886.3, ppt-miR2083-3p, mtr-miR2088-5p, aly-miR3449-3p, ath-miR5641, hvu-miR6213, bdi-miR7772-3p, gra-miR8741, gra-miR8745	PSF2_ARATH	GINS2 At3g12530 MQC3.35 T2E22.16
TRINITY_DN46665_c1_g2_i2	3	aly-miR157a-3p, gma-miR4350, osa-miR5497	CPC_ARATH	CPC At2g46410 F11C10.10
TRINITY_DN46666_c0_g1_i5	6	ppt-miR1029, gma-miR1512a-5p, osa-miR2927, nta-miR6025e, hvu-miR6214, sly-miR9479-5p	RGLG4_ARATH	RGLG4 At1g79380 T8K14.20
TRINITY_DN46667_c3_g1_i2	2	gma-miR4992, gma-miR9748	RL10_SOLME	RPL10
TRINITY_DN46668_c2_g1_i11	8	ath-miR831-3p, aqu-miR-2021-3p, aly-miR831-3p, hvu-miR5053, osa-miR5074, mtr-miR5206a, osa-miR6249a, osa-miR6249b	CIPKC_ARATH	CIPK12 PKS8 SnRK3.9 At4g18700 F28A21.110
TRINITY_DN46668_c2_g1_i5	10	ath-miR2934-5p, ptc-miR6435, stu-miR8032a-5p, stu-miR8032b-5p, stu-miR8032c, stu-miR8032d-5p, stu-miR8032e-5p, stu-miR8032f-5p, stu-miR8032g-5p, bra-miR9552a-3p	MRS2F_ORYSJ	MRS2-F Os01g0908500 LOC_Os01g68040 B1417F08.35 OsJ_04478 P0456E05.8 P0497A05.17
TRINITY_DN46673_c2_g7_i1	1	esi-miR3455-5p	VDE_ARATH	VDE1 AVDE1 NPQ1 VXDE At1g08550 F22O13.3 T27G7.23
TRINITY_DN46678_c2_g2_i1	3	mtr-miR5742, sbi-miR5564c-5p, bdi-miR7742-5p	6PGL4_ORYSI	OsI_031067
TRINITY_DN46679_c0_g1_i6	7	zma-miR482-3p, ahy-miR3515, mtr-miR5246, mtr-miR5758, hme-miR-92a, lja-miR7530, bdi-miR7712-5p	ILL6_ORYSJ	ILL6 Os06g0691400 LOC_Os06g47620 OsJ_22451 P0532H03.15
TRINITY_DN46682_c3_g1_i5	5	zma-miR529-3p, bdi-miR529-3p, gma-miR5766, bdi-miR7730-3p, gra-miR8751a	PHLB_ARATH	PHL11 At5g45580 K2N11.5
TRINITY_DN46690_c0_g6_i1	9	bdi-miR5182, mtr-miR2670f, mtr-miR2670g, ath-miR5997, hvu-miR5048b, hvu-miR6199, hvu-miR6209, ptc-miR3627a, gra-miR7484g	AP3D_ARATH	DELTA-ADR PAT4 At1g48760 F11I4.7
TRINITY_DN46691_c0_g5_i2	11	ath-miR868-3p, ppt-miR1054, cre-miR1165-5p, osa-miR1436, aly-miR868-3p, vvi-miR3624-3p, gma-miR4349, hvu-miR1436, bdi-miR7722-5p, bdi-miR7768a-3p, bdi-miR7768b-3p	LRKS1_ARATH	LECRKS1 At1g15530 T16N11.4
TRINITY_DN46693_c1_g1_i2	10	mtr-miR2601, ath-miR5639-5p, mtr-miR5740, stu-miR1886a, stu-miR1886b, stu-miR1886c, stu-miR1886d, stu-miR1886e, stu-miR1886f, stu-miR8026	KSG3_ARATH	ASK3 SK12 At3g05840 F10A16.14
TRINITY_DN46697_c0_g7_i2	5	ath-miR5648-3p, mdm-miR477b, mes-miR477h, bdi-miR7741-3p.2, gra-miR8771f	BON3_ARATH	BON3 At1g08860 F7G19.25
TRINITY_DN46699_c1_g2_i1	2	aqu-miR-2014-5p, hvu-miR6189	C89A2_ARATH	CYP89A2 CYP89 At1g64900 F13O11.20
TRINITY_DN46703_c3_g2_i4	5	ppt-miR533b-3p, mtr-miR2634, hvu-miR5049c, ptc-miR7838, ptc-miR7813	HS905_ARATH	HSP90-5 CR88 EMB1956 HSP88-1 At2g04030
TRINITY_DN46706_c0_g1_i4	4	ppt-miR408a, gma-miR5039, sly-miR9472-3p, sly-miR9473-3p	GGH2_ARATH	GGH2 GGH GGH1 At1g78680 F9K20.28
TRINITY_DN46707_c0_g1_i2	4	aly-miR3438-3p, gma-miR4415a-3p, gma-miR4415b-3p, sbi-miR5564c-3p	C3H24_ORYSJ	Os03g0698800 LOC_Os03g49170 OSJNBb0017F17.19
TRINITY_DN46708_c0_g1_i1	4	gma-miR1522, ath-miR5645c, hbr-miR9387, tae-miR9667-5p	BAS1A_ARATH	BAS1 At3g11630 F24K9.28 T19F11.3
TRINITY_DN46708_c0_g1_i2	5	osa-miR166i-3p, ppt-miR1051-3p, aly-miR156b-3p, gma-miR394b-3p, sly-miR394-3p	BAS1B_ARATH	At5g06290 MHF15.19
TRINITY_DN46708_c0_g1_i4	13	pta-miR952b, osa-miR1861a, gma-miR394b-3p, bdi-miR408-5p, nta-miR6146a, pde-miR952a, pde-miR952b, bdi-miR5185l-3p, stu-miR397-3p, osa-miR1861o, gra-miR8694a, gra-miR8694b, sly-miR394-3p	BAS1B_ARATH	At5g06290 MHF15.19
TRINITY_DN46708_c0_g1_i5	13	pta-miR952b, osa-miR1861a, gma-miR394b-3p, bdi-miR408-5p, nta-miR6146a, pde-miR952a, pde-miR952b, bdi-miR5185l-3p, stu-miR397-3p, osa-miR1861o, gra-miR8694a, gra-miR8694b, sly-miR394-3p	BAS1_HORVU	BAS1
TRINITY_DN46709_c2_g1_i4	7	ppt-miR1051-3p, osa-miR1883a, osa-miR1883b, mdm-miR408b, mdm-miR408c, mdm-miR408d, bdi-miR7765-5p	CALM3_ORYSJ	CAM3 Os01g0279300 LOC_Os01g17190 OsJ_001265 OsJ_01307 P0003H10.4
TRINITY_DN46709_c3_g2_i1	8	ath-miR159b-5p, gma-miR159a-5p, mtr-miR2599, mtr-miR2622, aly-miR159b-5p, gma-miR159e-5p, bdi-miR7760-5p, bdi-miR2118a	CALM_SPIOL
TRINITY_DN46710_c1_g2_i1	0		SL11_ORYSJ	SPL11 Os12g0570000 LOC_Os12g38210
TRINITY_DN46715_c0_g3_i1	39	mtr-miR2592b-3p, mtr-miR2592c, mtr-miR2592d-3p, mtr-miR2592e-3p, mtr-miR2592f, mtr-miR2592i, mtr-miR2592j, mtr-miR2592o-3p, mtr-miR2592p, mtr-miR2592q-3p, mtr-miR2592r, mtr-miR2592a.2-3p, mtr-miR2592g, mtr-miR2592h, mtr-miR2592k, mtr-miR2592l, mtr-miR2592m, mtr-miR2592n, osa-miR2865, bdi-miR5185a-5p, bdi-miR5185b-5p, mtr-miR2592an, mtr-miR2592ao, bna-miR6030, mtr-miR2592bo-3p, mtr-miR2592bp-5p, m…	UBC5_ARATH	UBC5 At1g63800 F24D7.1 T12P18.18
TRINITY_DN46716_c0_g4_i4	1	osa-miR5809	PALY_POPTR	PAL
TRINITY_DN46716_c0_g7_i1	1	aly-miR163-5p.1	PAL1_PRUAV	PAL1
TRINITY_DN46716_c0_g8_i2	5	osa-miR1846a-5p, osa-miR1846b-5p, osa-miR1846c-5p, mtr-miR5556-5p, tae-miR5384-3p	PAL1_PRUAV	PAL1
TRINITY_DN46718_c1_g1_i1	0		CB3_ARATH	LHCB3 At5g54270 MDK4.9
TRINITY_DN46718_c1_g1_i6	0		CB3_ARATH	LHCB3 At5g54270 MDK4.9
TRINITY_DN46718_c1_g2_i1	2	osa-miR168a-3p, hvu-miR168-3p	CB25_PETSP	CAB91R
TRINITY_DN46718_c1_g2_i4	2	osa-miR168a-3p, hvu-miR168-3p	CB25_PETSP	CAB91R
TRINITY_DN46718_c1_g2_i7	0		CB25_PETSP	CAB91R
TRINITY_DN46722_c2_g5_i1	11	mtr-miR2634, aly-miR395e-5p, aly-miR395g-5p, aly-miR4222, hme-miR-252, hme-miR-3338, bdi-miR7708a-5p, bra-miR395d-5p, bra-miR395b-5p, bra-miR395c-5p, bra-miR395a-5p	LPAH1_ARATH	At5g60760 MAE1.1
TRINITY_DN46722_c2_g5_i4	5	ath-miR779.1, ppt-miR1035, mtr-miR1510b-3p, zma-miR393b-3p, hme-miR-279d	LPA1_ORYSJ	LPA1 Os02g0819400 LOC_Os02g57400 OsJ_08893
TRINITY_DN46728_c1_g1_i2	5	cre-miR913-5p, gma-miR1534, ath-miR2112-3p, aly-miR2112-3p, ahy-miR3514-5p	CAHC_SPIOL
TRINITY_DN46731_c0_g3_i9	5	osa-miR169r-3p, zma-miR159e-5p, osa-miR5536, mdm-miR5225a, mdm-miR5225b	LCKB2_ARATH	LCKB2 At2g46090 T3F17.26
TRINITY_DN46740_c2_g2_i7	27	zma-miR159c-5p, zma-miR159d-5p, ptc-miR397b, ath-miR845b, tae-miR1139, vvi-miR399f, bdi-miR1139, mtr-miR2656a, mtr-miR2656b, mtr-miR2668, osa-miR2876-5p, zma-miR397a-5p, zma-miR397b-5p, aly-miR319c-5p, aly-miR166f-5p, aly-miR319d-5p, bdi-miR319b-5p, mtr-miR5253, gma-miR3522, ssl-miR1078, dpr-miR397, mtr-miR2656c, mtr-miR2656d, mtr-miR2656e, mtr-miR319d-5p, stu-miR7992-3p, aly-miR166h-5p	MB3R4_ARATH	MYB3R4 EDC At5g11510 F15N18.100
TRINITY_DN46744_c1_g1_i11	1	nta-miR6147	ATI1_ARATH	ATI1 At2g45980
TRINITY_DN46744_c1_g1_i2	5	mtr-miR2585a, mtr-miR2585b, mtr-miR2585c, mtr-miR2585d, ath-miR4227	ATI1_ARATH	ATI1 At2g45980
TRINITY_DN46744_c1_g1_i5	1	nta-miR6147	ATI1_ARATH	ATI1 At2g45980
TRINITY_DN46747_c0_g1_i6	9	ath-miR172b-5p, ath-miR172e-5p, mtr-miR171a, ppt-miR1023b-3p, aly-miR172e-5p, gma-miR4413a, gma-miR171d, nta-miR6025c, sly-miR482d-5p	SCL27_ARATH	SCL27 At2g45160 T14P1.3
TRINITY_DN46747_c1_g2_i2	218	ath-miR170-3p, ath-miR171a-3p, osa-miR156c-3p, osa-miR156f-3p, osa-miR156g-3p, osa-miR156h-3p, osa-miR171a, ath-miR171b-3p, ath-miR171c-3p, osa-miR156l-3p, osa-miR171b, osa-miR171c-3p, osa-miR171d-3p, osa-miR171e-3p, osa-miR171f-3p, osa-miR171i-3p, zma-miR156d-3p, zma-miR156f-3p, zma-miR156g-3p, zma-miR156a-3p, zma-miR171a-3p, zma-miR171b-3p, sbi-miR171b, sbi-miR171d, sbi-miR171a, mtr-miR171a, zm…	SCL6_ARATH	SCL6 At4g00150 F6N15.20
TRINITY_DN46747_c1_g2_i3	209	ath-miR170-3p, ath-miR171a-3p, osa-miR171a, ath-miR171b-3p, ath-miR171c-3p, osa-miR171b, osa-miR171c-3p, osa-miR171d-3p, osa-miR171e-3p, osa-miR171f-3p, osa-miR171i-3p, zma-miR171a-3p, zma-miR171b-3p, sbi-miR171b, sbi-miR171d, sbi-miR171a, mtr-miR171a, zma-miR171d-3p, zma-miR171f-3p, zma-miR171c-3p, zma-miR171j-3p, zma-miR171e-3p, zma-miR171i-3p, ptc-miR171a-3p, ptc-miR171b, ptc-miR171c, ptc-miR1…	SCL6_ARATH	SCL6 At4g00150 F6N15.20
TRINITY_DN46753_c0_g1_i4	11	osa-miR444d.3, pta-miR482c, mtr-miR2118, zma-miR482-3p, pab-miR482b, bdi-miR5164, ssp-miR444b.1, osa-miR5533, pde-miR482b, stu-miR167d-3p, ata-miR9776-3p	CAS2_MALDO	CAS2
TRINITY_DN46754_c0_g5_i1	7	ppt-miR902h-5p, ppt-miR902i-5p, vvi-miR3629a-5p, ddi-miR-7131c-3p, bdi-miR7738-3p, bdi-miR7762-5p, tae-miR9782	MD26C_ARATH	MED26C MED26_3 At5g09850 MYH9.6
TRINITY_DN46756_c0_g1_i2	8	mdm-miR393d, mdm-miR393e, mdm-miR393f, bdi-miR5163b-3p, stu-miR393-3p, hbr-miR9387, sly-miR167b-3p, tae-miR397-5p	PYL8_ARATH	PYL8 ABIP1 RCAR3 At5g53160 MFH8.10
TRINITY_DN46756_c0_g6_i3	4	hvu-miR6183, ghr-miR7510b, ath-miR8183, gma-miR9764	KPYC1_ORYSJ	Os11g0148500 LOC_Os11g05110 OsJ_32969
TRINITY_DN46756_c0_g6_i4	7	osa-miR1320-3p, cca-miR6108c, hvu-miR6183, ghr-miR7510b, ghr-miR7510b, ath-miR8183, gma-miR9764	KPYC1_ORYSJ	Os11g0148500 LOC_Os11g05110 OsJ_32969
TRINITY_DN46761_c1_g2_i2	10	ptc-miR156k, vvi-miR156a, gma-miR1517, mtr-miR2675, bdi-miR5181a-3p, dpr-miR156a, hci-miR156b, har-miR156c, cme-miR156h, cme-miR156g	PGLR_VITVI	GSVIVT00026920001 LOC100243180
TRINITY_DN46764_c0_g2_i4	5	aly-miR3438-3p, aly-miR3442-5p, esi-miR3465-5p, ptc-miR7823, gma-miR9741	MTEF2_ARATH	MTERF2 EMB2219 At2g21710
TRINITY_DN46766_c0_g1_i3	15	osa-miR1866-5p, osa-miR2098-5p, osa-miR2121a, osa-miR2121b, aly-miR3445-3p.1, hvu-miR5051, ath-miR5650, gma-miR5037d, hme-miR-2763, sbi-miR6223-5p, lja-miR7516-5p, stu-miR8041a-3p, stu-miR8041b-3p, gra-miR8697, bra-miR9562-5p	KAT1_ARATH	KAT1 At5g46240 MPL12.2
TRINITY_DN46766_c0_g1_i6	15	osa-miR1866-5p, osa-miR2098-5p, osa-miR2121a, osa-miR2121b, aly-miR3445-3p.1, hvu-miR5051, ath-miR5650, gma-miR5037d, hme-miR-2763, sbi-miR6223-5p, lja-miR7516-5p, stu-miR8041a-3p, stu-miR8041b-3p, gra-miR8697, bra-miR9562-5p	KAT1_ARATH	KAT1 At5g46240 MPL12.2
TRINITY_DN46767_c1_g2_i3	3	cre-miR919.2, bdi-miR7768a-5p, bdi-miR7768b-5p	LPP3_ARATH	LPP3 At3g02600 F16B3.23
TRINITY_DN46768_c0_g1_i3	1	gra-miR8658	AVT3C_ARATH	AVT3C At4g38250 F22I13.20
TRINITY_DN46777_c3_g2_i3	4	cca-miR6106-3p, stu-miR164-3p, gra-miR8771a, gra-miR8771b	PUR4_ARATH	At1g74260 F1O17.7
TRINITY_DN46793_c1_g1_i3	10	ath-miR168b-3p, ath-miR447a.2-3p, ptc-miR1450, sbi-miR821d, mtr-miR2622, aly-miR168b-3p, aly-miR834-5p, ahy-miR3514-5p, ptc-miR477c, bdi-miR7723a-5p	PP393_ARATH	At5g18950 F17K4_200
TRINITY_DN46804_c3_g4_i3	14	aqc-miR477g, aqc-miR477e, aqc-miR477a, aqc-miR477b, aqc-miR477c, nta-miR477a, hme-miR-2733, mes-miR477a, mes-miR477b, mes-miR477c, mes-miR477e, gra-miR8785, bra-miR9555a-3p, tae-miR9667-5p	UFL1_ARATH	At3g46220 F12M12.190
TRINITY_DN46806_c1_g1_i9	7	cre-miR1148.1, gma-miR2119, pvu-miR2119, mtr-miR5292b, gma-miR482e, bdi-miR7764-5p, bdi-miR9482	CALR3_ARATH	CRT3 At1g08450 T27G7.13
TRINITY_DN46811_c0_g2_i4	0		SSRP1_MAIZE	SSRP1
TRINITY_DN46813_c3_g6_i1	2	nta-miR1446, hme-miR-981	SERB1_ARATH	PSAT1 At4g35630 F8D20.140
TRINITY_DN46817_c2_g1_i2	1	pta-miR1309	CHIC_SOLLC	CHI9
TRINITY_DN46817_c2_g1_i5	3	pta-miR1309, gra-miR8723a, ata-miR319-5p	CHIA_SECCE	rsca
TRINITY_DN46830_c0_g2_i12	1	nta-miR6020a-5p	CFTSY_ARATH	CPFTSY FTSY At2g45770 F4I18.25
TRINITY_DN46830_c0_g2_i8	5	aqc-miR477d, osa-miR2864.1, cpa-miR8140, gra-miR7492e, gra-miR7492f	CFTSY_ARATH	CPFTSY FTSY At2g45770 F4I18.25
TRINITY_DN46838_c1_g1_i1	3	nta-miR6161c, cme-miR7130, gra-miR8666	LCYE_ONCHC	LCY-E
TRINITY_DN46838_c1_g1_i2	6	osa-miR438, osa-miR5510, nta-miR6161c, cme-miR7130, lja-miR7518, gra-miR8666	LCYE_ONCHC	LCY-E
TRINITY_DN46838_c1_g1_i4	7	osa-miR438, osa-miR5510, nta-miR6161c, cme-miR7130, lja-miR7518, stu-miR166d-5p, gra-miR8666	LCYE_ONCHC	LCY-E
TRINITY_DN46840_c1_g3_i11	1	bdi-miR7708a-5p	R10A_ORYSI	RPL10A OsI_30261
TRINITY_DN46840_c1_g3_i17	2	rgl-miR5142, ath-miR5657	R10A_ORYSI	RPL10A OsI_30261
TRINITY_DN46840_c1_g3_i18	0		R10A_ORYSI	RPL10A OsI_30261
TRINITY_DN46840_c1_g3_i4	1	bdi-miR7708a-5p	R10A_ORYSI	RPL10A OsI_30261
TRINITY_DN46840_c1_g3_i6	2	osa-miR418, bdi-miR7708a-5p	R10A_ORYSI	RPL10A OsI_30261
TRINITY_DN46840_c1_g3_i8	0		R10A_ORYSI	RPL10A OsI_30261
TRINITY_DN46856_c1_g2_i3	2	zma-miR399f-5p, mtr-miR169l-3p	TI10B_ORYSI	TIFY10B JAZ7 OsI_26864
TRINITY_DN46856_c1_g2_i4	4	zma-miR399f-5p, ppt-miR1051-3p, cca-miR6108d, mtr-miR169l-3p	TI10B_ARATH	TIFY10B JAZ2 At1g74950 F25A4.8 F9E10.20
TRINITY_DN46856_c1_g2_i6	3	zma-miR399f-5p, cca-miR6108d, mtr-miR169l-3p	TI10B_ORYSI	TIFY10B JAZ7 OsI_26864
TRINITY_DN46859_c2_g2_i2	2	esi-miR3461-5p, csi-miR3948	CNGC4_ARATH	CNGC4 HLM1 At5g54250 MDK4.7
TRINITY_DN46860_c1_g7_i4	2	pde-miR3704a, pde-miR3704b	AAT5_ARATH	ASP5 AAT1 AAT3 At4g31990 F10N7.200
TRINITY_DN46861_c5_g1_i2	4	tae-miR1120a, osa-miR2925, hvu-miR1120, tae-miR9674a-5p	RK5_ARATH	RPL5 At4g01310 A_IG002N01.3 F2N1.5
TRINITY_DN46863_c1_g1_i2	2	ppt-miR534b, mtr-miR2643b-5p	COL10_ARATH	COL10 At5g48250 MIF21.14
TRINITY_DN46863_c1_g1_i4	8	ppt-miR534b, esi-miR3460-5p, gma-miR4360, mtr-miR2643b-5p, hme-miR-6306-3p, stu-miR8002-3p, gra-miR8751b, sly-miR9472-3p	COL10_ARATH	COL10 At5g48250 MIF21.14
TRINITY_DN46863_c1_g1_i6	6	ppt-miR534b, mtr-miR2643b-5p, hme-miR-6306-3p, stu-miR8002-3p, gra-miR8751b, sly-miR9472-3p	COL10_ARATH	COL10 At5g48250 MIF21.14
TRINITY_DN46868_c0_g3_i4	5	ath-miR397b, ghr-miR3476-3p, ptc-miR6446, stu-miR7983-3p, gra-miR8661	CDPKT_ARATH	CPK29 At1g76040 T4O12.25
TRINITY_DN46872_c2_g1_i7	10	ath-miR417, smo-miR1113, cre-miR1153-3p.1, csi-miR3947-5p, gma-miR171i-5p, mtr-miR5212-3p, osa-miR5814, tae-miR9672a-3p, tae-miR9672b, ata-miR9672-3p	TPC1_ORYSJ	TPC1 Os01g0678500 LOC_Os01g48680 B1144G04.26-1 OsJ_03004
TRINITY_DN46872_c2_g1_i8	12	ath-miR417, smo-miR1113, cre-miR1153-3p.1, csi-miR3947-5p, gma-miR171i-5p, mtr-miR5212-3p, osa-miR5814, gra-miR8702, tae-miR9672a-3p, gma-miR9733, tae-miR9672b, ata-miR9672-3p	TPC1_HORVU	TPC1
TRINITY_DN46884_c0_g1_i6	9	ath-miR162a-5p, ath-miR162b-5p, ptc-miR476b, osa-miR395v, csi-miR162-5p, csi-miR393, hvu-miR6214, sbi-miR5568f-5p, gra-miR8729	AVT1C_ARATH	AVT1C At2g39130 T16B24.23 T7F6.1
TRINITY_DN46889_c2_g3_i2	2	osa-miR2102-3p, ptc-miR7819	ADPO1_ORYSJ	ADIPOR1 Os06g0643700 LOC_Os06g43620 P0017B12.2 P0416A11.35
TRINITY_DN46889_c2_g3_i4	3	osa-miR2102-3p, aly-miR3435-3p, ptc-miR7819	HHP1_ARATH	HHP1 At5g20270 F5O24.160
TRINITY_DN46890_c0_g1_i3	4	ppt-miR1038-5p, aqc-miR408, gma-miR4407, osa-miR5819	CALR_RICCO
TRINITY_DN46893_c1_g3_i5	0		CD48D_ARATH	CDC48D At3g53230 T4D2.160
TRINITY_DN46899_c4_g1_i2	8	cre-miR1145.1, cre-miR1158, ppt-miR2083-5p, mtr-miR5238, mtr-miR5279, osa-miR5542, gma-miR5671a, hvu-miR6180	C7346_ORYSJ	CYP734A6 Os01g0388000 LOC_Os01g29150 OSJNBb0008D07.26
TRINITY_DN46901_c1_g1_i4	5	esi-miR3461-5p, mtr-miR5560-5p, mtr-miR5037a, mtr-miR5037b, mtr-miR5037c	CPGP2_ZINOF
TRINITY_DN46910_c1_g1_i2	2	gma-miR4379, bdi-miR7777-5p.1	NCPR_CATRO	CPR
TRINITY_DN46910_c1_g1_i3	0		NCPR_CATRO	CPR
TRINITY_DN46923_c1_g1_i3	0		MET1_ARATH	MET1 GAN ZKT At1g55480 T5A14.12
TRINITY_DN46927_c1_g1_i3	12	ppt-miR1064-3p, aly-miR3445-5p.1, stu-miR7981-3p, gra-miR8639a, gra-miR8639b, gra-miR8639c, gra-miR8639f, gra-miR8639g, gra-miR8639h, gra-miR8639i, gra-miR8639d, gra-miR8639e	PTN2A_ARATH	PTEN2A PTEN2 At3g19420 MLD14.15
TRINITY_DN46927_c1_g1_i7	12	ppt-miR1064-3p, aly-miR3445-5p.1, stu-miR7981-3p, gra-miR8639a, gra-miR8639b, gra-miR8639c, gra-miR8639f, gra-miR8639g, gra-miR8639h, gra-miR8639i, gra-miR8639d, gra-miR8639e	PTN2A_ARATH	PTEN2A PTEN2 At3g19420 MLD14.15
TRINITY_DN46927_c1_g3_i2	8	ath-miR846-5p, osa-miR1853-5p, aly-miR3445-5p.1, mtr-miR5254, mtr-miR5563-5p, mtr-miR2593e, mtr-miR2593d, lja-miR7525	PTN2A_ARATH	PTEN2A PTEN2 At3g19420 MLD14.15
TRINITY_DN46929_c1_g1_i3	2	ppt-miR1060, stu-miR8003	TIM50_ARATH	TIM50 EMB1860 At1g55900 F14J16.15
TRINITY_DN46929_c1_g3_i3	7	smo-miR1080, smo-miR1080, smo-miR1104, mtr-miR2595, mtr-miR2595, nta-miR6025c, nta-miR6025d	ATHB6_ARATH	ATHB-6 At2g22430 F14M13.17
TRINITY_DN46929_c1_g4_i5	9	ath-miR824-5p, bol-miR824, bra-miR824, bna-miR824, mtr-miR2595, aly-miR824-5p, osa-miR5529, osa-miR5816, rgl-miR7798	HOX20_ORYSJ	HOX20 Os08g0481400 LOC_Os08g37580 OSJNBb0092C08.26
TRINITY_DN46941_c0_g3_i4	6	ppt-miR1215, aly-miR771-3p, pab-miR3703, stu-miR390-3p, bra-miR9561-3p, ata-miR5168-5p	PBL26_ARATH	PBL26 At3g07070 F17A9.25 T1B9.28
TRINITY_DN46947_c3_g1_i2	1	lja-miR7530	GT14B_ARATH	GLCAT14B At5g15050 F2G14.170
TRINITY_DN46965_c2_g5_i3	5	cre-miR1144a.1, mtr-miR2614, esi-miR3454f-5p, esi-miR3454d-5p, bdi-miR7738-5p	CML7_ORYSJ	CML7 Os08g0117400 LOC_Os08g02420 OsJ_024805 P0470F10.20
TRINITY_DN46965_c3_g1_i6	2	cre-miR911, tae-miR9782	RTNLH_ARATH	RTNLB8 At3g10260 F14P13.14
TRINITY_DN46965_c3_g1_i7	2	cre-miR911, tae-miR9782	RTNLH_ARATH	RTNLB8 At3g10260 F14P13.14
TRINITY_DN46972_c0_g1_i2	8	ath-miR775, aqu-miR-2020-3p, mtr-miR2678, gma-miR5371-3p, ddi-miR-7101, tae-miR9672b, ata-miR9672-3p, ata-miR9783-3p	PP295_ARATH	PCMP-H82 At3g62890 F26K9_320
TRINITY_DN46972_c2_g1_i2	9	zma-miR164a-3p, mtr-miR5277, hvu-miR5049f, mdm-miR3627a, mdm-miR3627b, mdm-miR3627c, ptc-miR3627b, stu-miR8049-5p, stu-miR3627-5p	PP212_ARATH	PCMP-E81 At3g04750 F7O18.24
TRINITY_DN46974_c0_g1_i13	13	zma-miR159c-5p, zma-miR159d-5p, ptc-miR159c, ath-miR1886.1, osa-miR2120, zma-miR159g-5p, zma-miR159h-5p, zma-miR159h-3p, zma-miR159i-5p, zma-miR159i-3p, bdi-miR159a-5p, bdi-miR169h-3p, stu-miR1886g-5p	SVR3_ARATH	SVR3 At5g13650 MSH12.11
TRINITY_DN46974_c0_g1_i5	9	zma-miR159c-5p, zma-miR159d-5p, ppt-miR319d-5p.1, osa-miR2120, zma-miR159g-5p, zma-miR159h-5p, zma-miR159i-5p, bdi-miR159a-5p, stu-miR319a-5p	SVR3_ARATH	SVR3 At5g13650 MSH12.11
TRINITY_DN46974_c0_g1_i8	3	ppt-miR319d-5p.1, sbi-miR2118-5p, stu-miR319a-5p	SVR3_ARATH	SVR3 At5g13650 MSH12.11
TRINITY_DN46975_c3_g1_i10	11	ppt-miR1029, ppt-miR1059, aly-miR399f-5p, aly-miR163-5p.1, pti-miR5481, gma-miR5678, ath-miR5999, sbi-miR6218-5p, sbi-miR6227-3p, bdi-miR7729a-5p, bdi-miR7729b-5p	GMPP3_ORYSJ	Os08g0237200 LOC_Os08g13930 OsJ_04069 P0682A06.20
TRINITY_DN46975_c3_g2_i1	6	mtr-miR2639, gma-miR4343a, gma-miR5780a, bdi-miR7715-3p, stu-miR7984a, stu-miR7984b-5p	ILR3_ARATH	ILR3 BHLH105 EN133 At5g54680 K5F14.2
TRINITY_DN46975_c3_g2_i11	16	osa-miR319a-3p.2-3p, osa-miR319b, sbi-miR319a, zma-miR319a-3p, zma-miR319c-3p, zma-miR319b-3p, zma-miR319d-3p, gma-miR159b-3p, gma-miR159c, sbi-miR319b, mtr-miR2586b, mtr-miR159b, gma-miR159f-3p, mtr-miR5562-3p, rgl-miR5574, sbi-miR6225-3p	ILR3_ARATH	ILR3 BHLH105 EN133 At5g54680 K5F14.2
TRINITY_DN46975_c3_g2_i4	5	mtr-miR2639, bdi-miR7715-3p, stu-miR7984a, stu-miR7984b-5p, sly-miR9471b-3p	ILR3_ARATH	ILR3 BHLH105 EN133 At5g54680 K5F14.2
TRINITY_DN46981_c3_g4_i2	7	osa-miR413, ppt-miR1049, osa-miR1862d, sly-miR1918, aly-miR4242, ghr-miR7513, tae-miR9773	NET2A_ARATH	NET2A At1g58215 T18I24.12
TRINITY_DN46983_c0_g1_i1	1	gma-miR1533	RPI1_ARATH	RPI1 RSW10 At1g71100 F23N20.9
TRINITY_DN46988_c1_g1_i4	11	ptc-miR390d-3p, ppt-miR1222a, ppt-miR1222b, ppt-miR1222c, ppt-miR1222d, ppt-miR1222e, stu-miR8051-5p, stu-miR390-3p, sly-miR390a-3p, bra-miR9557-5p, gma-miR4348c	HNRPQ_ARATH	LIF2 At4g00830 A_TM018A10.14 T18A10.13
TRINITY_DN46988_c1_g1_i5	10	ptc-miR390d-3p, ppt-miR1222a, ppt-miR1222b, ppt-miR1222c, ppt-miR1222e, osa-miR2122, gma-miR5371-5p, stu-miR390-3p, sly-miR390a-3p, bra-miR9557-5p	HNRPQ_ARATH	LIF2 At4g00830 A_TM018A10.14 T18A10.13
TRINITY_DN46998_c4_g10_i2	7	ptc-miR478d, ath-miR5643a, ath-miR5643b, mtr-miR5744, osa-miR6250, ghr-miR7514, ptc-miR7819	ROGF7_ARATH	ROPGEF7 At5g02010 T7H20.60
TRINITY_DN47000_c0_g1_i1	25	osa-miR443, zma-miR167f-3p, osa-miR2275a, osa-miR2275b, zma-miR2275a-3p, zma-miR2275b-3p, zma-miR2275c-3p, zma-miR2275d-3p, hvu-miR171-5p, bdi-miR171d-5p, osa-miR5512a, ath-miR5628, nta-miR6153, osa-miR5512b, mes-miR2275, stu-miR7993b-5p, ath-miR8165, bdi-miR2275a, bdi-miR2275b, bdi-miR2275c, tae-miR2275-3p, ata-miR2275a-3p, ata-miR2275b-3p, ata-miR2275c-3p, ata-miR171d-5p	SIGA_ORYSJ	SIGA SIG1 YGL13 Os08g0163400 LOC_Os08g06630 OJ9990_A01.116-1 OJ9990_A01.116-2
TRINITY_DN47000_c0_g1_i2	25	osa-miR443, zma-miR167f-3p, osa-miR2275a, osa-miR2275b, zma-miR2275a-3p, zma-miR2275b-3p, zma-miR2275c-3p, zma-miR2275d-3p, hvu-miR171-5p, bdi-miR171d-5p, osa-miR5512a, ath-miR5628, nta-miR6153, osa-miR5512b, mes-miR2275, stu-miR7993b-5p, ath-miR8165, bdi-miR2275a, bdi-miR2275b, bdi-miR2275c, tae-miR2275-3p, ata-miR2275a-3p, ata-miR2275b-3p, ata-miR2275c-3p, ata-miR171d-5p	SIGA_ORYSJ	SIGA SIG1 YGL13 Os08g0163400 LOC_Os08g06630 OJ9990_A01.116-1 OJ9990_A01.116-2
TRINITY_DN47000_c0_g1_i4	22	osa-miR443, zma-miR167f-3p, osa-miR2275a, osa-miR2275b, zma-miR2275a-3p, zma-miR2275b-3p, zma-miR2275c-3p, zma-miR2275d-3p, hvu-miR171-5p, bdi-miR171d-5p, nta-miR6153, mes-miR2275, stu-miR7993b-5p, ath-miR8165, bdi-miR2275a, bdi-miR2275b, bdi-miR2275c, tae-miR2275-3p, ata-miR2275a-3p, ata-miR2275b-3p, ata-miR2275c-3p, ata-miR171d-5p	SIGA_ARATH	SIGA RPOD1 SIG1 SIG2 SIGB At1g64860 F13O11.16
TRINITY_DN47009_c1_g1_i1	5	zma-miR166h-5p, zma-miR171n-5p, osa-miR3980a-3p, osa-miR3980b-3p, bdi-miR7740-5p	Y3209_ORYSJ	Os03g0120900 LOC_Os03g02900 OJ1705B08.4
TRINITY_DN47018_c2_g1_i3	4	esi-miR8628, gra-miR8662, gra-miR8742a, gra-miR8742b	HSP83_IPONI	HSP83A
TRINITY_DN47023_c0_g1_i1	0		COMT1_ZINVI
TRINITY_DN47023_c1_g2_i2	3	osa-miR166i-5p, gma-miR4371b, osa-miR5493	FOMT2_WHEAT	OMT2
TRINITY_DN47023_c2_g1_i3	1	nta-miR6144	CML4_ORYSJ	CML4 Os03g0743500 LOC_Os03g53200 OsJ_12528 OSJNBb0036F07.4
TRINITY_DN47023_c2_g4_i1	8	tae-miR1127a, mtr-miR2632a, mtr-miR2632b, mtr-miR2632c, gma-miR4348a, osa-miR5153, hme-miR-6308-3p, bdi-miR7785-3p	RING1_GOSHI	RING1
TRINITY_DN47023_c2_g4_i2	8	tae-miR1127a, gma-miR4348a, osa-miR5153, nta-miR6157, hme-miR-6308-3p, bdi-miR7785-3p, ath-miR8170-3p, sly-miR9471a-3p	RING1_GOSHI	RING1
TRINITY_DN47025_c0_g2_i3	2	aly-miR3438-3p, ata-miR9674c-5p	PS13B_ARATH	RPN9B At4g19006 F13C5.4
TRINITY_DN47027_c0_g1_i1	16	ppt-miR1053-5p, osa-miR1879, mtr-miR2088-3p, pab-miR3699, pab-miR395, gma-miR4378a, bdi-miR5065, osa-miR5522, osa-miR5542, hbr-miR6166, hme-miR-2767, stu-miR7991a, stu-miR7991b, stu-miR7991c, gra-miR167c, gma-miR9742	CSI1_ARATH	CSI1 POM2 At2g22125 T16B14.2
TRINITY_DN47028_c0_g4_i10	7	osa-miR167h-3p, zma-miR167g-3p, ath-miR837-3p, ppt-miR1222e, zma-miR2118f, aly-miR837-3p, bdi-miR156b-3p	RGGA_TOBAC	RggA
TRINITY_DN47028_c0_g4_i2	4	osa-miR167h-3p, zma-miR167g-3p, osa-miR2863a, ath-miR4239	RGGA_TOBAC	RggA
TRINITY_DN47033_c0_g2_i7	8	zma-miR171g-5p, sbi-miR397-3p, mtr-miR2611, pab-miR3693, gma-miR5773, bdi-miR7711-5p.3, gra-miR7504h, gra-miR8695	BTR1_ARATH	BTR1 At5g04430 T32M21_30
TRINITY_DN47044_c1_g1_i4	19	ptc-miR169u-3p, tae-miR1136, gma-miR159b-3p, gma-miR159c, mtr-miR2592s-3p, mtr-miR159b, gma-miR159f-3p, sbi-miR5565e, ath-miR5645a, ath-miR5645b, ath-miR5645d, ath-miR5645f, ath-miR5645e, hvu-miR6182, sbi-miR6217a-5p, sbi-miR6217b-5p, mtr-miR2592bq-3p, stu-miR172c-5p, bdi-miR9488	NCPR_CATRO	CPR
TRINITY_DN47044_c1_g2_i3	8	ppt-miR414, ppt-miR414, ppt-miR1054, gma-miR1508a, gma-miR1508b, gso-miR1508a, gma-miR1508c, lja-miR7527	ADK2_ARATH	ADK2 At5g03300 F12E4.30 MOK16.21
TRINITY_DN47044_c1_g3_i1	10	ppt-miR1057, ppt-miR1064-5p, osa-miR1846a-3p, osa-miR1846b-3p, osa-miR1846c-3p, zma-miR2275a-5p, ath-miR3440b-5p, osa-miR2275c, gra-miR8648, ata-miR2275b-5p	ILL1_ORYSI	ILL1 IAR OsI_002388
TRINITY_DN47044_c1_g3_i2	11	osa-miR1846a-3p, osa-miR1846b-3p, osa-miR1846c-3p, ath-miR3440b-5p, ghr-miR7492a, ghr-miR7492b, ghr-miR7492c, mtr-miR7698-3p, gra-miR8648, gra-miR7492l, gra-miR7492m	ILL1_ORYSI	ILL1 IAR OsI_002388
TRINITY_DN47044_c1_g5_i4	6	osa-miR167h-3p, zma-miR167g-3p, zma-miR167h-3p, zma-miR167i-3p, sbi-miR5564b, bra-miR161-3p	NCPR2_ARATH	ATR2 AR2 At4g30210 F9N11.60
TRINITY_DN47046_c1_g1_i1	7	tae-miR1123, osa-miR1862a, osa-miR1862b, osa-miR1862c, ath-miR5022, mtr-miR5212-5p, lja-miR7531	FLZ10_ARATH	FLZ10 DUF581-14 At5g11460 F15N18.50
TRINITY_DN47051_c3_g3_i1	0		GATA1_ARATH	GATA1 At3g24050 F14O13.24
TRINITY_DN47053_c0_g2_i4	10	zma-miR164c-3p, ddi-miR-1177, ddi-miR-1177, ddi-miR-1177, zma-miR164h-3p, bdi-miR164a-3p, bdi-miR164c-3p, ath-miR5652, bdi-miR7776-5p.2, ata-miR164b-3p	CIGR1_ORYSJ	CIGR1 Os07g0545800 LOC_Os07g36170 OsJ_24639 P0006G05.102
TRINITY_DN47057_c0_g1_i4	12	ppt-miR1214, zma-miR396g-5p, zma-miR396h, gra-miR482, osa-miR5835, stu-miR482e-3p, sly-miR482c, cca-miR396b, bdi-miR7768a-5p, bdi-miR7768b-5p, gra-miR8674a, tae-miR1122c-3p	DRL30_ARATH	At5g04720 MUK11.4 T1E3.80
TRINITY_DN47057_c0_g2_i1	2	aly-miR834-5p, tae-miR9674a-5p	DRL29_ARATH	At4g33300 F17M5.60
TRINITY_DN47059_c0_g1_i6	71	ath-miR399a, ath-miR399d, ath-miR399e, ath-miR399f, osa-miR399e, osa-miR399f, osa-miR399g, osa-miR399k, sbi-miR399e, sbi-miR399f, sbi-miR399g, mtr-miR399c, mtr-miR399a, mtr-miR399e, zma-miR399f-3p, ptc-miR399a, ptc-miR399b, ptc-miR399c, mtr-miR399f, mtr-miR399g, mtr-miR399h, mtr-miR399i, bna-miR399a, vvi-miR399e, vvi-miR399g, vvi-miR399d, osa-miR1875, zma-miR399g-3p, sbi-miR399k, rco-miR399b, rco…	RL17_MAIZE	RPL17
TRINITY_DN47061_c0_g3_i3	4	ath-miR847, ppt-miR899, smo-miR1105, sly-miR9473-3p	PCAP1_ARATH	PCAP1 MDP25 At4g20260 F1C12.180
TRINITY_DN47062_c0_g1_i1	32	zma-miR166h-3p, zma-miR166e, zma-miR166i-3p, zma-miR166f, zma-miR166g-3p, zma-miR166b-3p, zma-miR166c-3p, zma-miR166d-3p, sbi-miR166d, sbi-miR166c, sbi-miR166b, sbi-miR166a, ptc-miR166p, vvi-miR166a, vvi-miR166b, sbi-miR166h, sbi-miR166i, sbi-miR166j, csi-miR166c, tcc-miR166b, gma-miR166p, gma-miR166q, gma-miR166r, gma-miR166s, gma-miR166t, hbr-miR166a, pde-miR166a, pde-miR166b, cme-miR166i, cme-…	GSTU8_ARATH	GSTU8 At3g09270 F3L24.14
TRINITY_DN47062_c0_g2_i2	7	osa-miR396c-3p, zma-miR396f-3p, aly-miR169h-3p, bdi-miR396e-3p, mtr-miR5557-5p, gma-miR319p, ata-miR396c-3p	TOM2A_ARATH	TOM2A At1g32400 F5D14.22
TRINITY_DN47062_c0_g2_i6	6	aly-miR169j-3p, aly-miR169k-3p, aly-miR169l-3p, mtr-miR5557-5p, bdi-miR7733-5p, stu-miR8011a-3p	TOM2A_ARATH	TOM2A At1g32400 F5D14.22
TRINITY_DN47065_c2_g2_i7	4	ath-miR866-5p, gra-miR8746, gra-miR8746, bdi-miR9485	EDR2L_ARATH	EDR2L At5g45560 MFC19.23
TRINITY_DN47065_c2_g3_i2	2	gma-miR5374-3p, ghr-miR7504a	EDR2L_ARATH	EDR2L At5g45560 MFC19.23
TRINITY_DN47068_c3_g4_i3	64	ath-miR159a, ath-miR159b-3p, ath-miR159c, osa-miR159a.1, osa-miR159b, osa-miR159c, osa-miR159d, osa-miR159e, osa-miR159f, sbi-miR159a, sof-miR159a, sof-miR159b, sof-miR159d, sof-miR159c, gma-miR159a-3p, zma-miR159a-3p, zma-miR159b-3p, zma-miR159c-3p, zma-miR159d-3p, sbi-miR159b, ptc-miR159a, ptc-miR159b, ptc-miR159d, pta-miR159a, pta-miR159c, smo-miR159, tae-miR159a, tae-miR159b, bna-miR159, vvi-…	IF2B_WHEAT
TRINITY_DN47068_c3_g5_i3	7	pta-miR159c, smo-miR159, bdi-miR159a-3p, ptc-miR6428, mdm-miR159a, mdm-miR159b, cpa-miR159b	IF2B_WHEAT
TRINITY_DN47088_c1_g1_i6	7	mtr-miR1510b-5p, mtr-miR2668, aly-miR158b-5p, stu-miR8041a-3p, stu-miR8041a-3p, stu-miR8041b-3p, stu-miR8041b-3p	RIN4_ARATH	RIN4 At3g25070 MJL12_1
TRINITY_DN47094_c0_g1_i1	12	ppt-miR1061-3p, ppt-miR1023e-3p, osa-miR396f-3p, esi-miR3469-5p, ath-miR5660, gma-miR5667-3p, hvu-miR5049b, ptc-miR6447, sbi-miR5568g-5p, ath-miR8177, esi-miR8618a, gma-miR9754	FB304_ARATH	At3g54460 T14E10.30
TRINITY_DN47095_c0_g3_i1	0		SUI1_MAIZE	TIF
TRINITY_DN47095_c0_g4_i4	3	osa-miR1868, bdi-miR5181a-3p, bdi-miR5181e	SUI1_MAIZE	TIF
TRINITY_DN47098_c0_g1_i14	8	ptc-miR398c-5p, ptc-miR472b, osa-miR2927, aly-miR4248a, aly-miR4248b, aly-miR4248c, hbr-miR398, ptc-miR7824	4CL1_TOBAC	4CL1
TRINITY_DN47101_c1_g1_i1	15	ptc-miR476a, zma-miR390a-3p, zma-miR390b-3p, aly-miR390b-3p, bdi-miR390a-3p, osa-miR5794, hbr-miR476, gma-miR9746a, gma-miR9746b, gma-miR9746c, gma-miR9746d, gma-miR9746e, gma-miR9746f, gma-miR9746g, gma-miR9746h	RS10A_ORYSJ	RPS10-1 Os02g0549600 LOC_Os02g34460 OsJ_07087 OSJNBa0040I22.20 P0451A10.8
TRINITY_DN47101_c1_g1_i7	15	ptc-miR476a, zma-miR390a-3p, zma-miR390b-3p, aly-miR390b-3p, bdi-miR390a-3p, nta-miR6163, hbr-miR476, gma-miR9746a, gma-miR9746b, gma-miR9746c, gma-miR9746d, gma-miR9746e, gma-miR9746f, gma-miR9746g, gma-miR9746h	RS10A_ORYSJ	RPS10-1 Os02g0549600 LOC_Os02g34460 OsJ_07087 OSJNBa0040I22.20 P0451A10.8
TRINITY_DN47108_c0_g1_i11	4	ath-miR4228-3p, osa-miR5791, nta-miR1919, hbr-miR6482	TMN1_ARATH	TMN1 EMP12 At1g10950 T19D16.13
TRINITY_DN47114_c0_g1_i6	5	ath-miR775, osa-miR2921, osa-miR5499, bra-miR5718, gra-miR8637	XB32_ORYSJ	XBOS32 Os02g0791200 LOC_Os02g54860 OJ1046_F07.26 OsJ_08676
TRINITY_DN47114_c0_g2_i3	4	osa-miR5534a, osa-miR5534b, ptc-miR6473, sbi-miR6221-3p	PBL21_ARATH	PBL21 ASG5 At1g20650 F2D10.13 F5M15.3
TRINITY_DN47119_c2_g1_i1	12	ppt-miR1039-5p, gma-miR1516a-5p, osa-miR1882a, osa-miR1882b, osa-miR1882c, osa-miR1882d, osa-miR1882e-5p, osa-miR1882f, osa-miR1882g, osa-miR1882h, ath-miR5664, bra-miR9566-5p	FIGL1_ARATH	FIGL1 At3g27120 MOJ10.20
TRINITY_DN47119_c3_g3_i2	4	ppt-miR1212, tcc-miR535, mtr-miR5557-3p, bra-miR9561-5p	KTNA1_ARATH	AAA1 BOT1 ERH3 FRA2 FTR KSS KTN1 LUE1 At1g80350 F5I6.10
TRINITY_DN47119_c3_g4_i2	9	cre-miR1151b-3p, ptc-miR1446a, ptc-miR1446b, ptc-miR1446c, ptc-miR1446d, ptc-miR1446e, mes-miR1446, ath-miR8175, gra-miR8692	PLA16_ARATH	At2g30550 T6B20.10
TRINITY_DN47121_c1_g1_i1	7	ath-miR398b-5p, ath-miR398c-5p, ath-miR2112-3p, aly-miR2112-3p, mtr-miR2592bp-3p, bdi-miR7741-5p.2, gra-miR8746	PER21_ARATH	PER21 P21 At2g37130 T2N18.11
TRINITY_DN47121_c1_g4_i1	5	osa-miR2924, bdi-miR7732-3p, bdi-miR7767-5p, bdi-miR7787-3p, ptc-miR7829	MT127_ARATH	At1g27930 F13K9.4
TRINITY_DN47126_c2_g2_i4	1	esi-miR3452-3p	LDL3_ARATH	LDL3 At4g16310/At4g16320 dl4185w/dl4190w FCAALL.342/FCAALL.344
TRINITY_DN47128_c0_g2_i1	1	vvi-miR3627-5p	PSC13_MAIZE	MGS1
TRINITY_DN47128_c0_g2_i2	1	osa-miR1847.1	PSC13_MAIZE	MGS1
TRINITY_DN47133_c2_g1_i2	5	ptc-miR403c-5p, zma-miR169q-3p, aly-miR3441-5p.2, tae-miR9783, ata-miR9783-3p	P2C78_ORYSJ	Os12g0580900 LOC_Os12g39120
TRINITY_DN47133_c2_g3_i2	3	osa-miR5530, bdi-miR7768a-5p, bdi-miR7768b-5p	P2C78_ORYSJ	Os12g0580900 LOC_Os12g39120
TRINITY_DN47133_c2_g4_i1	3	ppt-miR534a, aly-miR838-5p, bdi-miR7720-5p	P2C78_ORYSJ	Os12g0580900 LOC_Os12g39120
TRINITY_DN47135_c0_g1_i17	4	bna-miR397a, bna-miR397b, hme-miR-285, gra-miR8647	VAP42_ARATH	PVA42 At4g21450 F18E5.70
TRINITY_DN47135_c0_g1_i5	3	ppt-miR166m, aly-miR3436-3p, hme-miR-3338	VAP42_ARATH	PVA42 At4g21450 F18E5.70
TRINITY_DN47139_c1_g1_i2	19	ptc-miR167f-5p, ptc-miR167g-5p, smo-miR1103-5p, gma-miR167e, gma-miR167f, aly-miR774a-5p.1, ahy-miR167-5p, aly-miR3444b, gma-miR4412-3p, csi-miR167b, tcc-miR167c, mdm-miR167h, mdm-miR167i, mdm-miR167j, cme-miR167c, mes-miR167g, mes-miR167h, cpa-miR167c, esi-miR8624b	MPPA_SOLTU	MPP
TRINITY_DN47141_c0_g1_i1	27	ath-miR159b-3p, ath-miR159c, osa-miR159c, osa-miR159d, osa-miR159e, sof-miR159c, zma-miR159c-3p, zma-miR159d-3p, sbi-miR159b, ptc-miR159d, pta-miR159a, pta-miR159b, pta-miR159c, smo-miR159, zma-miR159e-3p, aly-miR159b-3p, aly-miR159c-3p, bdi-miR159a-3p, sbi-miR5565c, sbi-miR5565a, sbi-miR5565b, pde-miR159, mdm-miR159a, mdm-miR159b, cme-miR159b, cpa-miR159b, bdi-miR159c	TRF1B_ARATH	TRAF1B MUSE13 At1g04300 F19P19.26
TRINITY_DN47143_c4_g1_i1	9	osa-miR156j-3p, aqu-miR-2015-5p, ppt-miR2081, aly-miR398c-3p, aly-miR4221, gma-miR4387b, gma-miR319n, bdi-miR7737-3p, bdi-miR7775-3p	CH20_ARATH	CPN20 CHCPN10 CPN21 At5g20720 T1M15.120
TRINITY_DN47144_c0_g1_i1	6	zma-miR172d-5p, zma-miR172b-5p, ptc-miR172h-5p, vvi-miR2111-5p, gma-miR4362, stu-miR172c-5p	TL15A_ARATH	At2g44920 T13E15.7
TRINITY_DN47144_c0_g1_i10	6	zma-miR172d-5p, zma-miR172b-5p, ptc-miR172h-5p, vvi-miR2111-5p, gma-miR4362, stu-miR172c-5p	TL15A_ARATH	At2g44920 T13E15.7
TRINITY_DN47148_c0_g2_i1	0		MD26B_ARATH	MED26B MED26_2 At5g05140 K2A11.1
TRINITY_DN47148_c0_g3_i13	2	mtr-miR5245, ddi-miR-7099	MD26B_ARATH	MED26B MED26_2 At5g05140 K2A11.1
TRINITY_DN47149_c0_g1_i3	7	ath-miR866-5p, far-miR1119, gma-miR5371-3p, gma-miR5037d, gma-miR5037d, mtr-miR7699-3p, ptc-miR7820	FAD3C_SESIN	FAD7
TRINITY_DN47151_c4_g1_i1	2	bdi-miR7787-3p, ata-miR167f-3p	IDD4_ARATH	IDD4 At2g02080 F5O4.15
TRINITY_DN47151_c4_g2_i1	3	ath-miR5653, ath-miR5997, tae-miR5384-3p	IDD2_ARATH	GAF1 IDD2 At3g50700 T3A5.80
TRINITY_DN47159_c0_g5_i1	5	osa-miR812f, mtr-miR2589, gma-miR4996, gma-miR1523b, bdi-miR7761-5p	DBR_TOBAC	DBR
TRINITY_DN47170_c0_g1_i1	2	pab-miR397, osa-miR5514	ICR4_ARATH	ICR4 RIP4 At1g78430 F3F9.6
TRINITY_DN47173_c0_g2_i1	6	ppt-miR1023a-3p, ppt-miR1023c-3p, mtr-miR5252, tae-miR9772, ata-miR9772a-5p, ata-miR9772b-5p	FB285_ARATH	At5g46170 MCL19.23
TRINITY_DN47173_c0_g2_i2	6	ppt-miR1023a-3p, ppt-miR1023c-3p, mtr-miR5252, tae-miR9772, ata-miR9772a-5p, ata-miR9772b-5p	FB285_ARATH	At5g46170 MCL19.23
TRINITY_DN47175_c1_g1_i6	9	osa-miR169f.2, osa-miR1428e-3p, mtr-miR5235a, mtr-miR5235b, hme-miR-278, bdi-miR531, gma-miR9743, tae-miR531, tae-miR9775	MENA_ARATH	ABC4 At1g60600 F8A5.36
TRINITY_DN47176_c2_g1_i2	18	osa-miR820a, osa-miR820b, osa-miR820c, ath-miR824-5p, ath-miR859, bol-miR824, bra-miR824, bna-miR824, mtr-miR1510b-3p, mtr-miR2592a-5p, aly-miR824-5p, aly-miR859-5p, hvu-miR6195, ddi-miR-7131b, gra-miR7504e, gra-miR7504f, sly-miR9469-3p, tae-miR9674a-5p	TYW1_ORYSJ	TYW1 Os03g0775300 LOC_Os03g56390 OSJNBa0070N04.14
TRINITY_DN47177_c3_g2_i1	10	cre-miR1153-3p.2, mtr-miR1509a-3p, sbi-miR1432, zma-miR1432-5p, mtr-miR5205a, mtr-miR5205b, sbi-miR5568c-3p, sbi-miR5568f-3p, bdi-miR1432, ata-miR1432-5p	Y5278_ARATH	At5g52780 F6N7.27
TRINITY_DN47178_c0_g1_i17	8	ath-miR169b-3p, ptc-miR398c-5p, ppt-miR1074, smo-miR1094c, aly-miR169b-3p, mtr-miR5252, gma-miR5368, ath-miR5651	IOS1_ARATH	IOS1 At1g51800 F19C24.3
TRINITY_DN47179_c1_g1_i10	0		QKIL5_ARATH	At1g09660/At1g09670 F21M12.6/F21M12.5
TRINITY_DN47185_c0_g1_i1	20	ptc-miR171g-5p, ptc-miR171h-5p, aly-miR859-5p, bdi-miR5185a-3p, bdi-miR5185b-3p, gma-miR4401b, gma-miR5772, bdi-miR5185c-3p, bdi-miR5185d-3p, bdi-miR5185e-3p, bdi-miR5185f-3p, bdi-miR5185g-3p, bdi-miR5185h-3p, bdi-miR5185i-3p, bdi-miR5185j-3p, bdi-miR5185k-3p, bdi-miR5185m-3p, stu-miR8024a-5p, stu-miR8024a-3p, stu-miR8024b	OEP61_ARATH	OEP61 TPR7 At5g21990 T6G21.100
TRINITY_DN47194_c0_g1_i4	5	cre-miR915, cre-miR1171, mtr-miR2640, bdi-miR5165-5p, gma-miR9753	ABAH1_ORYSJ	CYP707A5 ABA8OX1 Os02g0703600 LOC_Os02g47470 OJ1218_D07.28 OsJ_007800 P0724B10.17
TRINITY_DN47194_c0_g3_i1	5	ptc-miR169u-3p, aly-miR3433-3p, ptc-miR6438b, ptc-miR6438a, stu-miR8048-5p	TCTP_ELAGV	TCTP
TRINITY_DN47194_c0_g3_i2	4	gma-miR5676, ptc-miR6438b, ptc-miR6438a, stu-miR8048-5p	TCTP_ELAGV	TCTP
TRINITY_DN47194_c0_g5_i1	5	ath-miR165a-5p, ptc-miR169u-3p, aly-miR165a-5p, aly-miR3441-3p.2, bna-miR168b	TCTP_ELAGV	TCTP
TRINITY_DN47204_c3_g6_i2	5	ppt-miR166m, bdi-miR166a-5p, osa-miR5080, cca-miR6106-5p, gra-miR8775	GLGL2_ARATH	APL2 At1g27680 T22C5.13
TRINITY_DN47209_c1_g2_i1	0		ADF2_PETHY	ADF2
TRINITY_DN47227_c0_g1_i5	3	ath-miR4240, hvu-miR6200, gra-miR8697	BSL2_ORYSJ	BSL2 Os12g0617900 LOC_Os12g42310
TRINITY_DN47227_c0_g2_i1	3	ath-miR4240, hvu-miR6200, tae-miR5049-3p	BSL2_ARATH	BSL2 At1g08420 T27G7.10
TRINITY_DN47233_c0_g1_i1	2	osa-miR5540, bdi-miR7774-5p	GDPD2_ARATH	GDPD2 At5g41080 MEE6.15
TRINITY_DN47236_c0_g3_i2	4	ppt-miR1035, osa-miR3979-5p, osa-miR812s, hme-miR-316	PER5_VITVI	GSVIVT00037159001 LOC100264145
TRINITY_DN47236_c1_g1_i1	0		PER5_VITVI	GSVIVT00037159001 LOC100264145
TRINITY_DN47238_c0_g1_i2	1	gma-miR4355	CP26B_ARATH	CYP26-2 At1g74070 F2P9.6
TRINITY_DN47240_c0_g1_i3	10	ath-miR415, osa-miR415, ptc-miR476a, ptc-miR476b, sly-miR1917, mtr-miR1510b-5p, osa-miR3982-3p, osa-miR5497, stu-miR7988, tae-miR1122c-3p	S130A_ARATH	SAP130A At3g55200 T26I12.80
TRINITY_DN47240_c0_g2_i2	19	ath-miR397b, ath-miR771, cre-miR911, aqc-miR171e, aly-miR771-5p, gma-miR4376-5p, mtr-miR5225a, mtr-miR5274b-5p, ptc-miR482b-5p, mdm-miR3627a, mdm-miR3627b, mdm-miR3627c, bdi-miR7716-3p, bdi-miR7726a-5p, rgl-miR7807a-3p, gra-miR8725, gra-miR8754, bra-miR9556-3p, tae-miR1137b-5p	S130A_ARATH	SAP130A At3g55200 T26I12.80
TRINITY_DN47241_c3_g1_i1	1	hbr-miR159b	XPO1A_ARATH	XPO1 HIT2 XPO1A At5g17020 F2K13.170
TRINITY_DN47244_c0_g2_i4	3	hme-miR-279a, hme-miR-279b, hme-miR-279d	HACL_ARATH	HACL HPCL OCD At5g17380 T10B6.40
TRINITY_DN47246_c0_g1_i2	0		RL3_ORYSJ	RPL3 Os12g0167900 LOC_Os12g07010
TRINITY_DN47248_c0_g1_i5	1	osa-miR2104	PLY4_ARATH	At1g30350 T4K22.5
TRINITY_DN47249_c0_g3_i1	0		LHCA6_ARATH	LHCA6 At1g19150 T29M8.2
TRINITY_DN47250_c0_g1_i1	4	vun-miR164, ptc-miR7840, cpa-miR164d, cpa-miR164e	R35A3_ARATH	RPL35AC At1g74270 F1O17.6
TRINITY_DN47257_c2_g2_i1	1	hme-miR-12	RL39_MAIZE	RPL39 EC2E
TRINITY_DN47258_c1_g2_i2	4	mtr-miR2608, bdi-miR5059, osa-miR6249a, osa-miR6249b	AB3F_ARATH	ABCF3 GCN3 At1g64550 F1N19.11
TRINITY_DN47262_c3_g3_i3	1	ath-miR779.1	ATP5H_ARATH	At3g52300 T25B15.70
TRINITY_DN47263_c1_g3_i4	2	mtr-miR5212-5p, gra-miR8652	TL1Y_ARATH	At4g24930 F13M23.70
TRINITY_DN47273_c0_g1_i9	7	ppt-miR477h, mtr-miR2086-5p, aly-miR851-5p, gma-miR5771, hme-miR-971, ptc-miR6463, cme-miR477b	GLGL2_ARATH	APL2 At1g27680 T22C5.13
TRINITY_DN47274_c0_g1_i6	1	pta-miR946a-5p	WRK76_ORYSI	WRKY76 OsI_31379
TRINITY_DN47276_c0_g4_i1	2	osa-miR2925, aly-miR399e-5p	HRD3A_ARATH	HRD3A EBS5 At1g18260 T10O22.22
TRINITY_DN47285_c2_g14_i2	12	osa-miR820a, osa-miR820b, osa-miR820c, ppt-miR1046-3p, smo-miR1112-5p, mtr-miR2592a-3p, aly-miR846-5p, mtr-miR5246, hbr-miR6170, hvu-miR6209, gra-miR7502b, gra-miR7502c	ACPM3_ARATH	MTACP2 At5g47630 MNJ7.22
TRINITY_DN47286_c1_g3_i5	2	ath-miR418, ath-miR8184	PX11D_ARATH	PEX11D At2g45740 F4I18.28
TRINITY_DN47289_c0_g1_i2	11	pta-miR1314, osa-miR2098-5p, zma-miR395k-5p, osa-miR2922, ptc-miR6423, pde-miR1313, mtr-miR2592bq-5p, stu-miR7989, esi-miR8631, gra-miR8724, tae-miR5049-3p	CKI4_ORYSJ	CR4 LOC_Os03g43670 Os03g0637800 OSJNBa0066H15.11 OSNPB_030637800
TRINITY_DN47290_c2_g1_i10	12	osa-miR390-3p, mtr-miR319a-5p, bdi-miR1135, zma-miR390a-3p, zma-miR390b-3p, esi-miR3454a-3p, esi-miR3454e-3p, osa-miR3981-3p, gma-miR5041-3p, bdi-miR390a-3p, ath-miR5663-5p, ata-miR390-3p	UCH2_ARATH	UCH2 At1g65650 F5I14.18
TRINITY_DN47293_c2_g1_i13	10	ath-miR837-5p, ath-miR1886.1, zma-miR159e-5p, ath-miR4227, mtr-miR4414a-3p, mtr-miR5297, osa-miR812v, ath-miR8176, bra-miR9555b-5p, tae-miR9781	OFT16_ARATH	OFUT16 At1g76270 F15M4.23 T23E18.20
TRINITY_DN47296_c0_g2_i1	25	ath-miR835-3p, mtr-miR2659a, mtr-miR2659b, mtr-miR2659c, mtr-miR2659d, mtr-miR2659e, mtr-miR2659f, ath-miR2934-5p, aly-miR835-3p, gma-miR4378b, gma-miR5370, ptc-miR6476a, hbr-miR6484, sbi-miR6231-5p, mtr-miR2659g, mtr-miR2659h, mtr-miR2659i, mtr-miR2659j, mtr-miR2659k, bdi-miR7725b-3p.2, ptc-miR6476b, ptc-miR6476c, ptc-miR7827, gra-miR8655, gra-miR8756	SCKL2_ARATH	FLN2 PFKB1 At1g69200 F23O10.21 F4N2.16
TRINITY_DN47306_c5_g1_i2	31	ath-miR840-3p, ath-miR860, ppt-miR1037, ppt-miR1052, gma-miR171b-5p, osa-miR2093-5p, mtr-miR2655a, mtr-miR2655b, mtr-miR2655c, mtr-miR2655d, mtr-miR2655e, mtr-miR2655f, mtr-miR2655g, mtr-miR2655h, mtr-miR2655i, mtr-miR2655j, mtr-miR2655k, mtr-miR2655l, mtr-miR2655m, mtr-miR2655n, mtr-miR2655o, aly-miR156g-3p, aly-miR840-3p, gma-miR4380b, osa-miR5491, mtr-miR5745b, bna-miR860, bdi-miR7741-5p.1, rg…	RRPO_OENBE
TRINITY_DN47308_c1_g3_i5	89	ath-miR157a-5p, ath-miR157b-5p, ath-miR157c-5p, ath-miR157d, ath-miR408-5p, gma-miR156d, gma-miR156e, gma-miR156c, ptc-miR156g, ptc-miR156h, ptc-miR156i, ptc-miR156j, ptc-miR408-5p, mtr-miR156e, mtr-miR156f, mtr-miR156g-5p, mtr-miR156h-5p, gra-miR157a, gra-miR157b, pta-miR156a, pta-miR156b, smo-miR156b, bna-miR156b, bna-miR156c, vvi-miR156f, vvi-miR156g, vvi-miR156i, osa-miR1849, sly-miR156a, sly…	SRF8_ARATH	SRF8 At4g22130 F1N20.230
TRINITY_DN47312_c0_g1_i1	0		RR17_ARATH	RPS17 At1g79850 F19K16.19
TRINITY_DN47319_c2_g1_i5	71	ath-miR408-3p, osa-miR408-3p, osa-miR437, sof-miR408a, sof-miR408b, sof-miR408c, sof-miR408d, zma-miR408a, ptc-miR408-3p, ppt-miR408a, pta-miR408, ppt-miR408b, smo-miR408, tae-miR408, vvi-miR408, sbi-miR408, sbi-miR437a, sbi-miR437b, sbi-miR437c, sbi-miR437d, sbi-miR437e, sbi-miR437f, sbi-miR437g, sbi-miR437i, sbi-miR437j, sbi-miR437k, sbi-miR437l, sbi-miR437m, sbi-miR437n, sbi-miR437o, sbi-miR43…	RRP3_SPIOL	PSRP3 SOVF_058240
TRINITY_DN47321_c1_g3_i6	0		HPR1_ARATH	HPR At1g68010 T23K23.14
TRINITY_DN47321_c1_g3_i8	2	bdi-miR5176-3p, cpa-miR8148	HPR1_ARATH	HPR At1g68010 T23K23.14
TRINITY_DN47321_c1_g4_i11	1	hvu-miR5049e	HPR1_ARATH	HPR At1g68010 T23K23.14
TRINITY_DN47329_c0_g1_i10	6	zma-miR171i-5p, ptc-miR1445, osa-miR2094-3p, osa-miR5540, hvu-miR6202, lja-miR7534	R15A1_ARATH	RPS15AA At1g07770 F24B9.12; RPS15AF At5g59850 MMN10.16 MMN10.8
TRINITY_DN47329_c0_g1_i11	6	ptc-miR1445, osa-miR1320-5p, osa-miR2094-3p, osa-miR5540, hvu-miR6202, lja-miR7534	R15A1_ARATH	RPS15AA At1g07770 F24B9.12; RPS15AF At5g59850 MMN10.16 MMN10.8
TRINITY_DN47329_c0_g1_i2	5	ath-miR866-3p, mtr-miR5557-5p, mdm-miR535b, mdm-miR535c, mdm-miR7128	R15A1_ARATH	RPS15AA At1g07770 F24B9.12; RPS15AF At5g59850 MMN10.16 MMN10.8
TRINITY_DN47330_c2_g1_i1	0		COL15_ARATH	COL15 At1g28050 F13K9.15
TRINITY_DN47335_c0_g1_i1	10	aly-miR159a-5p, vvi-miR3631a-5p, vvi-miR3631b-5p, vvi-miR3631c, vvi-miR3631d, pab-miR3696, pab-miR3704, gma-miR4997, cme-miR399g, gma-miR319p	ELP1_ARATH	ELP1 ABO1 ELO2 At5g13680 MSH12.15
TRINITY_DN47345_c3_g1_i12	2	mtr-miR5250, hme-miR-2797	PRSP1_SPIOL	PSRP1 RPS22 RPS30 SOVF_177810
TRINITY_DN47345_c3_g1_i13	6	gma-miR1533, gma-miR4359a, mtr-miR5250, hme-miR-2797, bdi-miR7728-3p, stu-miR8000	PRSP1_SPIOL	PSRP1 RPS22 RPS30 SOVF_177810
TRINITY_DN47345_c3_g1_i14	5	gma-miR4359a, mtr-miR5250, hme-miR-2797, bdi-miR7728-3p, stu-miR8000	PRSP1_SPIOL	PSRP1 RPS22 RPS30 SOVF_177810
TRINITY_DN47345_c3_g1_i3	8	osa-miR395f, osa-miR395o, aly-miR3448-5p, mtr-miR5250, hme-miR-2797, gra-miR7504i, gra-miR7504j, gma-miR9755	PRSP1_SPIOL	PSRP1 RPS22 RPS30 SOVF_177810
TRINITY_DN47345_c3_g4_i3	3	zma-miR399c-5p, mtr-miR5213-5p, sbi-miR5567	ILI5_ORYSI	ILI5 BHLH170 PGL2 OsI_08935
TRINITY_DN47354_c3_g1_i1	6	osa-miR319a-3p, osa-miR6249a, ghr-miR7506, lja-miR7524, osa-miR6249b, ata-miR319-3p	WAT1_ARATH	WAT1 At1g75500 F10A5.28 F1B16.19
TRINITY_DN47357_c0_g1_i8	4	ppt-miR902h-3p, zma-miR395o-3p, osa-miR6247, ata-miR9674c-3p	UBC22_ARATH	UBC22 At5g05080 MUG13.6
TRINITY_DN47364_c3_g1_i6	3	aly-miR773b-5p, aly-miR3440-5p, cpa-miR8152	NDK2_SPIOL	NDPK2
TRINITY_DN47366_c1_g1_i8	6	zma-miR166h-5p, ppt-miR477g-3p, ppt-miR894, aqu-miR-2018-5p, gma-miR4416a, rgl-miR7803b-5p	QKY_ARATH	QKY At1g74720 F1M20.40 F25A4.30
TRINITY_DN47367_c1_g3_i2	1	osa-miR5837.2	2ABB_ARATH	PP2AB2 At1g17720 F11A6.6
TRINITY_DN47372_c0_g2_i7	8	osa-miR408-5p, cre-miR911, mtr-miR2670a, mtr-miR2670b, mtr-miR2670c, mtr-miR2670d, vvi-miR3639-3p, ath-miR5648-5p	CDPK4_SOLTU	CPK4 CDPK4
TRINITY_DN47378_c0_g3_i1	3	hvu-miR397a, osa-miR5144-5p, ata-miR164b-3p	ANM62_ORYSJ	PRMT6.2 Os10g0489100 LOC_Os10g34740 B1288B10.2 OsJ_030708
TRINITY_DN47379_c0_g2_i4	11	osa-miR399k, sbi-miR399g, zma-miR399f-3p, ptc-miR399h, osa-miR5512a, osa-miR5512a, nta-miR6025e, nta-miR6025e, osa-miR5512b, osa-miR5512b, gra-miR8675a	LPPD_ARATH	LPPD SPP1 At3g58490 F14P22.80
TRINITY_DN47386_c1_g1_i3	1	esi-miR8629	RR17_MAIZE	RPS17 HCF60
TRINITY_DN47386_c1_g3_i5	1	sbi-miR397-3p	RR17_MAIZE	RPS17 HCF60
TRINITY_DN47389_c3_g1_i4	9	osa-miR168a-3p, zma-miR168a-3p, zma-miR168b-3p, zma-miR169p-3p, ahy-miR160-3p, hvu-miR168-3p, tae-miR169, bdi-miR168-3p, ata-miR168-3p	ARC1A_ARATH	ARPC1A At2g30910 F7F1.12
TRINITY_DN47392_c0_g2_i1	8	osa-miR2099-5p, zma-miR390a-3p, zma-miR390b-3p, aly-miR390b-3p, bdi-miR390a-3p, mtr-miR5247, ptc-miR6466-5p, bdi-miR9485	LRP1B_ARATH	LARP1B At5g66100 K2A18.18
TRINITY_DN47393_c1_g1_i4	5	pta-miR156a, osa-miR1846c-3p, mtr-miR5264, ghr-miR7490, gra-miR8689	RP44A_ARATH	RRP44A EMB2763 At2g17510
TRINITY_DN47410_c5_g1_i4	0		NUD26_ARATH	NUDT26 NUDX26 At3g10620 F13M14.9 F18K10.24
TRINITY_DN47410_c5_g1_i8	1	nta-miR6144	NUD26_ARATH	NUDT26 NUDX26 At3g10620 F13M14.9 F18K10.24
TRINITY_DN47412_c0_g2_i9	3	mtr-miR2663, csi-miR482a-5p, gra-miR8634	GT43A_ORYSJ	GT43A Os05g0123100 LOC_Os05g03174 OJ1729_E02.10 P0008A07.2
TRINITY_DN47413_c2_g1_i2	12	ppt-miR1059, tae-miR1134, sly-miR1919a, sly-miR1919b, sly-miR1919c-3p, mtr-miR2088-5p, aly-miR3433-5p, far-miR1134, gma-miR5668, hme-miR-2a, hme-miR-2b, stu-miR1919-3p	Y1686_ARATH	At1g16860 F6I1.14
TRINITY_DN47415_c3_g1_i1	3	osa-miR531a, ptc-miR6463, osa-miR531c	GT17_ARATH	GT17 At1g68470 T26J14.4
TRINITY_DN47415_c4_g2_i1	4	osa-miR1872, osa-miR5543, cpa-miR398, bdi-miR9494	CTL1_ARATH	CTL1 ARM ELP1 ERH2 HOT2 POM1 At1g05850 T20M3.12
TRINITY_DN47415_c4_g4_i2	1	vvi-miR3628-3p	CTL2_ARATH	CTL2 At3g16920 K14A17.4
TRINITY_DN47419_c1_g1_i8	10	ath-miR847, ghr-miR3476-3p, ahy-miR3519, osa-miR5489, mdm-miR7127a, mdm-miR7127b, sbi-miR5568c-5p, cpa-miR8138, cpa-miR8154, gma-miR5780c	PP216_ARATH	EMB2750 At3g06430 F24P17.10
TRINITY_DN47422_c2_g1_i3	3	ath-miR825, cre-miR1160.3, aly-miR825-3p	UXS2_ARATH	UXS2 AUD1 D18 At3g62830 F26K9_260
TRINITY_DN47422_c2_g2_i1	2	ath-miR825, aly-miR825-3p	UXS2_ARATH	UXS2 AUD1 D18 At3g62830 F26K9_260
TRINITY_DN47422_c3_g2_i1	0		MT3_MUSAC
TRINITY_DN47426_c0_g2_i1	1	aly-miR852-5p	CTBP_ARATH	AN DOQ At1g01510 F22L4.6
TRINITY_DN47428_c0_g3_i3	5	mtr-miR2111d-3p, zma-miR827-5p, osa-miR3982-5p, ath-miR5020a, mtr-miR2111l	KAKU4_ARATH	KAKU4 At4g31430 F3L17.8 F8F16
TRINITY_DN47429_c0_g1_i3	14	zma-miR395a-5p, ath-miR830-5p, tae-miR1137a, mtr-miR2596, aqc-miR477d, gma-miR4409, mtr-miR5218, hvu-miR6211, pde-miR1314, lja-miR7535, gra-miR8738a, gra-miR8738b, bra-miR9556-5p, gma-miR9759	LONM_ORYSI	OsI_27415
TRINITY_DN47446_c2_g1_i14	7	osa-miR444a-3p.2, osa-miR444d.2, osa-miR444e, esi-miR3452-5p, hvu-miR444b, ssp-miR444b.2, bdi-miR444b	COB21_ORYSJ	Os06g0143900 LOC_Os06g05180 OSJNBa0007O20.8-1
TRINITY_DN47446_c2_g1_i16	10	aly-miR833-5p, aly-miR860-5p, esi-miR3460-5p, mtr-miR5242, gma-miR5677, sbi-miR6222-5p, sbi-miR6224a-3p, sbi-miR6224b-3p, sbi-miR6224c-3p, bra-miR9566-3p	COB21_ORYSJ	Os06g0143900 LOC_Os06g05180 OSJNBa0007O20.8-1
TRINITY_DN47451_c0_g1_i2	0		VATG_CITLI	VATG VMA10
TRINITY_DN47459_c0_g1_i2	11	ath-miR169a-3p, ath-miR1886.1, zma-miR169r-3p, aly-miR169a-3p, ath-miR5026, bdi-miR169c-3p, ptc-miR6444, stu-miR8001a, stu-miR8001b-5p, ata-miR169d-3p, ata-miR9783-5p	PLDD1_ARATH	PLDDELTA At4g35790 F4B14.60
TRINITY_DN47464_c1_g3_i4	2	mtr-miR2612, gma-miR167i	CH60C_ARATH	At3g13860 MCP4.9
TRINITY_DN47467_c1_g1_i2	7	ath-miR852, ppt-miR1023a-3p, ppt-miR1023b-3p, ppt-miR1023e-3p, ath-miR8171, gra-miR8775, tae-miR9659-3p	PLA1_ORYSI	OsI_03083
TRINITY_DN47469_c2_g1_i11	54	ath-miR408-3p, osa-miR408-3p, sof-miR408a, sof-miR408b, sof-miR408c, sof-miR408d, sof-miR408e, zma-miR408a, ptc-miR408-3p, ppt-miR408a, pta-miR408, ppt-miR408b, smo-miR408, tae-miR408, vvi-miR408, sbi-miR408, zma-miR408b-3p, rco-miR408, aly-miR160b-3p, aly-miR408-3p, esi-miR3454c-3p, esi-miR3454f-3p, esi-miR3454b-3p, ahy-miR408-3p, pab-miR3694, csi-miR408, gma-miR408d, bdi-miR408-3p, ssp-miR408d,…	BABL_LILLO
TRINITY_DN47469_c2_g1_i6	10	aly-miR160b-3p, lja-miR7526a, lja-miR7526b, lja-miR7526c, lja-miR7526d, lja-miR7526e, lja-miR7526f, lja-miR7526g, lja-miR7526h, gra-miR8665	BABL_LILLO
TRINITY_DN47469_c2_g3_i4	37	ath-miR408-3p, osa-miR408-3p, sof-miR408a, sof-miR408b, sof-miR408c, sof-miR408d, zma-miR408a, ptc-miR408-3p, pta-miR408, ppt-miR408b, smo-miR408, tae-miR408, vvi-miR408, sbi-miR408, zma-miR408b-3p, rco-miR408, aly-miR408-3p, ahy-miR408-3p, csi-miR408, gma-miR408d, bdi-miR408-3p, ssp-miR408d, ssp-miR408a, gma-miR408a-3p, gma-miR408b-3p, gma-miR408c-3p, mtr-miR408-3p, vun-miR408, dpr-miR408, mes-m…	BABL_LILLO
TRINITY_DN47469_c2_g4_i1	42	ath-miR408-3p, osa-miR408-3p, sof-miR408a, sof-miR408b, sof-miR408c, sof-miR408d, sof-miR408e, zma-miR408a, ptc-miR408-3p, ppt-miR408a, pta-miR408, ppt-miR408b, smo-miR408, tae-miR408, vvi-miR408, sbi-miR408, zma-miR408b-3p, rco-miR408, aly-miR408-3p, ahy-miR408-3p, vvi-miR3638-5p, csi-miR408, gma-miR408d, bdi-miR408-3p, ssp-miR408d, ssp-miR408a, gma-miR408a-3p, gma-miR408b-3p, gma-miR408c-3p, mt…	BABL_LILLO
TRINITY_DN47497_c0_g3_i3	10	zma-miR168a-3p, zma-miR168b-3p, ppt-miR390c-3p, vvi-miR3630-3p, hme-miR-2765, bdi-miR7731-3p, bdi-miR7731-3p, stu-miR8040-5p, bra-miR168a-3p, ata-miR166b-5p	FAO1_LOTJA	FAO1
TRINITY_DN47497_c0_g4_i1	3	aly-miR397a-3p, aly-miR397b-3p, aly-miR402-3p	FAO2_LOTJA	FAO2
TRINITY_DN47506_c2_g3_i1	6	ppt-miR1223a, zma-miR169q-3p, bdi-miR395c-5p, bdi-miR395k-5p, gma-miR5679, bdi-miR7756-5p	EXPA1_ARATH	EXPA1 EXP1 At1g69530 F10D13_18
TRINITY_DN47510_c1_g5_i1	5	ath-miR403-5p, cca-miR6108a, cca-miR6108g, cca-miR6108b, sbi-miR6219-5p	VQ4_ARATH	VQ4 MVQ1 At1g28280 F3H9.7
TRINITY_DN47510_c1_g5_i2	5	ath-miR403-5p, cca-miR6108a, cca-miR6108g, cca-miR6108b, sbi-miR6219-5p	VQ4_ARATH	VQ4 MVQ1 At1g28280 F3H9.7
TRINITY_DN47519_c0_g2_i3	6	mtr-miR5246, mdm-miR7122a, mdm-miR7122b, ptc-miR7829, stu-miR7122-5p, gma-miR9750	TET19_ARATH	TOM2AH3 At2g20740 F5H14.29
TRINITY_DN47519_c0_g3_i5	10	esi-miR3454g-5p, esi-miR3454a-5p, esi-miR3454c-5p, esi-miR3454f-5p, esi-miR3454b-5p, esi-miR3454e-5p, esi-miR3454d-5p, mtr-miR5246, bra-miR5722, gra-miR7505b	TET19_ARATH	TOM2AH3 At2g20740 F5H14.29
TRINITY_DN47522_c1_g1_i7	8	ppt-miR1058, mtr-miR5205c, mtr-miR5205d, mtr-miR5281a, hvu-miR6207, bdi-miR5281b, bdi-miR5281a, ata-miR9776-5p	ERD2B_ARATH	ERD2B ERD2.2 At3g25040
TRINITY_DN47522_c1_g2_i5	7	ath-miR156d-3p, ppt-miR1078, smo-miR1099, sbi-miR6224a-3p, sbi-miR6224b-3p, sbi-miR6224c-3p, gra-miR8653b	ERD2B_ARATH	ERD2B ERD2.2 At3g25040
TRINITY_DN47522_c1_g4_i1	34	ath-miR172b-5p, ath-miR172e-5p, osa-miR172d-5p, ath-miR426, zma-miR172d-5p, zma-miR172b-5p, zma-miR172c-5p, gma-miR172b-5p, ptc-miR172b-5p, ptc-miR172g-5p, ptc-miR172h-5p, bra-miR172b-5p, aly-miR172a-5p, aly-miR172b-5p, aly-miR172c-5p, aly-miR172e-5p, bdi-miR172a-5p, mtr-miR172c-5p, gma-miR172g, gma-miR172h-5p, gma-miR172i-5p, gma-miR172j, mtr-miR7696a-3p, mtr-miR7696b-3p, bdi-miR7734-5p, stu-miR…	ERD2A_ARATH	ERD2A At1g29330 F15D2.26 F28N24.1
TRINITY_DN47523_c1_g1_i4	6	ppt-miR319d-5p.1, bdi-miR319b-5p, hme-miR-6302-3p, sbi-miR6231-5p, mtr-miR319d-5p, sly-miR5302b-5p	XAT3_ORYSJ	XAT3 Os03g0567600 LOC_Os03g37010 OsJ_11476 OSJNBa0026A15.4
TRINITY_DN47526_c0_g1_i13	3	aly-miR399d-5p, osa-miR5145, stu-miR319-3p	RANBM_ARATH	RANBPM At1g35470 F12A4.1
TRINITY_DN47527_c4_g3_i8	10	osa-miR2091-5p, osa-miR2923, esi-miR3466-3p, aly-miR4244, gma-miR4360, gma-miR5374-3p, hvu-miR5049b, pde-miR482c, stu-miR398a-5p, tae-miR9782	WRK65_ARATH	WRKY65 At1g29280 F28N24.4
TRINITY_DN47530_c2_g1_i2	4	gma-miR5036, ath-miR5644, ptc-miR477d-5p, gra-miR8677	U88F3_PYRCO	UGT88F3
TRINITY_DN47530_c2_g2_i1	5	osa-miR1852, hbr-miR6170, ghr-miR7486a, ghr-miR7486b, gma-miR9766	BZP19_ARATH	BZIP19 At4g35040 M4E13.100
TRINITY_DN47532_c0_g3_i4	0		C3H67_ARATH	At5g63260 MDC12.23
TRINITY_DN47550_c3_g2_i1	5	esi-miR3467-5p, gso-miR3522a, gma-miR3522, ptc-miR3627a, stu-miR8040-5p	MYB06_ANTMA	MYB306
TRINITY_DN47554_c0_g2_i1	1	esi-miR8628	MES11_ARATH	MES11 At3g29770 T26G12.12; At1gXXXXX F13E17.2
TRINITY_DN47560_c0_g1_i2	1	mtr-miR2599	AUG1_ARATH	AUG1 At2g41350 F13H10.10
TRINITY_DN47561_c0_g4_i1	5	osa-miR5078, osa-miR2863c, mtr-miR5759, lja-miR1507a, lja-miR1507b	PPD5_ARATH	PPD5 At5g11450 F15N18.40
TRINITY_DN47563_c1_g2_i5	5	mdm-miR482a-3p, hvu-miR6189, stu-miR167a-3p, gra-miR3267, ata-miR156b-3p	BH066_ARATH	BHLH66 EN95 At2g24260 F27D4.17
TRINITY_DN47569_c1_g1_i8	2	aly-miR4236, nta-miR482b-3p	RECAC_ARATH	RECA At1g79050 YUP8H12R.33 YUP8H12R_18
TRINITY_DN47577_c0_g2_i7	8	cre-miR1147.2, aly-miR4223, vvi-miR3627-3p, ath-miR5641, ptc-miR6479, ptc-miR7842, ata-miR5062a-5p, ata-miR5062b-3p	Y1677_ARATH	At1g67720 F12A21.30
TRINITY_DN47581_c1_g1_i1	3	gma-miR1530, osa-miR6256, hme-miR-6302-3p	RK29_ARATH	RPL29 At5g65220 MQN23.16
TRINITY_DN47582_c3_g2_i7	3	ath-miR866-5p, ath-miR866-5p, ptc-miR6430	ZFP1_ORYSJ	ZFP1 Os01g0667700 LOC_Os01g47740 OsJ_02947 OSJNBb0063G05.28-1 OSJNBb0063G05.28-2
TRINITY_DN47585_c0_g1_i11	6	ath-miR870-3p, cre-miR1169-5p, cre-miR1170.1, mdm-miR2118a, mdm-miR2118b, mdm-miR2118c	CSP1_ARATH	CSP1 CSDP1 At4g36020 T19K4.150
TRINITY_DN47585_c0_g2_i3	44	ath-miR162a-3p, ath-miR162b-3p, osa-miR162a, zma-miR162-3p, mtr-miR162, ptc-miR162a, ptc-miR162b, ghr-miR162a, ppt-miR1028b-3p, cpa-miR162a, vvi-miR162, gma-miR162a, osa-miR1847.1, sly-miR162, mtr-miR2588a, mtr-miR2588b, sbi-miR162, csi-miR162-3p, rco-miR162, aly-miR162a-3p, aly-miR162b-3p, tcc-miR162, gma-miR162b, bdi-miR162, gma-miR162c, aau-miR162, vun-miR162, bna-miR162a, nta-miR162a, nta-miR…	CSP1_ARATH	CSP1 CSDP1 At4g36020 T19K4.150
TRINITY_DN47586_c4_g5_i3	6	osa-miR1436, hvu-miR1436, bdi-miR159a-5p, gma-miR5784, ptc-miR6451, bdi-miR9493	RM02_ORYSA	RPL2
TRINITY_DN47589_c3_g1_i9	6	mtr-miR5554a-5p, mtr-miR5554b-5p, mtr-miR5554c-5p, hme-miR-1b, gra-miR8678, bra-miR2111-3p	PMTB_ARATH	At2g39750 T5I7.5
TRINITY_DN47594_c2_g3_i1	2	ptc-miR403c-5p, bdi-miR319a	PER5_VITVI	GSVIVT00037159001 LOC100264145
TRINITY_DN47596_c0_g3_i1	4	pta-miR159b, mtr-miR5221, sbi-miR5565e, nta-miR6162	HSL1_ARATH	HSL1 At1g28440 F3M18.12
TRINITY_DN47597_c2_g1_i9	7	ath-miR405a, ath-miR405b, ath-miR405d, osa-miR812k, osa-miR812l, osa-miR812m, hvu-miR6192	LUT1_ARATH	CYP97C1 LUT1 At3g53130 T4D2.60
TRINITY_DN47600_c2_g1_i2	3	aly-miR394b-3p, gma-miR4400, gra-miR8707	PUM5_ARATH	APUM5 At3g20250 MAL21.29
TRINITY_DN47601_c0_g1_i10	3	aly-miR395d-5p, aly-miR3448-3p, mtr-miR5206b	WNK5_ARATH	WNK5 At3g51630 T18N14.10
TRINITY_DN47601_c0_g1_i2	44	ath-miR403-3p, ptc-miR403a, ptc-miR403b, ptc-miR403c-3p, vvi-miR403a, vvi-miR403b, vvi-miR403c, vvi-miR403d, vvi-miR403e, vvi-miR403f, aqc-miR477d, rco-miR403a, rco-miR403b, ghr-miR482a, aly-miR395d-5p, aly-miR403a-3p, aly-miR3448-3p, ahy-miR3520-3p, csi-miR403, tcc-miR403a, tcc-miR403b, sly-miR482e-3p, mtr-miR5206b, bna-miR403, cca-miR6106-5p, hvu-miR6204, ptc-miR6460, htu-miR403a, htu-miR403b, …	WNK5_ARATH	WNK5 At3g51630 T18N14.10
TRINITY_DN47601_c0_g1_i3	44	ath-miR403-3p, ptc-miR403a, ptc-miR403b, ptc-miR403c-3p, vvi-miR403a, vvi-miR403b, vvi-miR403c, vvi-miR403d, vvi-miR403e, vvi-miR403f, aqc-miR477d, rco-miR403a, rco-miR403b, ghr-miR482a, aly-miR395d-5p, aly-miR403a-3p, aly-miR3448-3p, ahy-miR3520-3p, csi-miR403, tcc-miR403a, tcc-miR403b, sly-miR482e-3p, mtr-miR5206b, bna-miR403, cca-miR6106-5p, hvu-miR6204, ptc-miR6460, htu-miR403a, htu-miR403b, …	WNK5_ARATH	WNK5 At3g51630 T18N14.10
TRINITY_DN47601_c0_g1_i8	44	ath-miR403-3p, ptc-miR403a, ptc-miR403b, ptc-miR403c-3p, vvi-miR403a, vvi-miR403b, vvi-miR403c, vvi-miR403d, vvi-miR403e, vvi-miR403f, aqc-miR477d, rco-miR403a, rco-miR403b, ghr-miR482a, aly-miR395d-5p, aly-miR403a-3p, aly-miR3448-3p, ahy-miR3520-3p, csi-miR403, tcc-miR403a, tcc-miR403b, sly-miR482e-3p, mtr-miR5206b, bna-miR403, cca-miR6106-5p, hvu-miR6204, ptc-miR6460, htu-miR403a, htu-miR403b, …	WNK5_ARATH	WNK5 At3g51630 T18N14.10
TRINITY_DN47604_c2_g1_i2	10	mtr-miR2679a, mtr-miR2679b, mtr-miR2679c, zma-miR159f-5p, pab-miR3693, osa-miR5819, hvu-miR6192, ghr-miR7500, bdi-miR7726a-5p, gma-miR9767	KCS1_ARATH	KCS1 EL1 At1g01120 T25K16.11
TRINITY_DN47604_c3_g2_i1	0		CCB1_ARATH	CCB1 At3g26710 MLJ15.10
TRINITY_DN47604_c3_g2_i3	5	mtr-miR2119, ddi-miR-7103, stu-miR7981-5p, ath-miR8183, gma-miR9731	CCB1_ARATH	CCB1 At3g26710 MLJ15.10
TRINITY_DN47611_c0_g1_i10	10	osa-miR167d-3p, zma-miR167e-3p, smo-miR1099, ath-miR1887, mtr-miR2651, aly-miR3436-5p, gma-miR1520h, bdi-miR167c-3p, mtr-miR5219, gma-miR3522	5NG4_PINTA
TRINITY_DN47611_c1_g2_i2	8	ath-miR156g, smo-miR156a, smo-miR1100, mtr-miR2654, aly-miR156g-5p, osa-miR5080, mtr-miR5224b, gra-miR8751a	RTNLK_ARATH	RTNLB11 At3g19460 MLD14.20
TRINITY_DN47612_c3_g1_i9	4	ath-miR866-5p, cre-miR1155, bdi-miR7726a-5p, stu-miR399g-3p	XTH30_ARATH	XTH30 XTR4 At1g32170 F3C3.5
TRINITY_DN47622_c2_g1_i15	4	cre-miR1163.2, esi-miR3464-5p, ahy-miR3513-3p, gma-miR156g	TIC32_PEA	TIC32 HP32 IEP32
TRINITY_DN47634_c2_g2_i1	14	ath-miR413, ptc-miR477a-5p, ptc-miR477b, ppt-miR477c, ppt-miR477a-5p, ppt-miR477d, ppt-miR477e, ppt-miR477h, ppt-miR477b, vvi-miR477a, osa-miR2103, esi-miR3450-5p, mes-miR477f, mes-miR477g	PEPK2_ARATH	PEPKR2 At1g12680 T12C24.32
TRINITY_DN47641_c3_g2_i2	1	gma-miR5044	DNJ20_ARATH	ATJ20 C20 J20 At4g13830 F18A5.220
TRINITY_DN47643_c2_g3_i1	7	ppt-miR902a-3p, ppt-miR902b-3p, ppt-miR902c-3p, ppt-miR902e-3p, ppt-miR902f-3p, ppt-miR902g-3p, mtr-miR5262	RL40_BRARP
TRINITY_DN47644_c4_g2_i6	31	osa-miR399a, osa-miR399b, osa-miR399c, sbi-miR399a, sbi-miR399c, zma-miR399a-3p, zma-miR399c-3p, sbi-miR399h, ptc-miR399f, ptc-miR399g, cre-miR1168.1, vvi-miR399a, vvi-miR399h, gma-miR1513a-3p, ath-miR1888a, sbi-miR399j, zma-miR399h-3p, csi-miR399e, csi-miR399c, tcc-miR399g, bdi-miR399b, vun-miR399b, mes-miR399a, mdm-miR399a, mdm-miR399b, mdm-miR399c, ghr-miR7485, bdi-miR399c, gma-miR399i, ata-mi…	CNGC1_ARATH	CNGC1 At5g53130 MFH8.6
TRINITY_DN47645_c0_g1_i1	12	ath-miR164b-3p, aly-miR164b-3p, gma-miR4412-5p, csi-miR482a-5p, bdi-miR7714-5p, bdi-miR7719-5p, bdi-miR7768a-3p, bdi-miR7768b-3p, ptc-miR6462e, gma-miR9725, gma-miR9741, ata-miR164c-3p	MCU2_ARATH	At2g23790 F27L4.3
TRINITY_DN47645_c0_g1_i4	13	ath-miR164b-3p, aly-miR164b-3p, gma-miR4412-5p, csi-miR482a-5p, sbi-miR5385, bdi-miR7714-5p, bdi-miR7719-5p, bdi-miR7768a-3p, bdi-miR7768b-3p, ptc-miR6462e, gma-miR9725, gma-miR9741, ata-miR164c-3p	MCU2_ARATH	At2g23790 F27L4.3
TRINITY_DN47645_c0_g5_i3	2	cre-miR1159.1, zma-miR2275c-5p	LEA5_CITSI	LEA5
TRINITY_DN47645_c0_g5_i4	2	ath-miR156d-3p, cre-miR1159.1	LEA41_ARATH	LEA41 DI21 At4g15910 dl3995w FCAALL.235
TRINITY_DN47646_c0_g4_i2	2	osa-miR5078, ptc-miR6423	COL16_ARATH	COL16 At1g25440 F2J7.10
TRINITY_DN47654_c1_g3_i8	7	osa-miR440, ptc-miR474b, ptc-miR474c, zma-miR169m-3p, osa-miR6248, bdi-miR7741-5p.1, ptc-miR7823	NAA25_ARATH	NAA25 TCU2 At5g58450
TRINITY_DN47654_c1_g4_i2	0		PHOT1_ARATH	PHOT1 JK224 NPH1 RPT1 At3g45780 T6D9_110
TRINITY_DN47655_c1_g1_i2	15	ath-miR2934-5p, pab-miR3701, ath-miR5645c, osa-miR5794, nta-miR6020a-3p, hbr-miR2118, osa-miR6251, ptc-miR6442, mtr-miR172d-5p, bdi-miR7741-3p.1, bdi-miR7746-3p, esi-miR8623b, gra-miR8642, gra-miR8738a, gra-miR8738b	PP377_ARATH	PCMP-H89 At5g13230 T31B5_50
TRINITY_DN47656_c2_g1_i2	4	bra-miR5717, ghr-miR7493, ghr-miR7495a, ghr-miR7495b	Y4920_ARATH	At4g37920 F20D10.40
TRINITY_DN47664_c3_g1_i1	24	osa-miR1861d, osa-miR1861d, osa-miR1861e, osa-miR1861e, osa-miR1861g, osa-miR1861g, osa-miR1861h, osa-miR1861h, osa-miR1861j, osa-miR1861j, osa-miR1861k, osa-miR1861k, osa-miR1861m, osa-miR1861m, mtr-miR2617a, mtr-miR2617c, mtr-miR2617b, gma-miR5040, mtr-miR5250, osa-miR5490, hme-miR-190, ghr-miR7510b, ath-miR8166, gra-miR8751a	PTST2_ARATH	PTST2 At1g27070 T7N9.13
TRINITY_DN47665_c0_g3_i2	1	sly-miR6027-5p	RL74_ARATH	RPL7D At3g13580 K20M4.2
TRINITY_DN47665_c0_g3_i3	1	ptc-miR6448	RL72_ARATH	RPL7B At2g01250 F10A8.13
TRINITY_DN47672_c0_g6_i2	3	aly-miR4243, mtr-miR2619b-5p, rgl-miR7807a-3p	FDC2_ARATH	FDC2 At1g32550 T9G5.4
TRINITY_DN47674_c1_g6_i1	13	ptc-miR171l-3p, ptc-miR171m, ptc-miR171j, gma-miR171b-3p, csi-miR171b, gma-miR171h, mtr-miR171h, mtr-miR171g, gma-miR171r, gma-miR171s, lja-miR171c, stu-miR7984d-3p, cpa-miR8151	RB11D_TOBAC	RAB11D
TRINITY_DN47674_c1_g7_i1	1	stu-miR8014-5p	RB11D_TOBAC	RAB11D
TRINITY_DN47677_c1_g3_i1	3	osa-miR419, gma-miR1516b, mtr-miR5215	SD25_ARATH	SD25 At4g32300 F10M6.60 F8B4.10
TRINITY_DN47681_c1_g1_i3	1	cre-miR1143-5p	YCX91_PHAAO
TRINITY_DN47684_c1_g1_i11	39	ath-miR168a-5p, ath-miR168b-5p, gma-miR168a, ptc-miR168a-5p, ptc-miR168b-5p, ptc-miR171h-5p, ath-miR840-5p, smo-miR1090, bna-miR168a, vvi-miR168, gma-miR390b-3p, osa-miR1854-3p, gma-miR2109-3p, mtr-miR2617a, mtr-miR2617c, mtr-miR2617b, ccl-miR168, crt-miR168, rco-miR168, aly-miR168a-5p, aly-miR168b-5p, ath-miR3434-5p, tcc-miR168, mtr-miR5212-3p, mtr-miR168b, mtr-miR168c-5p, vun-miR168, bna-miR168…	XRN3_ARATH	XRN3 At1g75660 F10A5.15
TRINITY_DN47684_c1_g1_i7	38	ath-miR168a-5p, ath-miR168b-5p, gma-miR168a, ptc-miR168a-5p, ptc-miR168b-5p, ptc-miR171h-5p, ath-miR840-5p, smo-miR1090, bna-miR168a, vvi-miR168, gma-miR390b-3p, osa-miR1854-3p, gma-miR2109-3p, mtr-miR2617a, mtr-miR2617c, mtr-miR2617b, ccl-miR168, crt-miR168, rco-miR168, aly-miR168a-5p, aly-miR168b-5p, ath-miR3434-5p, tcc-miR168, mtr-miR5212-3p, mtr-miR168b, mtr-miR168c-5p, vun-miR168, bna-miR168…	XRN3_ARATH	XRN3 At1g75660 F10A5.15
TRINITY_DN47685_c2_g3_i2	1	tae-miR9658-3p	RH7_ORYSJ	Os09g0520700 LOC_Os09g34910 P0669G04.13
TRINITY_DN47685_c2_g5_i3	3	ppt-miR2083-5p, bdi-miR5163a-3p, bdi-miR5174d-5p	RH7_ORYSJ	Os09g0520700 LOC_Os09g34910 P0669G04.13
TRINITY_DN47695_c1_g5_i1	2	zma-miR399e-5p, tae-miR5086	IF5_MAIZE	EIF5
TRINITY_DN47695_c1_g5_i2	2	gma-miR2118a-5p, gma-miR2118b-5p	IF5_MAIZE	EIF5
TRINITY_DN47695_c1_g5_i4	2	zma-miR399e-5p, tae-miR5086	IF5_MAIZE	EIF5
TRINITY_DN47698_c4_g2_i3	4	ath-miR398b-5p, ath-miR398c-5p, osa-miR395f, aly-miR398b-5p	IDH1_ARATH	IDH1 At4g35260 F23E12.180
TRINITY_DN47700_c1_g1_i4	3	aqu-miR-2015-3p, gma-miR5040, gra-miR8682	HTH_ARATH	HTH ACE At1g72970 F3N23.17
TRINITY_DN47700_c1_g4_i1	1	hvu-miR5053	CB21_SILLB
TRINITY_DN47706_c1_g4_i1	1	stu-miR1886i-3p	AGT23_ARATH	At3g08860 T16O11.21
TRINITY_DN47706_c1_g4_i8	12	ath-miR852, aly-miR781-3p, ath-miR4227, gma-miR4372a, mdm-miR482d, bdi-miR7721-3p, stu-miR8005a, stu-miR8005b-3p, stu-miR8005c, stu-miR1886h, stu-miR1886i-3p, stu-miR8040-5p	AGT23_ARATH	At3g08860 T16O11.21
TRINITY_DN47711_c4_g1_i4	10	ppt-miR1042-5p, osa-miR1846a-5p, osa-miR1846b-5p, osa-miR1846c-5p, zma-miR396g-5p, zma-miR396h, mtr-miR5273, stu-miR6022, sly-miR6022, cca-miR396b	IDD4_ARATH	IDD4 At2g02080 F5O4.15
TRINITY_DN47713_c0_g1_i1	0		HAT5_ARATH	HAT5 ATHB-1 At3g01470 F4P13.2
TRINITY_DN47716_c1_g3_i2	1	esi-miR3461-3p	RL15_PETHY	RPL15
TRINITY_DN47717_c1_g1_i2	13	ath-miR390a-3p, ptc-miR390d-3p, gma-miR390a-3p, aly-miR390a-3p, gma-miR390c, osa-miR5511, nta-miR6020b, mes-miR390, lja-miR390a-3p, lja-miR390b-3p, stu-miR7993b-5p, sly-miR390a-3p, sly-miR390b-3p	IAA31_ORYSJ	IAA31 Os12g0601400 LOC_Os12g40900 OsJ_36766
TRINITY_DN47718_c0_g3_i1	4	gma-miR5036, hvu-miR6207, ptc-miR482d-3p, bdi-miR7778-5p	TI172_ARATH	TIM17-2 At2g37410 F3G5.20
TRINITY_DN47718_c0_g3_i3	5	osa-miR5484, hvu-miR6207, ptc-miR482d-3p, lja-miR7532a, lja-miR7532b	TI172_ARATH	TIM17-2 At2g37410 F3G5.20
TRINITY_DN47722_c1_g1_i2	28	ptc-miR472a, ptc-miR472b, ath-miR472-3p, osa-miR820a, osa-miR820b, osa-miR820c, osa-miR2118b, osa-miR2118d, osa-miR2118e, osa-miR2118n, osa-miR2118p, osa-miR2118r, zma-miR2118b, zma-miR2118d, aly-miR472-3p, gso-miR482a, gso-miR482b, gma-miR482b-3p, csi-miR472, gma-miR482d-3p, rgl-miR5573, nta-miR482d, ddi-miR-7131a-3p, sbi-miR2118-3p, bdi-miR7739-3p, ata-miR2118c-3p, ata-miR2118b-5p, ata-miR2118d…	RPS2_ARATH	RPS2 At4g26090 F20B18.200
TRINITY_DN47741_c0_g1_i1	3	ath-miR852, aly-miR852-3p, rgl-miR7972	FRS11_ARATH	FRS11 At1g10240 F14N23.12
TRINITY_DN47754_c3_g4_i1	7	ath-miR407, mtr-miR2086-3p, aau-miR2086, amg-miR2086, ptc-miR7837, ptc-miR7836, cpa-miR8152	ERF53_ARATH	ERF053 At2g20880 F5H14.15
TRINITY_DN47758_c1_g6_i1	5	tae-miR1121, gma-miR1527, osa-miR5529, osa-miR5814, gma-miR9747	FPPS1_LUPAL	FPS1
TRINITY_DN47763_c1_g2_i2	2	hme-miR-6302-3p, tae-miR1847-5p	AL2C4_ARATH	ALDH2C4 REF1 At3g24503 MOB24.3
TRINITY_DN47768_c0_g5_i1	0		Y1154_ARATH	At1g01540 F22L4.8
TRINITY_DN47771_c2_g1_i12	4	sbi-miR164c, zma-miR164e-5p, mtr-miR5250, ptc-miR482b-5p	PMM_ORYSI	PMM H0124B04.12 OsI_017323
TRINITY_DN47771_c2_g1_i17	6	sbi-miR164c, zma-miR164e-5p, mtr-miR5250, ptc-miR482b-5p, ptc-miR7815, gra-miR7486i	PMM_ORYSI	PMM H0124B04.12 OsI_017323
TRINITY_DN47771_c2_g1_i19	3	hbr-miR6175, ptc-miR482b-5p, bdi-miR5163b-5p	PMM_ORYSI	PMM H0124B04.12 OsI_017323
TRINITY_DN47775_c0_g7_i4	7	ath-miR169a-3p, zma-miR169r-3p, aly-miR169a-3p, csi-miR3953, gma-miR5771, ptc-miR6466-5p, ata-miR169d-3p	HBP1C_WHEAT
TRINITY_DN47776_c0_g1_i1	13	ppt-miR1037, mtr-miR2593a, mtr-miR2593b, mtr-miR2593c, ghr-miR827a, ghr-miR827b, ghr-miR827c, aly-miR827-3p, csi-miR827, tcc-miR827, osa-miR5144-3p, mdm-miR827, mes-miR827	ARFG_ORYSJ	ARF7 Os02g0557200 LOC_Os02g35140 OsJ_07141 OSJNBb0038F20.6
TRINITY_DN47776_c0_g1_i3	6	ppt-miR1037, gma-miR1509a, gma-miR1509b, gso-miR1509a, osa-miR5144-3p, nta-miR1446	ARFA_ARATH	ARF1 At1g59750 F23H11.7
TRINITY_DN47776_c0_g3_i4	6	ath-miR159b-5p, gma-miR159a-5p, ppt-miR2083-5p, aly-miR159a-5p, aly-miR159b-5p, gra-miR8772	CYT3_ARATH	CYS3 FL3-27 At2g40880 T20B5.8
TRINITY_DN47776_c0_g3_i6	5	ath-miR159b-5p, ppt-miR2083-5p, aly-miR159a-5p, aly-miR159b-5p, gra-miR8772	CYT1_ORYSJ	Os01g0803200 LOC_Os01g58890 P0003D09.48 P0034E02.11
TRINITY_DN47777_c2_g7_i2	9	zma-miR395a-5p, mtr-miR396c, mtr-miR5206b, nta-miR5303a, nta-miR5303b, bdi-miR7727-5p, stu-miR8037, ata-miR160a-3p, ata-miR395c-5p	AXR4_ARATH	AXR4 At1g54990 F14C21.51 T24C10.10
TRINITY_DN47780_c0_g2_i1	3	osa-miR5530, ath-miR8170-5p, gra-miR8732	TGT1_ARATH	GT-1 At1g13450 T6J4.18
TRINITY_DN47780_c0_g2_i4	3	mtr-miR5214-3p, osa-miR5530, mtr-miR5559-3p	TGT1_ARATH	GT-1 At1g13450 T6J4.18
TRINITY_DN47783_c2_g1_i8	19	cre-miR1152, ptc-miR530a, osa-miR1861e, osa-miR1861k, osa-miR1861m, aqc-miR477e, aqc-miR477a, aqc-miR477b, aly-miR4233, vvi-miR477b-5p, csi-miR530a, csi-miR530b, tcc-miR530b, gma-miR319f, htu-miR530, cme-miR530a, mes-miR530a, mes-miR530b, ptc-miR7821	CYPX_USEUD
TRINITY_DN47783_c2_g3_i1	0		CP18B_ARATH	CYP18-2 At2g36130 F9C22.6
TRINITY_DN47783_c2_g3_i3	2	mtr-miR5286b, hbr-miR476	CP18B_ARATH	CYP18-2 At2g36130 F9C22.6
TRINITY_DN47786_c1_g1_i3	5	ppt-miR902d-3p, mtr-miR2633, hme-miR-190, ghr-miR7499, bdi-miR5200b-5p	SDR1_ARATH	SDR1 At3g61220 T20K12.120
TRINITY_DN47786_c1_g4_i1	11	gma-miR4997, mdm-miR7121a, mdm-miR7121b, mdm-miR7121c, mdm-miR7121d, mdm-miR7121e, mdm-miR7121f, mdm-miR7121g, mdm-miR7121h, gra-miR8721a, gra-miR8721b	TRXM2_ORYSJ	Os04g0530600 LOC_Os04g44830 OsJ_15561 OSJNBa0074L08.22 OSJNBa0081C01.10
TRINITY_DN47786_c1_g4_i2	9	gma-miR4997, mdm-miR7121a, mdm-miR7121b, mdm-miR7121c, mdm-miR7121d, mdm-miR7121e, mdm-miR7121f, mdm-miR7121g, mdm-miR7121h	TRXM2_ORYSJ	Os04g0530600 LOC_Os04g44830 OsJ_15561 OSJNBa0074L08.22 OSJNBa0081C01.10
TRINITY_DN47796_c1_g3_i4	5	aqc-miR168, aly-miR4239, osa-miR3979-3p, osa-miR5821, pde-miR3704b	FAFL_ARATH	At5g22090 T6G21.200
TRINITY_DN47797_c2_g1_i1	3	ath-miR5024-5p, osa-miR5150-5p, bra-miR9568-3p	SAT2_ORYSJ	SAT2 Os03g0133900 LOC_Os03g04140 OJ1006F06.16
TRINITY_DN47799_c0_g3_i1	6	tae-miR1122a, gma-miR1528, far-miR1122, gma-miR171i-5p, gma-miR5783, bra-miR9555a-3p	IBH1_ARATH	IBH1 BHLH158 At2g43060 MFL8.8
TRINITY_DN47799_c0_g3_i2	3	gma-miR1528, gma-miR171i-5p, bra-miR9555a-3p	IBH1_ORYSI	IBH1 H0112G12.1 OsI_17766 OSIGBa0132E09-OSIGBa0108L24.23
TRINITY_DN47799_c0_g4_i1	6	ppt-miR1052, ptc-miR6432, gra-miR7504d, gra-miR7504e, gra-miR7504f, bdi-miR9498	CDSP_ORYSJ	CDSP32 Os07g0476900 LOC_Os07g29410 OsJ_24223 P0640E12.112
TRINITY_DN47805_c0_g3_i8	2	gra-miR8737, gra-miR8754	YZR3_ARATH	At1g67325 F1N21_14
TRINITY_DN47806_c0_g4_i2	2	ppt-miR419, ppt-miR1065	C3H6_ARATH	At1g19860 F6F9.9
TRINITY_DN47811_c0_g1_i10	5	osa-miR1860-3p, vvi-miR3628-5p, osa-miR5494, hme-miR-184, osa-miR818f	ROGFE_ARATH	ROPGEF14 At1g31650 F27M3.15
TRINITY_DN47812_c0_g1_i1	5	aqu-miR-2021-3p, ath-miR774b-3p, gma-miR5036, osa-miR5538, tae-miR9780	CSLE6_ORYSJ	CSLE6 Os09g0478300 Os09g0478200 LOC_Os09g30130 P0556A05.32
TRINITY_DN47815_c0_g4_i2	1	ahy-miR408-5p	PPR85_ARATH	PCMP-H51 CRR28 At1g59720 F23H11.3 T30E16.32
TRINITY_DN47815_c0_g5_i1	6	ppt-miR898a-3p, aqu-miR-2020-3p, gma-miR5672, sly-miR164a-3p, tae-miR1847-5p, ata-miR164c-3p	PP341_ARATH	DYW9 PCMP-H9 At4g30700 T10C21.50
TRINITY_DN47820_c1_g3_i4	3	ath-miR401, gma-miR862b, esi-miR8619	CID9_ARATH	CID9 At3g14450 MOA2.5
TRINITY_DN47826_c0_g2_i12	8	ath-miR397b, sbi-miR164c, pta-miR171, zma-miR164e-5p, osa-miR5540, mtr-miR5206b, hci-miR164a, bdi-miR7776-5p.1	ROSY1_ARATH	ROSY1 At2g16005
TRINITY_DN47826_c0_g2_i8	2	ath-miR397b, bdi-miR5176-3p	ROSY1_ARATH	ROSY1 At2g16005
TRINITY_DN47827_c2_g1_i5	22	mtr-miR171a, ppt-miR1221-3p, ppt-miR1041, gma-miR1511, osa-miR2097-3p, mtr-miR2659a, mtr-miR2659b, mtr-miR2659c, mtr-miR2659d, mtr-miR2659e, mtr-miR2659f, osa-miR5492, mtr-miR5561-3p, gma-miR396j, mtr-miR2659g, mtr-miR2659h, mtr-miR2659i, mtr-miR2659j, mtr-miR2659k, gra-miR8712, gra-miR8757a, gra-miR8757b	PIGA_ARATH	PIGA SETH2 At3g45100 T14D3.40
TRINITY_DN47835_c0_g1_i2	11	ppt-miR1039-5p, smo-miR1104, vvi-miR169y, gma-miR1535a, aly-miR169n-5p, gma-miR169h, hvu-miR6208, cme-miR169d, cme-miR169c, mtr-miR169l-3p, ata-miR5168-5p	CDC5L_ARATH	CDC5 MAC1 MYBCD5 At1g09770 F21M12.15
TRINITY_DN47836_c0_g4_i1	0		CCU41_ARATH	CYCU4-1 At2g44740 F16B22.23
TRINITY_DN47840_c2_g10_i4	17	ath-miR402, zma-miR319a-5p, zma-miR319c-5p, ppt-miR1222a, mtr-miR319b-5p, ppt-miR1222b, ppt-miR1222c, ppt-miR1222e, pvu-miR159a.2, aly-miR319b-5p, gma-miR396f, bdi-miR5181b, bdi-miR319b-5p, mtr-miR319d-5p, bdi-miR5181c-5p, sly-miR319c-5p, bra-miR9555a-5p	M030_ARATH	AtMg00030
TRINITY_DN47860_c0_g1_i1	6	zma-miR171k-5p, zma-miR171h-5p, cre-miR1143-5p, stu-miR482b-3p, hvu-miR6186, ata-miR171a-5p	4CLL4_ORYSJ	4CLL4 Os03g0132000 LOC_Os03g04000 OsJ_09299
TRINITY_DN47865_c0_g2_i1	8	sof-miR408e, ptc-miR169y, mtr-miR5267l, mtr-miR5267o, osa-miR5540, gma-miR5672, ptc-miR7821, gra-miR8709b	PABP2_ARATH	PAB2 At4g34110 F28A23.130
TRINITY_DN47865_c0_g2_i10	4	sof-miR408e, mtr-miR5267l, mtr-miR5267o, gra-miR8709b	PABP2_ARATH	PAB2 At4g34110 F28A23.130
TRINITY_DN47873_c1_g2_i3	7	ptc-miR481d, cre-miR1146, mtr-miR2621, aqc-miR168, aly-miR157b-3p, ahy-miR156b-3p, nta-miR482b-3p	SDP1_ARATH	SDP1 At5g04040 F8F6.10 F8F6.250
TRINITY_DN47873_c1_g3_i4	9	ppt-miR534a, ppt-miR534b, ptc-miR6425a-5p, ptc-miR6425b-5p, ptc-miR6425c-5p, ptc-miR6425d-5p, ptc-miR6425e, bdi-miR7741-5p.1, bra-miR9552a-5p	OFT35_ARATH	OFUT35 At5g35570 K2K18.1
TRINITY_DN47877_c1_g1_i1	15	ptc-miR160h, ath-miR825, ppt-miR160b, ppt-miR160c, ppt-miR160d, ppt-miR160i, ppt-miR1061-3p, osa-miR1864, gma-miR160b, gma-miR160c, gma-miR160d, gma-miR160e, nta-miR160d, htu-miR160a, bdi-miR160f	HSDD3_ARATH	3BETAHSD/D3 RTNLB20 At2g43420 T1O24.16
TRINITY_DN47881_c1_g1_i3	5	ath-miR163, tae-miR1125, cre-miR1166.2, mtr-miR2606a, mtr-miR2606b	CDC2_OXYRB	CDC2 CDK34
TRINITY_DN47881_c1_g2_i14	34	ath-miR165a-5p, osa-miR166a-5p, osa-miR166b-5p, osa-miR166c-5p, osa-miR166d-5p, osa-miR166e-5p, zma-miR166a-5p, zma-miR166b-5p, zma-miR166c-5p, zma-miR166d-5p, gma-miR166a-5p, mtr-miR166g-5p, cre-miR1144b, bna-miR161, csi-miR166e-5p, aly-miR165a-5p, aly-miR165b-5p, aly-miR166a-5p, aly-miR166c-5p, aly-miR166d-5p, esi-miR3451-3p, gma-miR166c-5p, bdi-miR166b-5p, bdi-miR166e-5p, bdi-miR166c-5p, gma-m…	CDC2A_ANTMA	CDC2A
TRINITY_DN47881_c1_g2_i7	29	ath-miR165a-5p, osa-miR166a-5p, osa-miR166b-5p, osa-miR166c-5p, osa-miR166d-5p, osa-miR166e-5p, zma-miR166a-5p, zma-miR166b-5p, zma-miR166c-5p, zma-miR166d-5p, gma-miR166a-5p, mtr-miR166g-5p, csi-miR166e-5p, aly-miR165a-5p, aly-miR165b-5p, aly-miR166a-5p, aly-miR166c-5p, aly-miR166d-5p, osa-miR812n-5p, gma-miR166c-5p, bdi-miR166b-5p, bdi-miR166e-5p, bdi-miR166c-5p, gma-miR166l, stu-miR166a-5p, gr…	CDC2_OXYRB	CDC2 CDK34
TRINITY_DN47885_c1_g1_i2	8	ptc-miR169y, osa-miR1440a, gma-miR5035-5p, sbi-miR5564b, gma-miR169t, bna-miR168b, hme-miR-278, sbi-miR5568c-5p	PP398_ARATH	PCMP-E14 At5g27110 A_TM021B04.2 T21B4.20
TRINITY_DN47887_c1_g1_i1	1	lja-miR7538	ALFC1_ORYSJ	FBA1 FBA Os05g0402700 LOC_Os05g33380 OSJNBa0035J16.18 OSJNBb0006J12.6
TRINITY_DN47887_c1_g2_i2	1	hme-miR-282	ALFC6_ARATH	FBA6 At2g36460
TRINITY_DN47887_c1_g2_i4	0		ALFC1_ORYSJ	FBA1 FBA Os05g0402700 LOC_Os05g33380 OSJNBa0035J16.18 OSJNBb0006J12.6
TRINITY_DN47891_c0_g1_i2	10	ppt-miR1031a, ppt-miR1031b, aly-miR169h-3p, aly-miR169m-3p, aly-miR844-3p, bdi-miR5059, bdi-miR7719-5p, stu-miR7986, gra-miR8709b, gra-miR8768	ILP1_ARATH	ILP1 At5g08550 MAH20.11
TRINITY_DN47900_c1_g1_i4	8	ath-miR774a, mtr-miR2637, gma-miR4355, bdi-miR7767-5p, stu-miR8041a-3p, stu-miR8041a-3p, stu-miR8041b-3p, stu-miR8041b-3p	RS8_PRUAR	RPS8
TRINITY_DN47910_c1_g1_i2	7	cre-miR1169-5p, zma-miR167j-3p, aly-miR825-5p, aly-miR3442-3p, hme-miR-6301-1-5p, gra-miR8693, ata-miR164c-3p	VP241_ARATH	VPS24-1 CHMP3-1 At5g22950 MRN17.18
TRINITY_DN47910_c1_g1_i9	5	aqu-miR-2016-5p, ath-miR1888b, bdi-miR7708a-5p, stu-miR8016, ata-miR164c-3p	VP241_ARATH	VPS24-1 CHMP3-1 At5g22950 MRN17.18
TRINITY_DN47914_c0_g1_i7	5	pab-miR3700, gma-miR5037c, stu-miR482a-5p, ptc-miR6461, mdm-miR1511	RS23_FRAAN	RPS23
TRINITY_DN47914_c0_g4_i1	1	pab-miR3712	RS23_FRAAN	RPS23
TRINITY_DN47915_c0_g1_i1	33	ppt-miR1078, mtr-miR2630a, mtr-miR2630b, mtr-miR2630c, mtr-miR2630w, mtr-miR2630x, mtr-miR2630y, mtr-miR2630d, mtr-miR2630e, mtr-miR2630f, mtr-miR2630g, mtr-miR2630h, mtr-miR2630i, mtr-miR2630j, mtr-miR2630k, mtr-miR2630l, mtr-miR2630m, mtr-miR2630n, mtr-miR2630o, mtr-miR2630p, mtr-miR2630q, mtr-miR2630r, mtr-miR2630s, mtr-miR2630t, mtr-miR2630u, mtr-miR2630v, osa-miR5152-3p, sbi-miR5570, gma-miR…	PLDA1_ORYSJ	PLD1 Os01g0172400 LOC_Os01g07760 OsJ_00559
TRINITY_DN47915_c0_g1_i2	33	ppt-miR1078, mtr-miR2630a, mtr-miR2630b, mtr-miR2630c, mtr-miR2630w, mtr-miR2630x, mtr-miR2630y, mtr-miR2630d, mtr-miR2630e, mtr-miR2630f, mtr-miR2630g, mtr-miR2630h, mtr-miR2630i, mtr-miR2630j, mtr-miR2630k, mtr-miR2630l, mtr-miR2630m, mtr-miR2630n, mtr-miR2630o, mtr-miR2630p, mtr-miR2630q, mtr-miR2630r, mtr-miR2630s, mtr-miR2630t, mtr-miR2630u, mtr-miR2630v, osa-miR5152-3p, sbi-miR5570, ptc-miR…	PLDA1_ORYSJ	PLD1 Os01g0172400 LOC_Os01g07760 OsJ_00559
TRINITY_DN47915_c0_g3_i1	31	ptc-miR397c, ppt-miR1025, mtr-miR2630a, mtr-miR2630b, mtr-miR2630c, mtr-miR2630w, mtr-miR2630x, mtr-miR2630y, mtr-miR2630d, mtr-miR2630e, mtr-miR2630g, mtr-miR2630h, mtr-miR2630i, mtr-miR2630j, mtr-miR2630k, mtr-miR2630l, mtr-miR2630m, mtr-miR2630n, mtr-miR2630o, mtr-miR2630p, mtr-miR2630q, mtr-miR2630r, mtr-miR2630t, mtr-miR2630u, mtr-miR2630v, aly-miR4223, cca-miR6103-5p, ptc-miR6443, bdi-miR77…	PLDA1_ORYSJ	PLD1 Os01g0172400 LOC_Os01g07760 OsJ_00559
TRINITY_DN47920_c0_g7_i1	0		PORB_ORYSJ	PORB Os10g0496900 LOC_Os10g35370 OSJNBa0017E08.8
TRINITY_DN47934_c2_g3_i1	10	ath-miR391-5p, ath-miR401, aly-miR391-5p, gma-miR5037b, bra-miR5719, osa-miR5793, hbr-miR6482, cme-miR7129, bra-miR391-5p, cre-miR9897-5p	LOG8_ARATH	LOG8 At5g11950 F14F18.120
TRINITY_DN47934_c3_g2_i4	3	ptc-miR397c, hvu-miR6183, bdi-miR7725b-3p.1	TRNHC_ARATH	SDR At2g29360 F16P2.26
TRINITY_DN47935_c2_g1_i10	3	gma-miR5037c, pti-miR5478, stu-miR7984d-3p	MTBC1_VITVI	VIT_19s0014g02480
TRINITY_DN47935_c2_g1_i12	6	zma-miR399d-5p, mtr-miR2637, zma-miR399i-5p, mes-miR397, bdi-miR5174d-3p, rgl-miR7798	MTBC1_VITVI	VIT_19s0014g02480
TRINITY_DN47935_c2_g1_i13	4	mtr-miR2649, gma-miR5037c, pti-miR5478, stu-miR7984d-3p	MTBC1_VITVI	VIT_19s0014g02480
TRINITY_DN47937_c0_g1_i1	12	osa-miR171h, zma-miR171h-3p, sbi-miR171f, vvi-miR482, osa-miR2925, pab-miR482c, gma-miR4382, gma-miR4996, gma-miR5037a, mtr-miR2670e, pde-miR482a, gra-miR8664	U92A1_ARATH	UGT92A1 At5g12890 T24H18.60
TRINITY_DN47939_c0_g1_i12	5	mtr-miR2088-3p, osa-miR1863b, mtr-miR5268a, mtr-miR5268b, stu-miR8036-5p	SSDH_ORYSJ	ALDH5F1 SSADH1 Os02g0173900 LOC_Os02g07760 OsJ_05574
TRINITY_DN47939_c0_g1_i14	20	mtr-miR171a, ptc-miR399h, ath-miR780.1, cre-miR911, ppt-miR1038-5p, osa-miR810b.2, osa-miR827, mtr-miR2592s-3p, zma-miR827-3p, ghr-miR827a, ghr-miR827b, ghr-miR827c, csi-miR827, tcc-miR827, bdi-miR827-3p, ssp-miR827, osa-miR5535, mes-miR827, mtr-miR2592bq-3p, rgl-miR7803b-5p	SSDH_ORYSJ	ALDH5F1 SSADH1 Os02g0173900 LOC_Os02g07760 OsJ_05574
TRINITY_DN47939_c0_g1_i6	20	mtr-miR171a, ptc-miR399h, ath-miR780.1, cre-miR911, ppt-miR1038-5p, osa-miR810b.2, osa-miR827, mtr-miR2592s-3p, osa-miR1863b, zma-miR827-3p, ghr-miR827a, ghr-miR827b, ghr-miR827c, csi-miR827, tcc-miR827, bdi-miR827-3p, ssp-miR827, mes-miR827, mtr-miR2592bq-3p, rgl-miR7803b-5p	SSDH_ORYSJ	ALDH5F1 SSADH1 Os02g0173900 LOC_Os02g07760 OsJ_05574
TRINITY_DN47940_c2_g4_i13	5	gma-miR1510a-3p, gma-miR1510b-3p, gso-miR1510b, gso-miR1510a, vvi-miR3636-3p	RH56_ARATH	RH56 UAP56B At5g11200 F2I11.90
TRINITY_DN47940_c2_g4_i15	1	vvi-miR3636-3p	RH56_ARATH	RH56 UAP56B At5g11200 F2I11.90
TRINITY_DN47946_c1_g1_i3	3	aly-miR852-5p, osa-miR5822, ptc-miR6454	Y1049_ARATH	At1g04970 F13M7.4
TRINITY_DN47947_c0_g1_i4	9	smo-miR1090, osa-miR1871, ath-miR5028, rgl-miR5574, ddi-miR-7104, bdi-miR7753-5p, stu-miR7997a, stu-miR7997b, tae-miR9656-3p	CLO_ARATH	CLO GFA1 MEE5 VAJ-1 At1g06220 F9P14.8
TRINITY_DN47956_c0_g1_i3	5	gma-miR4353, gma-miR5373, cme-miR399d, cme-miR399e, bdi-miR7740-5p	DHYS_MUSAC	DHS
TRINITY_DN47958_c1_g1_i11	7	aly-miR3435-3p, gma-miR1520f-5p, bna-miR6034, han-miR3630-5p, bdi-miR7719-3p, gra-miR8676, bra-miR9554-3p	PBS1_ARATH	PBS1 At5g13160 T19L5.120
TRINITY_DN47962_c0_g1_i6	11	ppt-miR1061-3p, aly-miR169n-3p, aly-miR846-5p, mtr-miR5558-5p, ath-miR5999, hme-miR-6309-3p, ghr-miR7510b, mtr-miR2592bq-5p, stu-miR8047, cpa-miR8140, bra-miR9557-3p	METC_ARATH	At3g57050 F24I3.130
TRINITY_DN47964_c0_g3_i1	2	smo-miR1094a, stu-miR8011b-5p	SNX2A_ARATH	SNX2A At5g58440 MQJ2.4
TRINITY_DN47967_c1_g5_i3	0		RPO2B_TOBAC	RPOT2-TOM
TRINITY_DN47970_c0_g1_i1	6	pta-miR1315, osa-miR3979-3p, mtr-miR5282, ddi-miR-7097, ptc-miR7818, hbr-miR9387	PTAC5_ARATH	PTAC5 At4g13670 F18A5.60
TRINITY_DN47970_c0_g1_i4	8	pta-miR1315, osa-miR3979-3p, mtr-miR5282, ddi-miR-7097, gra-miR8743c, gra-miR8743d, gra-miR8743e, gra-miR8743a	PTAC5_ARATH	PTAC5 At4g13670 F18A5.60
TRINITY_DN47970_c0_g1_i6	4	pta-miR1315, osa-miR3979-3p, mtr-miR5282, ddi-miR-7097	PTAC5_ARATH	PTAC5 At4g13670 F18A5.60
TRINITY_DN47974_c0_g4_i1	4	esi-miR3468-3p, gma-miR396g, nta-miR6145f, bdi-miR7735-5p	CBF5_ARATH	CBF5 NAP57 At3g57150 F24I3.230
TRINITY_DN47975_c1_g3_i4	7	ath-miR393a-3p, ptc-miR393a-3p, ptc-miR393b-3p, aly-miR393a-3p, hvu-miR6183, gma-miR393c-3p, tae-miR1847-5p	TRNHC_ARATH	SDR At2g29360 F16P2.26
TRINITY_DN47978_c0_g2_i6	13	ath-miR167a-3p, ath-miR164c-3p, cre-miR1161a, gma-miR1526, aly-miR167a-3p, aly-miR1887, cre-miR1161b, bdi-miR5064, bra-miR164b-3p, bra-miR164d-3p, bra-miR164c-3p, ata-miR9674c-5p, ata-miR9674b-3p	CCZ_ORYSJ	CCZ1 NP70 Os08g0427300 LOC_Os08g33076 OJ1663_D06.7 OSJNBb0032E15.114
TRINITY_DN47979_c0_g4_i8	3	esi-miR3455-5p, mtr-miR5224a, stu-miR8030-5p	ACBP6_ORYSJ	ACBP6 Os03g0835600 LOC_Os03g61930 OSJNBa0096I06.14
TRINITY_DN47980_c0_g1_i3	44	ath-miR394a, ath-miR394b-5p, osa-miR394, sbi-miR394a, zma-miR394a-5p, zma-miR394b-5p, ptc-miR394a-5p, ptc-miR394b-5p, vvi-miR394b, sbi-miR394b, ghr-miR394b, ghr-miR394a, aly-miR394a-5p, aly-miR394b-5p, ahy-miR394, gma-miR394b-5p, gma-miR394a-5p, csi-miR394, tcc-miR394a, tcc-miR394b, gma-miR394c-5p, bdi-miR394, pti-miR5482, ssl-miR394, gma-miR394d, gma-miR394e, gma-miR394f, bna-miR394a, bna-miR394…	PTR6_ARATH	NPF1.2 NRT1.11 At1g52190 F9I5.4
TRINITY_DN47982_c0_g2_i5	0		CALX2_ARATH	At5g07340 T2I1_50
TRINITY_DN47982_c0_g2_i6	0		CALX2_ARATH	At5g07340 T2I1_50
TRINITY_DN47982_c0_g4_i1	7	gma-miR1509a, gma-miR1509b, mtr-miR1509b, gso-miR1509a, lja-miR7523a, lja-miR7523b, tae-miR9665-3p	CALX_SOYBN
TRINITY_DN47984_c1_g1_i1	6	ptc-miR6476a, ptc-miR6476b, ptc-miR6476c, ptc-miR7839, bol-miR9408, bra-miR9408-3p	EF1A_ORYSJ	REFA1 Os03g0177400 LOC_Os03g08010; REFA2 Os03g0178000 LOC_Os03g08060; REFA3 Os03g0177900 LOC_Os03g08050; REFA4 Os03g0177500 LOC_Os03g08020
TRINITY_DN47985_c1_g1_i5	3	osa-miR3981-3p, osa-miR5082, osa-miR1437b-3p	LPR1_ARATH	LPR1 At1g23010 F19G10.5
TRINITY_DN47988_c1_g1_i1	4	aly-miR3440-5p, bdi-miR5057, stu-miR7984c-5p, stu-miR7999-3p	Y2766_ARATH	At2g37660 F13M22.16
TRINITY_DN47988_c1_g1_i3	2	aly-miR4228, stu-miR7999-3p	Y2766_ARATH	At2g37660 F13M22.16
TRINITY_DN47992_c0_g1_i17	15	mtr-miR171a, gma-miR2108b, ctr-miR171, gma-miR171d, mtr-miR5232, sly-miR5300, gma-miR171m, gma-miR171n, gma-miR171p, gma-miR171t, mdm-miR171a, mdm-miR171b, stu-miR171b-3p, cpa-miR8135, sly-miR171e	OFUT7_ARATH	OFUT7 At1g22460 F12K8.19
TRINITY_DN47998_c0_g2_i2	5	osa-miR5528, ath-miR5633, mdm-miR5225c, lja-miR7540a, lja-miR7540b	RBCMT_PEA	RBCMT
TRINITY_DN48000_c1_g1_i2	2	zma-miR159f-5p, hme-miR-6301-1-5p	PEX13_ARATH	PEX13 AMC APM2 At3g07560 F21O3.27
TRINITY_DN48009_c0_g1_i1	5	aly-miR3441-3p.2, gma-miR2118a-5p, gma-miR2118b-5p, osa-miR6249a, osa-miR6249b	NFP_MEDTR	NFP MTR_5g019040
TRINITY_DN48013_c0_g3_i9	2	smo-miR1082b, gma-miR4345	CCI1_ARATH	CPI1 At5g50375 MXI22.9
TRINITY_DN48022_c2_g2_i1	2	osa-miR1850.2, rgl-miR5577	RCD1_ARATH	RCD1 ATP8 CEO1 At1g32230 F3C3.1
TRINITY_DN48023_c0_g1_i6	5	ppt-miR1036-5p, mtr-miR5260, gma-miR397b-3p, stu-miR8033-5p, hvu-miR397b-3p	G6PD_SOLTU	G6PDH
TRINITY_DN48024_c1_g1_i3	2	sbi-miR6231-3p, cre-miR9897-3p	KCS2_ARATH	KCS2 DAISY KCS17 At1g04220 F20D22.1
TRINITY_DN48025_c1_g4_i6	4	gma-miR4994-5p, gma-miR4994-5p, mtr-miR5745b, bdi-miR7723a-5p	RIR1_ARATH	RNR1 DPD2 At2g21790 F7D8.11
TRINITY_DN48027_c0_g1_i1	7	gma-miR1535a, gma-miR1535b, cca-miR6110-3p, cca-miR6118-3p, hvu-miR6210, gra-miR8710a, gra-miR8710b	CSLA9_ARATH	CSLA9 RAT4 At5g03760 F17C15.180
TRINITY_DN48027_c0_g2_i6	7	osa-miR395x, esi-miR3454a-5p, esi-miR3454c-5p, esi-miR3454b-5p, esi-miR3454e-5p, ath-miR5636, nta-miR6147	CSLA9_ARATH	CSLA9 RAT4 At5g03760 F17C15.180
TRINITY_DN48027_c0_g2_i7	7	osa-miR395x, esi-miR3454a-5p, esi-miR3454c-5p, esi-miR3454b-5p, esi-miR3454e-5p, ath-miR5636, nta-miR6147	CSLA9_ARATH	CSLA9 RAT4 At5g03760 F17C15.180
TRINITY_DN48033_c0_g2_i1	9	ath-miR164c-3p, zma-miR164g-3p, aly-miR164c-3p, bdi-miR7768a-5p, bdi-miR7768b-5p, stu-miR8012, bra-miR164b-3p, bra-miR164d-3p, bra-miR164c-3p	AAP4_ARATH	AAP4 At5g63850 MGI19.5
TRINITY_DN48036_c0_g1_i4	9	pta-miR949, ppt-miR1077-3p, cre-miR1162-3p, mtr-miR2645, mtr-miR5228, osa-miR5530, osa-miR5538, pde-miR949b, bdi-miR7743-3p	ADCS_ORYSJ	ADCS Os06g0699700 LOC_Os06g48620 P0468G03.14
TRINITY_DN48038_c2_g3_i1	6	mtr-miR2597, hme-miR-3286, mtr-miR2592bo-5p, stu-miR8041a-5p, stu-miR8041b-5p, gra-miR7486d	MYB94_ARATH	MYB94 ATMYBCP70 At3g47600 F1P2.150
TRINITY_DN48049_c1_g2_i2	1	mes-miR482	C3H2_ORYSJ	Os01g0192000 LOC_Os01g09620 P0671B11.13
TRINITY_DN48054_c1_g1_i2	3	aly-miR399b-5p, gra-miR8656, bdi-miR2275a	AL3H1_ARATH	ALDH3H1 ALDH4 At1g44170 T7O23.15
TRINITY_DN48054_c2_g3_i7	4	ppt-miR419, mtr-miR5298b, mtr-miR5298c, gra-miR8682	PLY22_ARATH	At5g63180 MDC12_15
TRINITY_DN48062_c2_g4_i1	7	aly-miR838-5p, far-miR437, bdi-miR5171a, hvu-miR1130, hvu-miR6197, ddi-miR-7102, bdi-miR5171b	MPC4_ARATH	MPC4 At4g22310 T10I14_140
TRINITY_DN48062_c2_g4_i2	7	aly-miR838-5p, far-miR437, bdi-miR5171a, hvu-miR1130, hvu-miR6197, ddi-miR-7102, bdi-miR5171b	MPC4_ARATH	MPC4 At4g22310 T10I14_140
TRINITY_DN48064_c0_g2_i4	1	ppt-miR319d-5p.1	CID4_ARATH	CID4 At3g14010 MDC16.14
TRINITY_DN48066_c0_g1_i2	22	ptc-miR473a-5p, ptc-miR473b, ppt-miR477c, ppt-miR477a-5p, ppt-miR477d, ppt-miR477e, ppt-miR477h, ppt-miR477b, vvi-miR477a, aqc-miR477e, aqc-miR477a, aqc-miR477b, aly-miR160c-3p, ahy-miR3520-3p, csi-miR477c, cme-miR477b, ghr-miR7504b, mes-miR477i, mes-miR477f, mes-miR477g, bdi-miR7774-3p, stu-miR477b-5p	PUSH_ARATH	At2g30320 T09D09.13
TRINITY_DN48069_c1_g1_i4	3	esi-miR3456-5p, ath-miR5638b, stu-miR7995	BZP44_ARATH	BZIP44 At1g75390 F1B16.8
TRINITY_DN48073_c0_g2_i3	1	bdi-miR7732-5p	RS11_EUPES	RPS11
TRINITY_DN48073_c0_g2_i4	1	aqc-miR477f	RS112_ARATH	RPS11B At4g30800 F6I18.290
TRINITY_DN48076_c0_g3_i2	3	mtr-miR5245, hvu-miR6184, bdi-miR5174d-3p	XAT3_ORYSJ	XAT3 Os03g0567600 LOC_Os03g37010 OsJ_11476 OSJNBa0026A15.4
TRINITY_DN48077_c0_g1_i3	15	ath-miR426, ath-miR426, ppt-miR1214, ghr-miR156c, mtr-miR2588a, mtr-miR2588b, aly-miR3433-5p, aly-miR4247, bdi-miR5170, ath-miR5631, mdm-miR7120a, mdm-miR7120b, mdm-miR7125, bdi-miR7717c-3p, bdi-miR7738-5p	FRS5_ARATH	FRS5 At4g38180 F20D10.300
TRINITY_DN48081_c7_g2_i2	5	mtr-miR7696c-5p, mtr-miR7696d-5p, gra-miR8719, sly-miR9474-5p, bra-miR158-3p	APX1_ORYSJ	APX1 Os03g0285700 LOC_Os03g17690 OsJ_009999 OSJNBa0013D02.10
TRINITY_DN48082_c0_g3_i1	4	ppt-miR1056, smo-miR1083, ppt-miR2081, osa-miR5077	RDR6_ARATH	RDR6 RDRP6 SDE1 SGS2 At3g49500 T1G12.20 T9C5.95
TRINITY_DN48087_c1_g2_i5	34	osa-miR398b, ptc-miR398b, ptc-miR398c-3p, mtr-miR398b, mtr-miR398c, vvi-miR398b, vvi-miR398c, osa-miR1846a-5p, osa-miR1846b-5p, osa-miR1870-3p, osa-miR1874-3p, osa-miR1846c-5p, aqc-miR398b, zma-miR398a-3p, zma-miR398b-3p, sbi-miR398, rco-miR398b, tae-miR398, tcc-miR398a, gma-miR398c, bdi-miR398a, cca-miR398, cca-miR6113, nta-miR398, ptc-miR6465, mdm-miR398b, mdm-miR398c, cme-miR398a, stu-miR8002-…	CYSK_CITLA
TRINITY_DN48094_c0_g2_i4	6	vvi-miR171h, gma-miR1522, aly-miR838-5p, csi-miR482a-5p, mtr-miR5299, rgl-miR5574	CP41B_ARATH	CSP41B CRB HIP1.3 At1g09340 T31J12.6
TRINITY_DN48094_c0_g2_i5	7	vvi-miR171h, gma-miR1522, gma-miR1529, aly-miR838-5p, csi-miR482a-5p, mtr-miR5299, rgl-miR5574	CP41B_ARATH	CSP41B CRB HIP1.3 At1g09340 T31J12.6
TRINITY_DN48099_c0_g1_i12	14	mtr-miR2659a, mtr-miR2659b, mtr-miR2659c, mtr-miR2659d, mtr-miR2659e, mtr-miR2659f, mtr-miR5286a, osa-miR5519, gma-miR5775, mtr-miR2659g, mtr-miR2659h, mtr-miR2659i, mtr-miR2659j, mtr-miR2659k	DNJH_CUCSA	DNAJ1
TRINITY_DN48099_c0_g1_i15	4	ath-miR841b-3p, osa-miR5519, gma-miR5775, cca-miR6103-5p	DNJH_CUCSA	DNAJ1
TRINITY_DN48099_c0_g1_i22	6	osa-miR167d-3p, zma-miR167e-3p, ath-miR841b-3p, bdi-miR167c-3p, osa-miR5519, gma-miR5775	DNJH2_ALLPO	LDJ2
TRINITY_DN48099_c0_g1_i6	16	mtr-miR2659a, mtr-miR2659b, mtr-miR2659c, mtr-miR2659d, mtr-miR2659e, mtr-miR2659f, vvi-miR3623-5p, mtr-miR5286a, osa-miR5519, gma-miR5775, cca-miR6103-5p, mtr-miR2659g, mtr-miR2659h, mtr-miR2659i, mtr-miR2659j, mtr-miR2659k	DNJH_CUCSA	DNAJ1
TRINITY_DN48099_c0_g1_i7	17	mtr-miR2659a, mtr-miR2659b, mtr-miR2659c, mtr-miR2659d, mtr-miR2659e, mtr-miR2659f, vvi-miR3623-5p, mtr-miR5286a, osa-miR5519, gma-miR5775, cca-miR6103-5p, nta-miR6144, mtr-miR2659g, mtr-miR2659h, mtr-miR2659i, mtr-miR2659j, mtr-miR2659k	DNJH_CUCSA	DNAJ1
TRINITY_DN48099_c0_g1_i8	12	osa-miR167d-3p, zma-miR167e-3p, ppt-miR395, aly-miR852-3p, gma-miR4346, hvu-miR5049a, bdi-miR167c-3p, osa-miR5519, gma-miR5775, bdi-miR7767-3p, gra-miR8646, bra-miR9408-5p	DNJH2_ALLPO	LDJ2
TRINITY_DN48099_c0_g1_i9	14	mtr-miR2659a, mtr-miR2659b, mtr-miR2659c, mtr-miR2659d, mtr-miR2659e, mtr-miR2659f, gma-miR169i-3p, bdi-miR395d-5p, mtr-miR5286a, mtr-miR2659g, mtr-miR2659h, mtr-miR2659i, mtr-miR2659j, mtr-miR2659k	DNJH_ATRNU
TRINITY_DN48103_c0_g2_i4	11	mtr-miR2666, aly-miR160b-3p, ath-miR5019, gma-miR171i-5p, ptc-miR6447, bdi-miR5174c-3p, bdi-miR7725b-5p.2, gra-miR7504d, gra-miR7504e, gra-miR7504f, gma-miR9744	MDIS1_ARATH	MDIS1 At5g45840 K15I22.4
TRINITY_DN48103_c0_g2_i6	4	ptc-miR6447, bdi-miR7725b-5p.2, gra-miR7504e, gra-miR7504f	MDIS1_ARATH	MDIS1 At5g45840 K15I22.4
TRINITY_DN48105_c0_g2_i19	4	ath-miR856, mtr-miR5231, osa-miR5818, hme-miR-316	PLDZ1_ARATH	PLDZETA1 PLDP1 At3g16785 K20I9.1 MGL6.26
TRINITY_DN48106_c0_g1_i3	2	osa-miR5508, bdi-miR7777-5p.1	SPP2_ARATH	SPP2 SPP1 At2g35840 F11F19.25
TRINITY_DN48113_c1_g8_i1	4	osa-miR1423-3p, mtr-miR1507-3p, ath-miR4243, gra-miR8722	Y4539_ARATH	At4g25390 T30C3.60
TRINITY_DN48113_c1_g8_i2	4	osa-miR1423-3p, mtr-miR1507-3p, ath-miR4243, gra-miR8722	Y4539_ARATH	At4g25390 T30C3.60
TRINITY_DN48114_c0_g3_i4	0		VTI13_ARATH	VTI13 At3g29100 MXE2.7
TRINITY_DN48116_c2_g4_i1	1	bdi-miR7733-3p	OST48_ORYSJ	OST48 Os07g0209000 LOC_Os07g10830 OJ1136_A05.21
TRINITY_DN48118_c0_g1_i6	7	gma-miR1509a, aly-miR399e-5p, gso-miR1509a, mtr-miR399s-5p, mtr-miR399t-5p, stu-miR408b-5p, gma-miR9740	RHC1A_ARATH	RHC1A At2g40830
TRINITY_DN48123_c0_g1_i9	1	bdi-miR166g-3p	DCS_CURLO	DCS
TRINITY_DN48123_c0_g3_i1	60	ath-miR319a, ath-miR319b, mtr-miR319a-3p, gma-miR319a, gma-miR319b, ptc-miR319a, ptc-miR319b, ptc-miR319c, ptc-miR319d, ppt-miR319a, ppt-miR319b, ppt-miR319c, ppt-miR319d-3p, mtr-miR319b-3p, ppt-miR319e, pta-miR159b, pta-miR159c, smo-miR159, vvi-miR319b, vvi-miR319c, vvi-miR319f, vvi-miR319g, sly-miR319a, aqc-miR319, ctr-miR319, rco-miR319a, rco-miR319b, rco-miR319c, aly-miR319a-3p, aly-miR319b-3…	CURS1_CURLO	CURS1
TRINITY_DN48123_c0_g4_i1	0		CURS2_CURLO	CURS2
TRINITY_DN48123_c0_g5_i1	9	osa-miR529a, ppt-miR1038-3p, cre-miR1170.1, sbi-miR529, ahy-miR3517, aly-miR4223, aly-miR4242, osa-miR5144-5p, ptc-miR6478	AB1G_ARATH	ABCG1 WBC1 At2g39350 T16B24.1
TRINITY_DN48125_c0_g1_i1	10	ppt-miR902k-3p, cre-miR1170.2, aly-miR4240, gma-miR4354, gma-miR5667-5p, stu-miR482b-3p, osa-miR5337b, hme-miR-6302-1-5p, sbi-miR5568c-5p, tae-miR9679-5p	CID2_ARATH	CID2 At4g14270 dl3175w
TRINITY_DN48125_c0_g1_i14	10	ppt-miR902k-3p, cre-miR1170.2, aly-miR4240, gma-miR4354, gma-miR5667-5p, stu-miR482b-3p, osa-miR5337b, hme-miR-6302-1-5p, sbi-miR5568c-5p, tae-miR9679-5p	CID2_ARATH	CID2 At4g14270 dl3175w
TRINITY_DN48128_c4_g1_i4	2	aly-miR4239, gma-miR5041-5p	GDL83_ARATH	At5g45910 K15I22.11
TRINITY_DN48130_c2_g1_i7	12	ptc-miR171g-5p, ptc-miR171h-5p, ppt-miR1038-5p, smo-miR1084, aly-miR403a-5p, pab-miR3708, ath-miR5021, rgl-miR5142, mtr-miR5290, nta-miR6020a-5p, lja-miR7519, aly-miR403b-5p	SIR4_ARATH	SRT2 At5g09230 T5E8_30
TRINITY_DN48135_c0_g1_i4	1	ath-miR407	TAF15_ARATH	TAF15 At1g50300 F14I3.10 F14I3.23
TRINITY_DN48135_c0_g2_i12	8	zma-miR164b-3p, ath-miR831-5p, ppt-miR894, sly-miR1918, nta-miR6154a, nta-miR6154b, esi-miR8623a, esi-miR8623d	FTIP4_ARATH	FTIP4 MCTP4 At1g51570 F19C24.20
TRINITY_DN48135_c0_g2_i3	8	zma-miR164b-3p, ath-miR831-5p, ppt-miR894, sly-miR1918, nta-miR6154a, nta-miR6154b, esi-miR8623a, esi-miR8623d	FTIP4_ARATH	FTIP4 MCTP4 At1g51570 F19C24.20
TRINITY_DN48139_c1_g4_i10	16	pta-miR951, cre-miR1160.1, mtr-miR2111d-3p, aly-miR163-5p.2, aly-miR3438-5p, pab-miR3707, pab-miR951, ath-miR5028, mtr-miR2111l, mtr-miR2111a-3p, gma-miR2111a, gma-miR2111d, hbr-miR6167, hvu-miR6204, pde-miR951, ghr-miR7511	RH40_ORYSJ	Os01g0549400 LOC_Os01g36860 B1156H12.12-1 B1156H12.12-2 OsJ_02174
TRINITY_DN48139_c1_g4_i3	15	pta-miR951, cre-miR1160.1, mtr-miR2111d-3p, aly-miR3438-5p, pab-miR3707, pab-miR951, ath-miR5028, mtr-miR2111l, mtr-miR2111a-3p, gma-miR2111a, gma-miR2111d, hbr-miR6167, hvu-miR6204, pde-miR951, ghr-miR7511	RH40_ORYSJ	Os01g0549400 LOC_Os01g36860 B1156H12.12-1 B1156H12.12-2 OsJ_02174
TRINITY_DN48141_c4_g2_i1	0		COI2_ORYSJ	COI2 Os03g0265500 LOC_Os03g15880 OJ1012B02.14 OsJ_10247
TRINITY_DN48148_c1_g1_i1	0		2A5A_ARATH	B'ALPHA At5g03470 F12E4.240
TRINITY_DN48148_c1_g5_i1	1	sbi-miR5568c-5p	2A5A_ARATH	B'ALPHA At5g03470 F12E4.240
TRINITY_DN48150_c1_g1_i3	3	hbr-miR6172, rgl-miR7801, gra-miR8648	HIRL1_ORYSJ	HIRL1 Os05g0591900 OsJ_19752 OSNPB_050591900 P0663C08.5
TRINITY_DN48152_c0_g2_i3	2	osa-miR1868, osa-miR2096-5p	ERF73_ARATH	ERF073 At1g72360 T10D10.17
TRINITY_DN48155_c0_g1_i5	4	gma-miR1520j, hvu-miR6183, hvu-miR6214, ddi-miR-7097	PUB4_ARATH	PUB4 At2g23140 T20D16.23
TRINITY_DN48160_c0_g1_i1	6	ptc-miR472a, stu-miR482c, gra-miR7492d, gra-miR167c, sly-miR482d-3p, bdi-miR2275b	SUVH3_ARATH	SUVH3 SDG19 SET19 At1g73100 F3N23.30
TRINITY_DN48163_c4_g1_i1	1	mtr-miR5742	SNAG_ARATH	GSNAP At4g20410 F9F13.60
TRINITY_DN48169_c0_g2_i1	12	ath-miR161.2, zma-miR166g-5p, bna-miR161, ath-miR2112-5p, aly-miR161-5p.2, aly-miR2112-5p, bdi-miR166d-5p, mtr-miR5248, sbi-miR5567, hci-miR156a, bra-miR161-5p, ata-miR166e-5p	PP186_ARATH	At2g35130 T4C15.20
TRINITY_DN48171_c3_g1_i2	4	tcc-miR399f, osa-miR5071, gra-miR8772, gma-miR9726	Y1154_ARATH	At1g01540 F22L4.8
TRINITY_DN48177_c1_g1_i3	2	ppt-miR1216, osa-miR1430	GSTF1_ORYSJ	GSTF1 RGST I Os01g0371200 LOC_Os01g27360 B1039D07.2 OsJ_01799 P0493G01.33
TRINITY_DN48177_c1_g1_i4	5	ppt-miR1216, osa-miR1430, zma-miR397a-5p, zma-miR397b-5p, hvu-miR397a	GSTF1_ORYSJ	GSTF1 RGST I Os01g0371200 LOC_Os01g27360 B1039D07.2 OsJ_01799 P0493G01.33
TRINITY_DN48178_c1_g10_i1	10	mtr-miR2680a, mtr-miR2680b, mtr-miR2680c, mtr-miR2680d, mtr-miR2680e, osa-miR5493, bna-miR6035, rgl-miR7803b-3p, tae-miR9652-5p, cre-miR9897-5p	RH21_ORYSJ	Os03g0708600 LOC_Os03g50090 OsJ_12293
TRINITY_DN48178_c1_g4_i6	2	cre-miR1161a, cre-miR1161b	RGLG2_ARATH	RGLG2 At5g14420 F18O22.210
TRINITY_DN48179_c0_g1_i10	9	ath-miR447a.2-3p, cre-miR1154-3p, aly-miR398b-5p, ath-miR5013, mtr-miR5556-5p, bdi-miR7742-5p, cpa-miR166e, gra-miR8693, bra-miR9569-3p	TLP5_ORYSJ	TULP5 TULP8 Os02g0705300 LOC_Os02g47640 OsJ_007813 P0680A05.6-1
TRINITY_DN48186_c1_g1_i5	41	ath-miR172b-5p, ath-miR169d, ath-miR169e, ath-miR169f-5p, ath-miR169g-5p, ath-miR172e-5p, ptc-miR169n-5p, mtr-miR169e-5p, mtr-miR169h, bna-miR169m, vvi-miR169m, vvi-miR169p, vvi-miR169r, vvi-miR169u, vvi-miR169b, vvi-miR169h, vvi-miR169l, vvi-miR169n, vvi-miR169o, vvi-miR169q, bra-miR172b-5p, rco-miR169c, aly-miR169d-5p, aly-miR169e-5p, aly-miR169f-5p, aly-miR169g-5p, aly-miR172e-5p, gma-miR169d,…	SCY2_ARATH	SCY2 EMB2289 At2g31530 T9H9.5
TRINITY_DN48196_c0_g2_i1	15	ath-miR172d-5p, osa-miR168b, ptc-miR473a-5p, mtr-miR1507-3p, osa-miR2118d, osa-miR2118p, zma-miR2118d, aly-miR172d-5p, bra-miR5719, osa-miR5833, stu-miR6024-3p, sbi-miR2118-3p, gma-miR9725, ata-miR2118c-3p, ata-miR2118d-3p	RPM1_ARATH	RPM1 RPS3 At3g07040 F17A9.20
TRINITY_DN48199_c1_g1_i4	1	mtr-miR5261	SUS1_ORYSJ	SUS1 RSS2 RSUS1 Os03g0401300 LOC_Os03g28330 OsJ_11182
TRINITY_DN48200_c0_g2_i1	2	gma-miR1516b, mtr-miR5251	PARG1_ARATH	PARG1 TEJ At2g31870 F20M17.9
TRINITY_DN48201_c1_g2_i1	2	osa-miR2097-3p, bra-miR9558-5p	SUD1_ARATH	SUD1 CER9 At4g34100 F28A23.140
TRINITY_DN48204_c1_g2_i1	4	ppt-miR1061-3p, aly-miR163-5p.1, ahy-miR3521, osa-miR5078	REMO_SOLTU
TRINITY_DN48204_c1_g3_i8	3	ath-miR780.1, stu-miR477a-3p, stu-miR477a-3p	REMO_SOLTU
TRINITY_DN48204_c1_g4_i1	7	osa-miR2122, mtr-miR2631, gma-miR1520f-3p, gma-miR1520g, gma-miR1520n, bdi-miR7773-5p, stu-miR8046-3p	REMO_SOLTU
TRINITY_DN48216_c1_g3_i3	8	zma-miR399f-5p, pvu-miR482-5p, bdi-miR5170, mtr-miR5274b-5p, ath-miR5659, ddi-miR-7131b, bdi-miR7743-3p, cpa-miR8136	Y3739_ARATH	At3g27390 K1G2.10
TRINITY_DN48217_c0_g3_i3	0		RLF33_ARATH	RALFL33 At4g15800 dl3940c FCAALL.206
TRINITY_DN48220_c1_g1_i9	5	gma-miR5040, mtr-miR5556-3p, rgl-miR7808, bra-miR9559-3p, gma-miR5670b	GAT20_ORYSJ	GATA20 TIFY2B Os06g0698900 LOC_Os06g48534 P0468G03.1 P0545E05.36
TRINITY_DN48231_c0_g2_i1	0		IAA31_ORYSJ	IAA31 Os12g0601400 LOC_Os12g40900 OsJ_36766
TRINITY_DN48231_c0_g3_i3	6	ath-miR822-5p, gma-miR4341, mtr-miR5253, osa-miR5525, ath-miR5663-3p, bdi-miR9494	AX22D_VIGRR	AUX22D ARG13
TRINITY_DN48231_c0_g4_i2	3	ppt-miR1031a, ppt-miR1031b, osa-miR7693-5p	AX22D_VIGRR	AUX22D ARG13
TRINITY_DN48231_c0_g4_i3	4	ath-miR822-5p, ppt-miR1031a, ppt-miR1031b, osa-miR7693-5p	AX22D_VIGRR	AUX22D ARG13
TRINITY_DN48231_c0_g4_i5	5	ath-miR822-5p, ppt-miR1031a, ppt-miR1031b, aly-miR394b-3p, osa-miR7693-5p	IAA4_PEA	IAA4/5
TRINITY_DN48232_c2_g1_i1	7	aly-miR163-3p.2, mtr-miR156j, ptc-miR156l, bdi-miR7741-5p.2, gra-miR8746, gra-miR8653b, tae-miR9773	BGL22_ORYSJ	BGLU22 Os05g0366600 LOC_Os05g30350 OSJNBa0090H02.10
TRINITY_DN48232_c2_g1_i5	8	aly-miR163-3p.2, mtr-miR5245, mtr-miR156j, ptc-miR156l, bdi-miR7741-5p.2, gra-miR8746, gra-miR8653b, tae-miR9773	BGL22_ORYSJ	BGLU22 Os05g0366600 LOC_Os05g30350 OSJNBa0090H02.10
TRINITY_DN48236_c1_g2_i15	4	hvu-miR397a, ghr-miR7489, bdi-miR397b-3p, bdi-miR9499	LRK42_ARATH	LECRK42 LECRKA4 SGC At3g53810 F5K20.110
TRINITY_DN48238_c3_g2_i1	4	aly-miR165b-5p, rgl-miR7807a-5p, rgl-miR7807b-5p, gma-miR9726	ARFX_ORYSJ	ARF24 Os12g0479400 LOC_Os12g29520
TRINITY_DN48239_c0_g1_i4	30	ath-miR400, zma-miR399a-5p, zma-miR399b-5p, ptc-miR169n-3p, ptc-miR478a, ptc-miR478b, ptc-miR478c, ptc-miR478f, smo-miR1085-5p, osa-miR1846a-5p, osa-miR1846b-5p, osa-miR1877, osa-miR1846c-5p, mtr-miR2679a, mtr-miR2679b, mtr-miR2679c, zma-miR399h-5p, aly-miR400-5p, aly-miR3446-3p, ath-miR773b-3p, vvi-miR3630-5p, csi-miR3952, sbi-miR5564b, osa-miR5816, nta-miR6145c, hme-miR-184, ptc-miR156l, ath-mi…	PP434_ARATH	At5g57250 MJB24.6
TRINITY_DN48240_c0_g1_i3	8	ppt-miR533a-3p, ppt-miR533b-3p, ppt-miR533c, ppt-miR533d, vvi-miR2950-3p, osa-miR5535, hme-miR-33, bdi-miR7762-3p	AGD12_ARATH	AGD12 ZAC At4g21160 F7J7.100
TRINITY_DN48240_c0_g2_i5	9	zma-miR172d-5p, zma-miR172b-5p, aly-miR172b-5p, sbi-miR6217a-3p, sbi-miR6217b-3p, sbi-miR6221-3p, stu-miR172b-5p, sly-miR9474-3p, tae-miR5062-5p	GGAP1_ARATH	VTC2 At4g26850 F10M23.190
TRINITY_DN48241_c0_g1_i4	1	bdi-miR5181c-5p	Y5600_ARATH	At5g60050 MGO3.3
TRINITY_DN48253_c4_g1_i1	12	osa-miR166c-5p, osa-miR166g-5p, zma-miR160d-3p, zma-miR166h-5p, zma-miR166l-5p, osa-miR1865-3p, aly-miR166f-5p, gma-miR166i-5p, cme-miR858, stu-miR166d-5p, aly-miR166h-5p, ata-miR166b-5p	PLR1_ARATH	PLR1 At5g53580 MNC6.12
TRINITY_DN48253_c4_g1_i6	17	osa-miR166c-5p, osa-miR166g-5p, zma-miR160d-3p, zma-miR166h-5p, zma-miR166l-5p, osa-miR1439, osa-miR1865-3p, aly-miR166f-5p, ath-miR4228-3p, osa-miR5161, bdi-miR5173-5p, gma-miR166i-5p, cme-miR858, bdi-miR7772-3p, stu-miR166d-5p, aly-miR166h-5p, ata-miR166b-5p	PLR1_ARATH	PLR1 At5g53580 MNC6.12
TRINITY_DN48258_c2_g1_i2	11	ghr-miR156c, bdi-miR5056, rgl-miR5578, har-miR156c, mdm-miR7123a, mdm-miR7123b, tae-miR9672a-3p, tae-miR397-5p, tae-miR6197-5p, tae-miR9672b, ata-miR9672-3p	SUD1_ARATH	SUD1 CER9 At4g34100 F28A23.140
TRINITY_DN48260_c0_g2_i1	16	ath-miR161.2, ath-miR773a, ath-miR861-5p, mtr-miR2642, osa-miR2923, aly-miR161-5p.2, aly-miR861-5p, ssp-miR437b, mtr-miR5554a-5p, mtr-miR5554b-5p, mtr-miR5554c-5p, osa-miR6251, ptc-miR6467, osa-miR7693-5p, ath-miR8182, tae-miR9664-3p	JM705_ORYSJ	JMJ705 Os01g0907400 LOC_Os01g67970 B1417F08.20 OsJ_04472 P0497A05.7
TRINITY_DN48261_c1_g1_i1	5	ath-miR4227, tae-miR167b, gma-miR4350, rgl-miR5142, gra-miR8640	RAB7_PRUAR
TRINITY_DN48261_c1_g1_i3	9	ppt-miR1039-3p, smo-miR1102, osa-miR2101-3p, osa-miR2869, gma-miR4350, gma-miR4367, bdi-miR7753-3p, gra-miR8640, tae-miR9667-5p	RAB7_PRUAR
TRINITY_DN48261_c1_g5_i1	3	mtr-miR1509a-3p, cpa-miR8153, tae-miR1122c-3p	RAB7_PRUAR
TRINITY_DN48277_c0_g5_i5	3	aly-miR774a-5p.2, stu-miR8033-5p, ath-miR8179	AEL1_ARATH	AEL1 At3g50845 F18B3
TRINITY_DN48286_c1_g1_i11	0		H4_SILLA	SlH4
TRINITY_DN48286_c1_g1_i6	1	gma-miR1534	H4_SILLA	SlH4
TRINITY_DN48287_c0_g4_i1	4	cre-miR912, bdi-miR7768a-5p, bdi-miR7768b-5p, stu-miR8032d-3p	BIC1_ARATH	BIC1 At3g52740 F3C22.140
TRINITY_DN48290_c4_g4_i2	5	sbi-miR821e, sbi-miR6231-5p, bra-miR9569-5p, tae-miR9653a-3p, bra-miR6032-3p	SRGT1_ARATH	SERGT1 SGT1 At3g01720 F28J7.5 F4P13.27
TRINITY_DN48291_c0_g4_i1	0		PFKA3_ARATH	PFK3 At4g26270 T25K17.80
TRINITY_DN48294_c0_g1_i5	1	ppt-miR894	CHLM_ARATH	CHLM At4g25080 F13M23.220
TRINITY_DN48304_c1_g1_i3	12	osa-miR169p, ath-miR834, ath-miR863-3p, smo-miR1114, peu-miR2916, aly-miR834-3p, mtr-miR5205b, sbi-miR5564b, gma-miR169t, hvu-miR6199, bdi-miR5167b-3p, bra-miR161-3p	RIC7_ARATH	RIC7 At4g28556 F20O9
TRINITY_DN48309_c0_g2_i6	4	hvu-miR5050, bra-miR5715, bdi-miR7757-5p.1, bdi-miR7779-5p	DJ1C_ARATH	DJ1C At4g34020 F17I5.210
TRINITY_DN48309_c0_g6_i1	9	osa-miR1436, osa-miR2919, osa-miR2926, gma-miR4380a, hvu-miR1436, osa-miR5074, osa-miR5083, bdi-miR5174e-3p.2, gra-miR827b	IX15L_ARATH	IRX15-L At5g67210 K21H1.17
TRINITY_DN48311_c0_g2_i1	6	aly-miR399b-5p, esi-miR3454a-5p, esi-miR3454c-5p, esi-miR3454b-5p, ath-miR5020c, gma-miR9752	PMIR1_ARATH	PMIR1 At5g20610 T1M15
TRINITY_DN48312_c5_g2_i3	0		TRH41_ORYSJ	Os01g0168200 LOC_Os01g07376 OJ1276_B06.16 OsJ_00524 P0028E10.17 P0701D05.44
TRINITY_DN48312_c5_g2_i4	0		TRH41_ORYSJ	Os01g0168200 LOC_Os01g07376 OJ1276_B06.16 OsJ_00524 P0028E10.17 P0701D05.44
TRINITY_DN48312_c5_g2_i9	2	gma-miR1515a, gma-miR1515b	TRH41_ORYSJ	Os01g0168200 LOC_Os01g07376 OJ1276_B06.16 OsJ_00524 P0028E10.17 P0701D05.44
TRINITY_DN48313_c0_g1_i5	20	osa-miR171f-5p, gma-miR1514a-5p, gma-miR1514b-5p, osa-miR1846a-3p, osa-miR1846b-3p, aly-miR844-5p, aly-miR3448-5p, aly-miR4245, gma-miR4399, sbi-miR5385, osa-miR5497, mtr-miR5557-3p, ath-miR4245, ghr-miR7510a, bdi-miR7757-3p.2, ptc-miR7819, gra-miR7492e, gra-miR7492f, gra-miR8728, gma-miR9740	RS31A_ARATH	RS31A RSP31A RSP32 At2g46610 F13A10.14
TRINITY_DN48318_c0_g1_i1	0		MYB20_ARATH	MYB20 At1g66230 T6J19.5
TRINITY_DN48318_c0_g2_i2	16	ath-miR858a, ath-miR858a, pta-miR950a, pta-miR950b, aly-miR858-5p, aly-miR858-5p, pab-miR3698, gma-miR5776, hme-miR-305, ptc-miR6464, cme-miR858, stu-miR8032a-3p, stu-miR8032b-3p, stu-miR8032e-3p, stu-miR8032f-3p, stu-miR8032g-3p	MYB86_ARATH	MYB86 MYB4 At5g26660 F21E10.4
TRINITY_DN48318_c0_g5_i3	0		FB285_ARATH	At5g46170 MCL19.23
TRINITY_DN48321_c3_g2_i12	3	ppt-miR902a-3p, ppt-miR902b-3p, tae-miR9656-3p	VATB1_HORVU
TRINITY_DN48327_c0_g1_i3	1	osa-miR5819	LGUL_SOYBN	GLXI
TRINITY_DN48327_c0_g1_i6	3	ath-miR5023, osa-miR5819, gra-miR8646	LGUL_CICAR
TRINITY_DN48330_c1_g1_i3	0		CYT12_ORYSJ	Os01g0270100 LOC_Os01g16430 P0667A10.20
TRINITY_DN48336_c1_g2_i3	3	mtr-miR156d-3p, gma-miR4363, bdi-miR7761-3p	AKR2_ORYSJ	Os04g0338000 LOC_Os04g26910 OsJ_14315 OSJNBa0008A08.11 OSJNBa0032I19.2
TRINITY_DN48336_c1_g2_i4	3	mtr-miR156d-3p, gma-miR4363, bdi-miR7761-3p	AKR2_ORYSJ	Os04g0338000 LOC_Os04g26910 OsJ_14315 OSJNBa0008A08.11 OSJNBa0032I19.2
TRINITY_DN48336_c1_g2_i7	3	mtr-miR156d-3p, gma-miR4363, bdi-miR7761-3p	AKR2_ORYSJ	Os04g0338000 LOC_Os04g26910 OsJ_14315 OSJNBa0008A08.11 OSJNBa0032I19.2
TRINITY_DN48336_c1_g4_i2	4	mtr-miR166d, gma-miR4340, cca-miR6115, gma-miR9742	AKR2_ORYSJ	Os04g0338000 LOC_Os04g26910 OsJ_14315 OSJNBa0008A08.11 OSJNBa0032I19.2
TRINITY_DN48338_c0_g1_i3	1	sof-miR168b	ITPK1_MAIZE	ITPK1 LPA2
TRINITY_DN48343_c1_g4_i1	2	cre-miR919.2, gma-miR5042-3p	RPI1_ARATH	RPI1 RSW10 At1g71100 F23N20.9
TRINITY_DN48345_c1_g2_i2	17	aly-miR831-5p, ath-miR5021, ath-miR5021, bdi-miR5200c, mtr-miR5293, sbi-miR5383, gma-miR5673, sbi-miR6229-3p, lja-miR7531, bdi-miR7775-3p, ath-miR8167a, ath-miR8167b, ath-miR8167c, tae-miR5049-3p, ath-miR8167d, ath-miR8167e, ath-miR8167f	PHSL_IPOBA
TRINITY_DN48346_c0_g3_i3	3	esi-miR3466-3p, osa-miR5145, ptc-miR6423	DNJH_ATRNU
TRINITY_DN48346_c0_g6_i3	3	zma-miR399f-5p, pta-miR951, pde-miR951	FKB70_WHEAT	FKBP70
TRINITY_DN48354_c2_g6_i1	12	bna-miR156a, rco-miR156a, rco-miR156b, rco-miR156c, rco-miR156d, vvi-miR3635-3p, hvu-miR156a, tae-miR156, ssp-miR156, ssl-miR156, nta-miR156f, hvu-miR156b	CPPM_ARATH	At1g77060 F22K20.14
TRINITY_DN48354_c2_g6_i3	12	bna-miR156a, rco-miR156a, rco-miR156b, rco-miR156c, rco-miR156d, vvi-miR3635-3p, hvu-miR156a, tae-miR156, ssp-miR156, ssl-miR156, nta-miR156f, hvu-miR156b	CPPM_ARATH	At1g77060 F22K20.14
TRINITY_DN48358_c1_g1_i3	6	ptc-miR472b, zma-miR395k-5p, mtr-miR5555-3p, hvu-miR6191, ddi-miR-7095-5p, gra-miR482c	MAG2_ARATH	MAG2 At3g47700 T23J7.30
TRINITY_DN48358_c1_g7_i2	5	ppt-miR1071-3p, mtr-miR2625, bra-miR2111b-3p, ptc-miR6428, sbi-miR5565g-5p	MAG2_ARATH	MAG2 At3g47700 T23J7.30
TRINITY_DN48367_c0_g4_i1	1	nta-miR6144	DRE1C_ORYSJ	DREB1C CBF1 ERF26 Os06g0127100 LOC_Os06g03670 OsJ_019159 OSJNBa0038F22.13 P0425F02.47
TRINITY_DN48369_c9_g1_i2	7	aly-miR3444a-5p, osa-miR6256, sbi-miR6233-5p, cpa-miR5211, gra-miR7492o, bdi-miR9486a, tae-miR1847-5p	FRL3_ARATH	FRL3 At5g48385 MJE7.2
TRINITY_DN48382_c1_g1_i2	0		GDL79_ARATH	At5g33370 F19N2.90
TRINITY_DN48385_c1_g1_i1	3	zma-miR399b-5p, smo-miR1080, bdi-miR7770-3p	GGT2_ARATH	GGAT2 AOAT2 GGT2 At1g70580 F24J13.15 F5A18.24
TRINITY_DN48385_c1_g1_i4	2	zma-miR399b-5p, smo-miR1080	GGT2_ARATH	GGAT2 AOAT2 GGT2 At1g70580 F24J13.15 F5A18.24
TRINITY_DN48385_c1_g2_i1	7	osa-miR2878-5p, aly-miR4236, gma-miR4386, gma-miR2606a, gma-miR2606b, gra-miR8757a, sly-miR9469-3p	TCTP_ELAGV	TCTP
TRINITY_DN48385_c1_g2_i3	8	ptc-miR160e-3p, aly-miR4236, gma-miR1520q, gma-miR2606a, gma-miR2606b, sly-miR9469-3p, bdi-miR5281b, bdi-miR5281a	TCTP_HEVBR	TCTP
TRINITY_DN48386_c0_g1_i4	20	ath-miR169f-3p, ath-miR865-5p, ppt-miR1070, gma-miR1512a-3p, bdi-miR1135, aly-miR169d-3p, aly-miR169e-3p, aly-miR169f-3p, aly-miR169g-3p, gma-miR1516b, sbi-miR5568a, stu-miR6022, sly-miR6022, nta-miR6148a, stu-miR6149-5p, bra-miR9552a-3p, bra-miR9552b-3p, bra-miR9552b-3p, tae-miR9776, ata-miR9776-5p	DDB1A_ARATH	DDB1A At4g05420 C6L9.100
TRINITY_DN48396_c1_g6_i2	2	stu-miR408b-5p, cpa-miR8134	COMT1_CATRO	COMT1
TRINITY_DN48399_c1_g4_i2	2	csi-miR482a-5p, bdi-miR169i	DIV_ANTMA	DIVARICATA
TRINITY_DN48403_c2_g4_i5	1	ghr-miR169b	PBL16_ARATH	PBL16 At5g56460 MCD7.23
TRINITY_DN48412_c2_g3_i5	3	aly-miR4239, bra-miR5723, sly-miR6027-5p	PP279_ARATH	At3g53170 T4D2.100
TRINITY_DN48415_c4_g3_i1	2	ptc-miR6459b, stu-miR8001b-5p	RT02_ARATH	RPS2 At3g03600 T12J13.12
TRINITY_DN48419_c2_g8_i1	26	ptc-miR478h, ptc-miR478i, ptc-miR478j, ptc-miR478k, ptc-miR478l, ptc-miR478m, ptc-miR478o, ptc-miR478q, ptc-miR478r, ptc-miR478s, ptc-miR478n, ath-miR868-5p, ghr-miR156c, osa-miR1861e, osa-miR1861g, osa-miR1861k, osa-miR1861m, vvi-miR3634-3p, gma-miR5035-3p, mtr-miR5224b, gma-miR4401b, mtr-miR5740, hme-miR-6306-5p, sbi-miR6232b-3p, tae-miR397-5p, gma-miR9753	DPOM_MAIZE
TRINITY_DN48423_c0_g1_i2	9	osa-miR1442, bdi-miR169e-3p, gma-miR5679, nta-miR6145b, bdi-miR7709-3p, bdi-miR7717a-5p, bdi-miR7756-3p, ata-miR169i-3p, ata-miR398g-5p	EIF3D_ARATH	TIF3D1 At4g20980 T13K14.140
TRINITY_DN48423_c0_g1_i3	6	smo-miR1098, mtr-miR5235a, mtr-miR5235b, gma-miR5679, bdi-miR7712-3p, bdi-miR7717a-5p	EIF3D_ARATH	TIF3D1 At4g20980 T13K14.140
TRINITY_DN48430_c2_g3_i1	4	gma-miR4374b, ddi-miR-7096, stu-miR8014-3p, stu-miR5304-3p	FIMB5_ARATH	FIM5 FIM2 At5g35700 MXH1.5
TRINITY_DN48434_c1_g2_i2	6	osa-miR167d-3p, zma-miR167e-3p, osa-miR1850.1, osa-miR2118o, bdi-miR167c-3p, stu-miR482e-5p	PPL1_ARATH	PPL1 At3g55330 T26I12.210
TRINITY_DN48434_c1_g2_i3	6	osa-miR167d-3p, zma-miR167e-3p, osa-miR1850.1, osa-miR2118o, bdi-miR167c-3p, stu-miR482e-5p	PPL1_ARATH	PPL1 At3g55330 T26I12.210
TRINITY_DN48435_c0_g6_i2	0		ACR4_ARATH	ACR4 At1g69040 F4N2.2
TRINITY_DN48441_c3_g4_i8	7	osa-miR810b.1, vvi-miR3625-5p, pab-miR950-3p, mtr-miR5239, bra-miR5726, bdi-miR7741-5p.1, gra-miR8741	DJA7A_ORYSJ	DJA7A DJA7 Os05g0333500 LOC_Os05g26902 OJ1005_D04.16 OsJ_18101 OSJNBa0049D13.2
TRINITY_DN48444_c2_g2_i3	3	smo-miR1090, smo-miR1100, osa-miR5796	COPB1_ARATH	At4g31480 F3L17.50
TRINITY_DN48445_c0_g3_i1	7	aly-miR771-5p, aly-miR851-5p, vvi-miR3625-5p, mtr-miR397-3p, bdi-miR159b-3p.2, ptc-miR6462e, stu-miR398b-5p	SSL13_ARATH	SSL13 LAP3 SS11 At3g59530 T16L24.80
TRINITY_DN48452_c0_g2_i1	14	osa-miR166g-5p, osa-miR1882a, osa-miR1882b, osa-miR1882c, osa-miR1882d, osa-miR1882e-5p, osa-miR1882f, osa-miR1882g, osa-miR1882h, gma-miR4370, vun-miR164, cpa-miR164d, cpa-miR164e, gra-miR8676	CSLD2_ORYSJ	CSLD2 Os06g0111800 LOC_Os06g02180 OsJ_019064 P0029D06.17
TRINITY_DN48457_c1_g1_i1	6	gma-miR1514a-5p, gma-miR1514b-5p, osa-miR1850.1, pvu-miR1514a, gma-miR5674a, gma-miR5674b	HAK25_ORYSJ	HAK25 Os02g0730300 LOC_Os02g49760 OSJNBa0072H09.37 P0617A09.16
TRINITY_DN48460_c3_g2_i2	6	ppt-miR1023a-5p, ppt-miR1023b-5p, sly-miR482e-5p, osa-miR5539a, osa-miR5539b, ath-miR8173	MT2_MUSAC
TRINITY_DN48460_c3_g2_i6	5	ppt-miR1023a-5p, ppt-miR1023b-5p, osa-miR5539a, osa-miR5539b, ath-miR8173	MT2_MUSAC
TRINITY_DN48461_c0_g2_i1	2	osa-miR2880, ath-miR3440b-5p	ISW2_ARATH	CHR11 At3g06400 F24P17.13
TRINITY_DN48464_c0_g2_i11	2	ppt-miR1040, tae-miR397-5p	ETFA_ORYSJ	ETFA Os03g0835400 LOC_Os03g61920 OsJ_012687 OSJNBa0096I06.15
TRINITY_DN48465_c0_g2_i2	6	pab-miR3693, hvu-miR6197, pde-miR482d, gra-miR8667, tae-miR5050, cre-miR9897-5p	TIC55_PEA	TIC55
TRINITY_DN48467_c0_g1_i4	3	osa-miR5146, cca-miR6109, bdi-miR7714-3p	U496A_ORYSJ	Os03g0199100 LOC_Os03g10240 OsJ_009426
TRINITY_DN48469_c1_g1_i2	11	ppt-miR1064-5p, gma-miR1509a, osa-miR2099-5p, aly-miR844-5p, gso-miR1509a, osa-miR5523, mdm-miR7122a, mdm-miR7122b, sbi-miR6234a-3p, sbi-miR6234b-3p, stu-miR7995	RNG1A_ARATH	RING1A RF434 At5g44280 K9L2.3
TRINITY_DN48469_c1_g1_i6	8	gma-miR1509a, aly-miR844-5p, gso-miR1509a, mdm-miR7122a, mdm-miR7122b, sbi-miR6234a-3p, sbi-miR6234b-3p, stu-miR7995	RNG1A_ARATH	RING1A RF434 At5g44280 K9L2.3
TRINITY_DN48471_c0_g1_i14	17	osa-miR166i-5p, zma-miR393a-3p, aly-miR166g-5p, esi-miR3454c-3p, gma-miR166h-5p, gma-miR166j-5p, pti-miR5480, mtr-miR2592bl-5p, bna-miR860, hvu-miR5049c, hme-miR-6306-5p, sbi-miR6225-5p, mtr-miR397-3p, bdi-miR5174e-5p.1, bdi-miR5174b-5p, stu-miR166c-5p, bra-miR860-3p	FAX1_ARATH	FAX1 At3g57280 F28O9.130
TRINITY_DN48471_c0_g1_i2	3	pde-miR1313, gra-miR8677, ata-miR5084-5p	FAX1_ARATH	FAX1 At3g57280 F28O9.130
TRINITY_DN48481_c0_g2_i2	5	ath-miR842, aly-miR164c-3p, aly-miR842-3p, esi-miR3457-5p, ata-miR1432-3p	PP366_ARATH	At5g06400 MHF15.8
TRINITY_DN48482_c2_g1_i1	9	ppt-miR1222d, smo-miR171c, ath-miR4221, mtr-miR5037a, mtr-miR5037b, mtr-miR5037c, hvu-miR6210, sbi-miR6231-5p, ptc-miR7834	EF1A2_DAUCA
TRINITY_DN48483_c0_g1_i2	38	ath-miR168a-5p, ath-miR168b-5p, gma-miR168a, ptc-miR168a-5p, ptc-miR168b-5p, bna-miR168a, vvi-miR168, osa-miR1436, ccl-miR168, crt-miR168, rco-miR168, aly-miR168a-5p, aly-miR168b-5p, hvu-miR1436, tcc-miR168, gma-miR168b, cme-miR168, mtr-miR168b, mtr-miR168c-5p, vun-miR168, osa-miR5832, bna-miR168b, mes-miR168a, cca-miR168a, nta-miR168a, nta-miR168b, nta-miR168c, nta-miR168d, nta-miR168e, hme-miR-…	TTHL_ARATH	TTL At5g58220 MCK7.9
TRINITY_DN48484_c0_g1_i5	24	osa-miR166b-5p, osa-miR166d-5p, osa-miR166k-5p, zma-miR166a-5p, zma-miR166c-5p, gma-miR166a-5p, mtr-miR166g-5p, csi-miR166e-5p, aly-miR166a-5p, aly-miR166c-5p, aly-miR166d-5p, aly-miR166f-5p, aly-miR166g-5p, gma-miR166c-5p, gma-miR166h-5p, bdi-miR166b-5p, bdi-miR166e-5p, gma-miR166j-5p, gma-miR166l, stu-miR166a-5p, stu-miR166c-5p, aly-miR166h-5p, sly-miR164b-3p, ata-miR166d-5p	PBL3_ARATH	PBL3 APK2B KIN2 PIX14 At2g02800 T20F6.6
TRINITY_DN48484_c1_g2_i2	1	ptc-miR6457b	NADK1_ARATH	NADK1 At3g21070 MSA6.11
TRINITY_DN48487_c0_g4_i3	15	ptc-miR159e, osa-miR444b.2, osa-miR444c.2, osa-miR1440a, esi-miR3463-3p, hvu-miR444b, ssp-miR444c-3p, zma-miR444a, zma-miR444b, gma-miR5783, nta-miR6155, hvu-miR6179, bdi-miR444c, bdi-miR444d, bra-miR164e-3p	HSP16_ORYSJ	HSP16.0 Os06g0253100 LOC_Os06g14240 OsJ_20841 P0046H10.20
TRINITY_DN48495_c0_g1_i2	3	cre-miR1145.2, ptc-miR6421-3p, bdi-miR7741-5p.1	Y3725_ARATH	At3g49725 T16K5.80
TRINITY_DN48495_c0_g1_i4	3	cre-miR1145.2, pvu-miR159a.2, bdi-miR7741-5p.1	Y3725_ARATH	At3g49725 T16K5.80
TRINITY_DN48500_c3_g1_i1	0		Y5994_ARATH	At5g49945 K9P8
TRINITY_DN48500_c4_g2_i3	45	ath-miR156a-3p, ath-miR156b-3p, ath-miR156c-3p, osa-miR156c-3p, osa-miR156f-3p, osa-miR156g-3p, osa-miR156h-3p, osa-miR156j-3p, osa-miR156l-3p, zma-miR156d-3p, zma-miR156f-3p, zma-miR156g-3p, zma-miR156e-3p, zma-miR156a-3p, zma-miR156h-3p, zma-miR156i-3p, zma-miR156k-3p, mtr-miR156d-3p, mtr-miR156i-3p, zma-miR156l-3p, aly-miR156a-3p, aly-miR156b-3p, aly-miR156c-3p, osa-miR5158, bdi-miR156b-3p, bd…	1433_LILLO
TRINITY_DN48500_c4_g2_i8	2	bdi-miR5164, bra-miR408-3p	14333_ORYSJ	GF14C Os08g0430500 LOC_Os08g33370 OJ1124_B05.7
TRINITY_DN48500_c4_g3_i3	1	ppt-miR1047-5p	1433_LILLO
TRINITY_DN48505_c2_g2_i7	4	sbi-miR5564a, sbi-miR5565a, sbi-miR5565b, stu-miR6149-5p	NOI4_ARATH	NOI4 At5g55850 MWJ3.3
TRINITY_DN48507_c1_g2_i3	5	bdi-miR1135, ptc-miR6471, mdm-miR482d, sly-miR482d-5p, gma-miR4348b	CISY_CITMA	CIT
TRINITY_DN48519_c0_g2_i1	9	bra-miR172b-5p, zma-miR159e-3p, esi-miR3465-3p, gma-miR5043, bdi-miR5199, gma-miR4413b, bna-miR6031, bdi-miR7757-5p.2, gra-miR8768	DNJ49_ARATH	ATJ49 C49 At5g49060 K19E20.16 K20J1_3
TRINITY_DN48521_c0_g2_i5	8	gma-miR1524, ath-miR3440b-5p, gma-miR5035-3p, bdi-miR5181a-5p, cca-miR6112, bdi-miR5167b-5p, stu-miR8033-5p, gma-miR9731	THO4A_ARATH	ALY1 THO4A At5g59950 MMN10.26
TRINITY_DN48522_c1_g1_i5	155	ath-miR167a-5p, ath-miR167b, osa-miR167a-5p, osa-miR167b, osa-miR167c-5p, ath-miR167d, ath-miR167c-5p, osa-miR167d-5p, osa-miR167e-5p, osa-miR167f, osa-miR167g, osa-miR167h-5p, osa-miR167i-5p, osa-miR167j, zma-miR167a-5p, zma-miR167b-5p, zma-miR167d-5p, zma-miR167c-5p, sbi-miR167a, sbi-miR167b, sbi-miR167d, sbi-miR167f, sbi-miR167g, sbi-miR167e, sbi-miR167c, sof-miR167a, sof-miR167b, gma-miR167a,…	TIF6A_ORYSI	TIFY6A JAZ3 OsI_29310
TRINITY_DN48522_c1_g1_i6	157	ath-miR167a-5p, ath-miR167b, osa-miR167a-5p, osa-miR167b, osa-miR167c-5p, ath-miR167d, ath-miR167c-5p, osa-miR167d-5p, osa-miR167e-5p, osa-miR167f, osa-miR167g, osa-miR167h-5p, osa-miR167i-5p, osa-miR167j, zma-miR167a-5p, zma-miR167b-5p, zma-miR167d-5p, zma-miR167c-5p, sbi-miR167a, sbi-miR167b, sbi-miR167d, sbi-miR167f, sbi-miR167g, sbi-miR167e, sbi-miR167c, sof-miR167a, sof-miR167b, gma-miR167a,…	TIF6A_ORYSI	TIFY6A JAZ3 OsI_29310
TRINITY_DN48523_c1_g1_i11	2	osa-miR5501, bdi-miR166i-5p	RS17_SOLLC	RPS17 GI1
TRINITY_DN48523_c1_g1_i21	3	osa-miR2871a-3p, osa-miR2871b, ata-miR164a-3p	RS17_SOLLC	RPS17 GI1
TRINITY_DN48523_c1_g1_i8	8	ath-miR829-3p.2, ath-miR839-5p, mtr-miR2588a, mtr-miR2588b, hme-miR-193-5p, bdi-miR5175a, mtr-miR482-5p, bdi-miR159b-5p.2	SPL15_ORYSJ	SPL15 Os08g0513700 LOC_Os08g40260 OsJ_026806 P0711H09.27
TRINITY_DN48532_c5_g2_i1	1	osa-miR5533	VSR6_ARATH	VSR6 BP80D ELP6 At1g30900 F17F8.23
TRINITY_DN48536_c2_g4_i3	2	gra-miR7484f, ata-miR9674c-5p	ENDO2_ARATH	ENDO2 At1g68290 T22E19.8
TRINITY_DN48537_c0_g2_i12	1	ptc-miR6427-5p	SPO11_ORYSJ	SPO11-1 Os03g0752200 LOC_Os03g54084 OJ1112_G08.6 OsJ_12593 OSJNBa0047E24.8
TRINITY_DN48537_c0_g2_i20	4	ptc-miR6427-5p, gra-miR7492o, ata-miR9863a-3p, ata-miR9863b-3p	SPO11_ARATH	SPO11-1 At3g13170 MJG19.19
TRINITY_DN48538_c2_g1_i3	7	tae-miR1127a, tae-miR1127a, gma-miR1516d, hme-miR-970, gra-miR8743b, tae-miR9677a, ata-miR9677-3p	DIOX2_ARATH	At3g50210 F11C1.50
TRINITY_DN48538_c2_g5_i2	3	tae-miR1127a, osa-miR2864.2, tae-miR9668-5p	G2OX8_ARATH	GA2OX8 At4g21200 F7J7.140
TRINITY_DN48551_c2_g5_i1	2	ghr-miR2948-5p, pab-miR3706	GUX3_ARATH	GUX3 PGSIP2 At1g77130 T14N5.1
TRINITY_DN48556_c0_g2_i5	2	ahy-miR3517, osa-miR5794	RBOHC_SOLTU	RBOHC
TRINITY_DN48556_c0_g2_i7	4	ahy-miR3517, osa-miR5510, osa-miR5794, gra-miR8751a	RBOHC_SOLTU	RBOHC
TRINITY_DN48560_c0_g4_i2	5	cre-miR1147.2, vvi-miR169r, vvi-miR169u, gma-miR1534, tcc-miR169n	MOCOS_ORYSJ	MCSU3 Os06g0670000 LOC_Os06g45860 OsJ_22313 P0686E06.35
TRINITY_DN48561_c2_g2_i10	0		GTOMC_ORYSJ	VTE4 G-TMT TMT Os02g0701600 LOC_Os02g47310 OJ1111_E07.25
TRINITY_DN48561_c2_g2_i2	0		GTOMC_ORYSJ	VTE4 G-TMT TMT Os02g0701600 LOC_Os02g47310 OJ1111_E07.25
TRINITY_DN48561_c2_g2_i5	1	bdi-miR7708b-3p	GTOMC_ORYSJ	VTE4 G-TMT TMT Os02g0701600 LOC_Os02g47310 OJ1111_E07.25
TRINITY_DN48567_c0_g2_i1	1	hme-miR-305	RR5_SPIOL	rps5 SOVF_195380
TRINITY_DN48581_c1_g5_i1	9	ath-miR391-5p, ath-miR406, tae-miR399, osa-miR2104, aly-miR391-5p, cca-miR6108e-3p, osa-miR6250, cme-miR399f, bra-miR391-5p	PP407_ARATH	EMB2745 At5g39710 MIJ24.190
TRINITY_DN48581_c1_g6_i1	1	gma-miR4374a	MST3_ORYSJ	MST3 Os07g0106200 LOC_Os07g01560 B1317D11.119-1 OsJ_22802 P0617C02.124-1
TRINITY_DN48584_c0_g5_i11	7	ppt-miR1028c-3p, gma-miR159d, osa-miR5508, osa-miR5514, bra-miR5725, osa-miR6248, bdi-miR7720-5p	PBL16_ARATH	PBL16 At5g56460 MCD7.23
TRINITY_DN48584_c0_g5_i9	4	gma-miR159d, osa-miR5523, bra-miR5725, bdi-miR7720-5p	PBL16_ARATH	PBL16 At5g56460 MCD7.23
TRINITY_DN48592_c1_g1_i9	10	ath-miR775, gma-miR1523a, osa-miR2096-5p, mtr-miR2679a, mtr-miR2679b, mtr-miR2679c, ptc-miR6437b, ptc-miR6437a, ghr-miR7513, bra-miR9556-3p	MD26C_ARATH	MED26C MED26_3 At5g09850 MYH9.6
TRINITY_DN48595_c5_g1_i1	12	ath-miR2111a-3p, bna-miR2111a-3p, aly-miR2111a-3p, bra-miR2111a-3p, ath-miR5028, gma-miR2111a, gma-miR2111d, mdm-miR7123a, mdm-miR7123b, sbi-miR6217a-3p, sbi-miR6217b-3p, aly-miR2111c-3p	RRP8_ARATH	At5g40530 MNF13.4
TRINITY_DN48598_c0_g5_i1	1	hme-miR-6301-3p	BOLA1_ARATH	BOLA1 At1g55805 F14J16
TRINITY_DN48600_c0_g1_i1	3	osa-miR529a, zma-miR482-3p, esi-miR3453-5p	IF4B3_ARATH	EIF4B3 At4g38710 F20M13.270
TRINITY_DN48601_c0_g2_i2	1	mtr-miR5211	SRP_VITRI	SRP
TRINITY_DN48602_c0_g3_i3	4	gma-miR4374a, bdi-miR5059, lja-miR7519, ata-miR167c-3p	HSP72_SOLLC	HSC-2
TRINITY_DN48602_c0_g3_i5	5	osa-miR160f-3p, bdi-miR5059, bdi-miR160e-3p, bdi-miR395g-5p, bdi-miR395j-5p	HSP72_SOLLC	HSC-2
TRINITY_DN48612_c0_g1_i2	4	ppt-miR1216, ghr-miR2949a-3p, pti-miR5473, stu-miR8011a-5p	PRR37_ORYSI	PRR37 OsI_026486
TRINITY_DN48613_c2_g2_i4	6	ptc-miR169y, nta-miR6152a, nta-miR6152b, rgl-miR7807b-3p, bdi-miR9488, gma-miR5780b	NDT1_ARATH	NDT1 NADT1 At2g47490 T30B22.21
TRINITY_DN48619_c1_g2_i1	1	bdi-miR7749-5p	HFB2B_ORYSJ	HSFB2B HSF2 HSF21 Os08g0546800 LOC_Os08g43334 OJ1323_A06.29 P0544G09.1
TRINITY_DN48621_c1_g1_i9	13	ath-miR860, mtr-miR2595, aly-miR860-3p, pab-miR3706, csi-miR3948, gma-miR862b, hvu-miR5049e, ptc-miR477d-3p, gra-miR8738a, gra-miR8738b, gra-miR8768, sly-miR167b-3p, sly-miR9476-5p	P2C73_ORYSJ	Os11g0109000 LOC_Os11g01790
TRINITY_DN48625_c0_g4_i2	6	ppt-miR1211-3p, ppt-miR894, aqu-miR-2020-3p, aly-miR3444a-5p, bdi-miR7768a-5p, bdi-miR7768b-5p	BH013_ARATH	BHLH13 EN39 At1g01260 F6F3.7
TRINITY_DN48625_c0_g4_i4	72	ath-miR169b-5p, ath-miR169c, osa-miR169b, osa-miR169c, sbi-miR169b, gma-miR169a, zma-miR169c-5p, ptc-miR169d, ptc-miR169e, ptc-miR169f, ptc-miR169g, ptc-miR169h, ptc-miR169p, ptc-miR169z, mtr-miR169g, mtr-miR169b, ppt-miR894, vvi-miR169a, vvi-miR169c, vvi-miR169d, vvi-miR169j, vvi-miR169k, vvi-miR169s, vvi-miR169w, sly-miR169a, pta-miR1311, sbi-miR169k, mtr-miR2675, aqc-miR169c, zma-miR169r-5p, r…	BH013_ARATH	BHLH13 EN39 At1g01260 F6F3.7
TRINITY_DN48626_c2_g1_i1	1	mtr-miR2089-5p	CAPP2_SOYBN	PPC1
TRINITY_DN48626_c2_g1_i4	9	zma-miR319b-5p, zma-miR319d-5p, vvi-miR171h, mtr-miR2089-5p, osa-miR2928, nta-miR6020a-3p, hme-miR-13b, bdi-miR9499, gma-miR9762	CAPP1_SACHY
TRINITY_DN48626_c2_g1_i9	11	osa-miR166a-5p, osa-miR166e-5p, zma-miR166b-5p, zma-miR166d-5p, mtr-miR2089-5p, bdi-miR166c-5p, gma-miR166i-5p, hme-miR-13b, stu-miR166d-5p, gma-miR9762, ata-miR166a-5p	CAPP1_SACHY
TRINITY_DN48629_c0_g3_i1	2	aly-miR169c-3p, gma-miR4355	MKP1_ARATH	MKP1 At3g55270 T26I12.150
TRINITY_DN48630_c0_g2_i1	9	ath-miR172d-5p, aly-miR172d-5p, bdi-miR5066, ath-miR5595a, ath-miR5995b, nta-miR6145b, nta-miR6161d, bdi-miR7711-5p.3, bdi-miR7741-3p.1	HA22G_ARATH	HVA22G At1g75700 F10A5.11
TRINITY_DN48651_c1_g1_i11	5	ptc-miR169z, vvi-miR169d, osa-miR810b.2, vvi-miR2111-3p, gma-miR5374-5p	HPAT1_ARATH	HPAT1 At5g25265
TRINITY_DN48657_c1_g1_i10	5	vvi-miR3633b-5p, sly-miR5300, osa-miR5487, sbi-miR5567, ath-miR8170-3p	NPC1_ARATH	NPC1 At1g07230 F10K1.6
TRINITY_DN48657_c1_g1_i2	7	aly-miR164c-3p, ahy-miR3521, osa-miR5487, sbi-miR5567, ath-miR8170-3p, sly-miR164b-3p, ata-miR164c-3p	NPC1_ARATH	NPC1 At1g07230 F10K1.6
TRINITY_DN48657_c1_g1_i7	7	gma-miR169i-3p, gma-miR5783, osa-miR5817, pde-miR3704a, pde-miR3704b, sbi-miR5568b-3p, lja-miR7539	NPC1_ARATH	NPC1 At1g07230 F10K1.6
TRINITY_DN48658_c3_g11_i3	4	osa-miR1320-5p, vvi-miR3636-5p, gma-miR4371b, hme-miR-2767	XAT3_ORYSJ	XAT3 Os03g0567600 LOC_Os03g37010 OsJ_11476 OSJNBa0026A15.4
TRINITY_DN48664_c1_g1_i3	6	ppt-miR533a-3p, ppt-miR533c, ppt-miR533d, esi-miR3454e-5p, gma-miR5042-3p, stu-miR8023	CDS4_ARATH	CDS4 At2g45150 T14P1.4
TRINITY_DN48664_c1_g1_i4	9	ppt-miR533a-3p, ppt-miR533b-5p, ppt-miR533c, ppt-miR533d, esi-miR3454e-5p, gma-miR5042-3p, osa-miR5484, osa-miR5484, stu-miR8023	CDS4_ARATH	CDS4 At2g45150 T14P1.4
TRINITY_DN48666_c0_g1_i1	3	mtr-miR2199, osa-miR2922, mtr-miR5242	CESA5_ORYSJ	CESA5 Os03g0837100 LOC_Os03g62090 OsJ_012702 OSJNBa0042I09.26
TRINITY_DN48667_c2_g1_i11	1	aly-miR397a-3p	RS15_ELAOL	RPS15
TRINITY_DN48667_c2_g1_i3	3	mtr-miR171a, smo-miR171c, aly-miR397a-3p	RS15_ELAOL	RPS15
TRINITY_DN48667_c2_g1_i7	6	mtr-miR171a, smo-miR171c, osa-miR1883a, osa-miR1883b, aly-miR397a-3p, mtr-miR5263	RS15_ELAOL	RPS15
TRINITY_DN48672_c0_g4_i2	4	ppt-miR1217-5p, mtr-miR2647a, mtr-miR2647b, mtr-miR2647c	PGTA1_ARATH	RGTA1 At4g24490 F22K18.310 T22A6.320
TRINITY_DN48676_c0_g6_i1	3	aly-miR3444a-5p, aly-miR3444b, tae-miR9778	BAG7_ARATH	BAG7 At5g62390 MMI9.22
TRINITY_DN48679_c0_g1_i7	9	ppt-miR1222d, pab-miR3699, gma-miR4996, bdi-miR5057, bdi-miR5058, ptc-miR7825, stu-miR1886g-5p, cpa-miR398, bra-miR398-5p	PTC52_ARATH	PTC52 ACD1-like TIC55-IV At4g25650 L73G19.30
TRINITY_DN48679_c0_g1_i9	9	ppt-miR1222d, pab-miR3699, gma-miR4996, bdi-miR5057, bdi-miR5058, ptc-miR7825, stu-miR1886g-5p, cpa-miR398, bra-miR398-5p	PTC52_ARATH	PTC52 ACD1-like TIC55-IV At4g25650 L73G19.30
TRINITY_DN48680_c0_g3_i1	3	aly-miR3439-3p, sbi-miR6223-3p, sbi-miR6227-5p	ARF_MAIZE	ARF1
TRINITY_DN48680_c0_g3_i11	8	aly-miR3439-3p, ahy-miR3517, osa-miR5798, nta-miR6145a, nta-miR6145e, sbi-miR6223-3p, bdi-miR7732-5p, ata-miR167c-3p	ARF_MAIZE	ARF1
TRINITY_DN48682_c1_g1_i5	4	gma-miR2109-3p, tcc-miR399e, gma-miR169i-5p, osa-miR5487	GSDA_ARATH	GSDA TAD4 At5g28050
TRINITY_DN48682_c1_g4_i2	3	ath-miR3434-3p, gma-miR319f, gma-miR9762	GSDA_ARATH	GSDA TAD4 At5g28050
TRINITY_DN48682_c1_g4_i3	4	gma-miR2109-3p, tcc-miR399e, gma-miR319f, gma-miR9762	GSDA_ARATH	GSDA TAD4 At5g28050
TRINITY_DN48692_c3_g5_i1	2	stu-miR7989, gra-miR8755	CP1_ARATH	CP1 ACP1 At5g49480 K6M13.2
TRINITY_DN48698_c0_g2_i4	6	cre-miR915, smo-miR1080, gma-miR1523b, mtr-miR5263, ghr-miR160, stu-miR169d-3p	NCASE_ORYSJ	Os01g0624000 LOC_Os01g43520 OsJ_02661 P0501G01.30-1
TRINITY_DN48698_c0_g3_i2	3	bdi-miR7753-5p, bra-miR9562-3p, bra-miR9562-3p	R18AL_ARATH	At1g29970 T1P2.8
TRINITY_DN48698_c0_g3_i4	1	bdi-miR7753-5p	R18AL_ARATH	At1g29970 T1P2.8
TRINITY_DN48707_c0_g1_i5	2	ptc-miR7827, cpa-miR8149	RS142_MAIZE
TRINITY_DN48719_c1_g1_i2	2	gma-miR2109-5p, bdi-miR7763-3p	PGLR_VITVI	GSVIVT00026920001 LOC100243180
TRINITY_DN48719_c1_g1_i3	2	gma-miR2109-5p, bdi-miR7763-3p	PGLR_VITVI	GSVIVT00026920001 LOC100243180
TRINITY_DN48727_c1_g3_i1	4	ptc-miR160g, aqc-miR160a, tcc-miR160c, cca-miR160a	CAB25_ARATH	CAMBP25 VQ15 At2g41010
TRINITY_DN48732_c0_g3_i1	5	sbi-miR169d-3p, sly-miR1916, mtr-miR5237, gra-miR8641, ata-miR169c-3p	SUVH9_ARATH	SUVH9 SDG22 SET22 At4g13460 T6G15.10
TRINITY_DN48732_c0_g3_i3	2	gma-miR5037a, mtr-miR5237	SUVH9_ARATH	SUVH9 SDG22 SET22 At4g13460 T6G15.10
TRINITY_DN48733_c0_g2_i12	14	zma-miR395a-5p, zma-miR399a-5p, ppt-miR900-5p, mtr-miR2593a, mtr-miR2593b, mtr-miR2593c, zma-miR169l-3p, ath-miR5020b, gma-miR1512c, hbr-miR6166, pde-miR1314, ptc-miR6459b, stu-miR7980b-5p, stu-miR167b-3p	TPP2_ARATH	TPP2 At1g06870 F4H5.6
TRINITY_DN48737_c1_g2_i3	6	ppt-miR1219d, aly-miR163-3p.1, esi-miR3465-3p, stu-miR8032b-3p, stu-miR8032f-3p, stu-miR8032g-3p	RK28_ARATH	RPL28 At2g33450 F4P9.22
TRINITY_DN48737_c1_g2_i4	2	ppt-miR1219d, esi-miR3465-3p	RK28_ARATH	RPL28 At2g33450 F4P9.22
TRINITY_DN48737_c1_g2_i5	5	ppt-miR1219d, mtr-miR2612, esi-miR3465-3p, ptc-miR6479, sly-miR9475-3p	RK28_ARATH	RPL28 At2g33450 F4P9.22
TRINITY_DN48737_c1_g2_i7	8	ppt-miR1219d, mtr-miR2612, esi-miR3465-3p, ptc-miR6479, stu-miR8032b-3p, stu-miR8032f-3p, stu-miR8032g-3p, sly-miR9475-3p	RK28_ARATH	RPL28 At2g33450 F4P9.22
TRINITY_DN48737_c1_g2_i8	8	ppt-miR1219d, mtr-miR2612, esi-miR3465-3p, ptc-miR6479, stu-miR8032b-3p, stu-miR8032f-3p, stu-miR8032g-3p, sly-miR9475-3p	RK28_ARATH	RPL28 At2g33450 F4P9.22
TRINITY_DN48740_c1_g2_i6	12	osa-miR1849, mtr-miR2088-3p, aly-miR774b-5p, osa-miR812s, osa-miR5799, lja-miR7532a, lja-miR7532b, bdi-miR7724a-5p, bdi-miR7724b-5p, stu-miR8024a-3p, stu-miR8024b, gma-miR9740	SUV3M_ORYSJ	SUV3 LOC_Os03g53500 Os03g0746500 OJ1124_H03.19 OsJ_12550
TRINITY_DN48751_c1_g2_i11	8	ptc-miR477a-5p, ptc-miR477b, ath-miR839-5p, cre-miR1170.1, mtr-miR1509b, bdi-miR7721-3p, gra-miR7504i, gra-miR7504j	B3GTB_ARATH	HPTG1 B3GALT11 At5g53340 K19E1.14
TRINITY_DN48751_c1_g2_i3	7	ptc-miR477a-5p, ptc-miR477b, ath-miR839-5p, cre-miR1170.1, mtr-miR1509b, bdi-miR7721-3p, gra-miR8665	B3GTB_ARATH	HPTG1 B3GALT11 At5g53340 K19E1.14
TRINITY_DN48751_c1_g2_i6	4	ptc-miR477a-5p, ptc-miR477b, ath-miR839-5p, cre-miR1170.1	B3GTB_ARATH	HPTG1 B3GALT11 At5g53340 K19E1.14
TRINITY_DN48760_c2_g2_i3	2	ppt-miR1223a, sbi-miR5565f	XTH32_ARATH	XTH32 At2g36870 T1J8.5
TRINITY_DN48760_c2_g4_i1	7	ppt-miR1076-5p, bra-miR1885a, osa-miR2091-5p, ghr-miR7504a, lja-miR7533a, lja-miR7533b, ata-miR156b-3p	XTH32_ARATH	XTH32 At2g36870 T1J8.5
TRINITY_DN48761_c0_g4_i1	0		UBIQP_HORVU
TRINITY_DN48761_c0_g5_i1	2	ppt-miR902f-3p, ppt-miR902f-3p	UBIQP_HORVU
TRINITY_DN48761_c0_g7_i1	0		UBIQP_HORVU
TRINITY_DN48763_c0_g1_i15	10	ptc-miR1446a, ptc-miR1446b, ptc-miR1446c, ptc-miR1446d, ptc-miR1446e, mtr-miR2650, mes-miR1446, stu-miR3627-3p, gma-miR9754, ata-miR6201-3p	C14C2_ORYSJ	CYP714C2 Os12g0119000 LOC_Os12g02640 OsJ_35025
TRINITY_DN48763_c0_g1_i6	2	stu-miR3627-3p, gma-miR9754	C14C2_ORYSJ	CYP714C2 Os12g0119000 LOC_Os12g02640 OsJ_35025
TRINITY_DN48764_c1_g1_i1	1	osa-miR3982-3p	LRKS2_ARATH	LECRKS2 AP4.3A At2g32800 F24L7.6
TRINITY_DN48770_c0_g1_i1	11	mtr-miR1507-3p, esi-miR3454f-3p, esi-miR3454b-3p, pab-miR950-5p, mtr-miR5276, mtr-miR5276, osa-miR5484, hvu-miR6196, stu-miR8044-3p, gra-miR8768, bra-miR408-3p	XYL1_ARATH	XYL1 AXY3 At1g68560 F24J5.20
TRINITY_DN48770_c0_g1_i2	13	mtr-miR1507-3p, esi-miR3454f-3p, esi-miR3454b-3p, pab-miR950-5p, bdi-miR5065, mtr-miR5276, mtr-miR5276, osa-miR5484, hvu-miR6196, sbi-miR6227-5p, stu-miR8044-3p, gra-miR8768, bra-miR408-3p	XYL1_ARATH	XYL1 AXY3 At1g68560 F24J5.20
TRINITY_DN48771_c1_g1_i6	21	ath-miR160c-3p, zma-miR164d-3p, ath-miR779.2, ppt-miR1041, gma-miR390a-3p, osa-miR2918, aly-miR839-3p, aly-miR773b-5p, aly-miR4225, gma-miR390c, gma-miR5038a, gma-miR5038b, hme-bantam, ghr-miR7503, mes-miR390, bdi-miR7717c-3p, bdi-miR7754-5p, stu-miR8046-5p, cpa-miR8151, gra-miR8732, bra-miR6032-5p	SC24A_ARATH	At3g07100 T1B9.25
TRINITY_DN48778_c0_g2_i1	4	osa-miR1864, osa-miR5081, lja-miR408, bra-miR158-3p	FK163_ARATH	FKBP16-3 FKBP17 At2g43560 T1O24.30
TRINITY_DN48778_c0_g2_i3	2	lja-miR408, bra-miR158-3p	FK163_ARATH	FKBP16-3 FKBP17 At2g43560 T1O24.30
TRINITY_DN48780_c0_g2_i7	8	vvi-miR171g, osa-miR5824, ath-miR5595a, ath-miR5995b, cca-miR6106-5p, gra-miR8670a, gra-miR8670b, bdi-miR171f	SODCP_ORYSJ	SODCP Os08g0561700 LOC_Os08g44770 P0543D10.3 P0604E01.43
TRINITY_DN48780_c0_g2_i8	2	vvi-miR171g, bdi-miR171f	SODCP_ORYSJ	SODCP Os08g0561700 LOC_Os08g44770 P0543D10.3 P0604E01.43
TRINITY_DN48792_c0_g4_i1	4	hvu-miR5053, cca-miR390, bdi-miR7773-5p, bra-miR9569-5p	RPS2_ARATH	RPS2 At4g26090 F20B18.200
TRINITY_DN48794_c1_g1_i3	5	osa-miR167a-3p, zma-miR167a-3p, bdi-miR1135, osa-miR5492, ptc-miR482d-5p	NRPBB_ARATH	NRPB11 NRPD11 NRPE11 RPB13.6 At3g52090 F4F15.200
TRINITY_DN48794_c1_g1_i9	2	bdi-miR1135, ptc-miR482d-5p	NRPBB_ARATH	NRPB11 NRPD11 NRPE11 RPB13.6 At3g52090 F4F15.200
TRINITY_DN48799_c0_g2_i1	4	ath-miR848, aqu-miR-2021-3p, aly-miR159c-5p, sly-miR9475-5p	IF4A1_ARATH	TIF4A-1 RH4 At3g13920 MDC16.4
TRINITY_DN48803_c0_g3_i4	0		RL31_PERFR	RPL31
TRINITY_DN48803_c0_g3_i5	19	ath-miR398a-3p, osa-miR398a, gma-miR398a, gma-miR398b, ptc-miR398a, mtr-miR398a-3p, vvi-miR398a, bol-miR398a-3p, aqc-miR398a, csi-miR398, rco-miR398a, gra-miR398, ghr-miR398, aly-miR398a-3p, tcc-miR398b, ath-miR5650, hvu-miR6210, mdm-miR398a, cme-miR398b	RL31_PERFR	RPL31
TRINITY_DN48804_c3_g1_i2	7	ptc-miR472a, gma-miR1530, aqu-miR-2017-3p, vvi-miR3623-3p, bdi-miR5172-3p, stu-miR8040-3p, gra-miR8718	ATB_ARATH	ATB At1g55590 F20N2.2
TRINITY_DN48804_c3_g1_i5	7	ptc-miR472a, gma-miR1530, vvi-miR3623-3p, bdi-miR5172-3p, mtr-miR5274b-3p, stu-miR8040-3p, gra-miR8718	ATB_ARATH	ATB At1g55590 F20N2.2
TRINITY_DN48819_c0_g2_i1	10	mtr-miR2088-5p, osa-miR2098-3p, sly-miR5300, mtr-miR2592bl-3p, bra-miR5654a, bra-miR5654b, stu-miR482d-3p, sly-miR482b, gra-miR8632, gra-miR7504g	RPS2_ARATH	RPS2 At4g26090 F20B18.200
TRINITY_DN48822_c3_g3_i3	7	osa-miR160f-3p, ath-miR833a-5p, ppt-miR898b, ppt-miR898a-5p, bdi-miR160e-3p, osa-miR5819, bdi-miR7734-3p	RK34_SPIOL	RPL34 SOVF_073030
TRINITY_DN48826_c0_g1_i3	8	ath-miR837-3p, aly-miR837-3p, esi-miR3469-3p, gma-miR5667-3p, mtr-miR5757, gma-miR5762, sbi-miR6230-3p, sly-miR477-5p	MNS4_ARATH	MNS4 At5g43710 MQD19.4 MQO24.4
TRINITY_DN48829_c0_g1_i8	18	osa-miR444a-3p.2, ath-miR839-5p, osa-miR444d.2, osa-miR444e, gma-miR1521a, mtr-miR2614, ath-miR5026, ath-miR5655, ptc-miR6464, ghr-miR7502, bdi-miR7709-5p, rgl-miR7804-5p, ath-miR8178, gra-miR7502e, gra-miR7484h, gra-miR7484i, gra-miR7502f, bdi-miR444b	BAM8_ARATH	BAM8 BMY2 At5g45300 K9E15.8
TRINITY_DN48832_c3_g1_i1	10	ptc-miR478e, ptc-miR482a.2, aqc-miR482a, aqc-miR482b, aqc-miR482c, gra-miR482, aly-miR831-3p, nta-miR6145c, bdi-miR5174c-5p, stu-miR8024a-5p	GBF1_ARATH	GBF1 BZIP41 At4g36730 C7A10_630
TRINITY_DN48833_c0_g1_i2	9	gma-miR530a, gma-miR169i-5p, osa-miR5513, gma-miR530b, gma-miR530c, gma-miR530d, gma-miR530e, ghr-miR7484a, ghr-miR7484b	ALPL_ARATH	At3g55350 T22E16.10
TRINITY_DN48834_c1_g2_i16	1	cre-miR1172.2	GLYC4_ARATH	SHM4 SHMT4 At4g13930 dl3005c FCAALL.160
TRINITY_DN48834_c1_g2_i3	4	cre-miR1172.2, hvu-miR6212, hme-miR-2733, bra-miR9552b-3p	GLYC4_ARATH	SHM4 SHMT4 At4g13930 dl3005c FCAALL.160
TRINITY_DN48834_c1_g2_i7	0		GLYC4_ARATH	SHM4 SHMT4 At4g13930 dl3005c FCAALL.160
TRINITY_DN48843_c0_g1_i5	12	ppt-miR1220a, ppt-miR1220b, smo-miR1083, mtr-miR2653a, mtr-miR2653b, mtr-miR2653c, ath-miR5647, osa-miR5837.2, cca-miR390, mtr-miR2653d, gra-miR7486h, ata-miR160a-3p	INT2_ARATH	INT2 At1g30220 F12P21.2
TRINITY_DN48852_c1_g4_i1	12	osa-miR166j-5p, zma-miR166h-5p, zma-miR1432-3p, ath-miR3933, mtr-miR5743a, mtr-miR5743b, stu-miR482b-5p, cca-miR6117, lja-miR7539, cpa-miR8141, ata-miR1432-3p, ata-miR1432-3p	RLK7_ARATH	RLK7 At1g09970 F21M12.36
TRINITY_DN48852_c1_g4_i2	12	osa-miR166j-5p, zma-miR166h-5p, zma-miR1432-3p, ath-miR3933, mtr-miR5743a, mtr-miR5743b, stu-miR482b-5p, cca-miR6117, lja-miR7539, cpa-miR8141, ata-miR1432-3p, ata-miR1432-3p	RLK7_ARATH	RLK7 At1g09970 F21M12.36
TRINITY_DN48854_c0_g2_i2	3	osa-miR395o, aly-miR827-5p, pti-miR5482	PAO_ARATH	PAO ACD1 At3g44880 F28D10_70
TRINITY_DN48854_c0_g2_i4	1	pti-miR5482	PAO_ARATH	PAO ACD1 At3g44880 F28D10_70
TRINITY_DN48858_c2_g4_i6	12	ath-miR156d-3p, zma-miR156b-3p, ptc-miR478f, ppt-miR903, aly-miR156d-3p, aly-miR156e-3p, aly-miR771-5p, gma-miR1520r, bdi-miR156g-3p, bdi-miR156i-3p, ata-miR156a-3p, ata-miR156e-3p	C3H55_ORYSJ	Os08g0135800 LOC_Os08g04170 OJ1613_G04.4-1 P0680F05.43-1
TRINITY_DN48864_c1_g2_i2	42	ath-miR399f, ptc-miR399b, ptc-miR399j, ath-miR829-3p.2, mtr-miR169c, bna-miR399a, ppt-miR1025, vvi-miR399e, osa-miR1869, zma-miR399g-3p, sbi-miR399k, rco-miR399b, rco-miR399c, aly-miR399a-3p, aly-miR399h-3p, vvi-miR3638-3p, csi-miR399a, tcc-miR399b, tcc-miR399d, bdi-miR5198, gma-miR169n-5p, bra-miR5654a, bra-miR5654b, bna-miR399b, bna-miR399c, nta-miR6145b, hme-miR-285, mdm-miR399e, mdm-miR399f, …	DRE2A_ORYSJ	DREB2A ERF40 Os01g0165000 LOC_Os01g07120 OsJ_000494
TRINITY_DN48867_c0_g1_i10	3	ppt-miR1220a, ppt-miR1220b, ptc-miR7824	HPSE2_ARATH	At5g61250 MAF19.29 MFB13.2
TRINITY_DN48867_c0_g1_i15	3	ppt-miR1220a, ppt-miR1220b, ptc-miR7824	HPSE2_ARATH	At5g61250 MAF19.29 MFB13.2
TRINITY_DN48875_c0_g1_i3	11	bdi-miR395d-5p, bdi-miR395g-5p, mtr-miR5221, ath-miR5657, vun-miR164, osa-miR5828, rgl-miR7804-3p, cpa-miR164d, cpa-miR164e, cpa-miR477, cpa-miR8151	NAGS1_ARATH	NAGS1 At2g22910 T20K9.12
TRINITY_DN48876_c1_g1_i2	1	zma-miR162-5p	MAN7_ORYSJ	MAN7 Os11g0118200 LOC_Os11g02600
TRINITY_DN48876_c1_g1_i5	4	zma-miR162-5p, aly-miR4226, gma-miR4394, bdi-miR5201-3p	MAN6_ARATH	MAN6 At5g01930 T20L15.200
TRINITY_DN48878_c1_g2_i4	2	csi-miR3951, bdi-miR395d-3p	LRK10_WHEAT	LRK10
TRINITY_DN48887_c1_g3_i4	12	ath-miR776, tae-miR1121, mtr-miR2656a, mtr-miR2656b, bdi-miR5170, mtr-miR5246, mtr-miR5558-5p, ptc-miR6437b, ptc-miR6437a, mtr-miR2656c, mtr-miR2656d, mtr-miR2656e	PTR2_ARATH	NPF8.3 NTR1 PTR2 PTR2-B At2g02040 F14H20.11
TRINITY_DN48889_c2_g3_i1	6	mtr-miR2664a, aly-miR856-5p, esi-miR3463-3p, vvi-miR3624-3p, mtr-miR2664b, bdi-miR7757-5p.2	P2C78_ORYSJ	Os12g0580900 LOC_Os12g39120
TRINITY_DN48889_c2_g3_i4	2	ath-miR865-5p, esi-miR3463-3p	P2C78_ORYSJ	Os12g0580900 LOC_Os12g39120
TRINITY_DN48889_c2_g3_i7	9	osa-miR1858a, osa-miR1858b, mtr-miR2664a, aly-miR856-5p, vvi-miR3624-3p, mtr-miR5291a, mtr-miR5291b, mtr-miR5291c, mtr-miR2664b	P2C78_ORYSJ	Os12g0580900 LOC_Os12g39120
TRINITY_DN48893_c4_g4_i2	0		RBS_MUSAC	RBCS1
TRINITY_DN48897_c0_g3_i7	2	osa-miR156b-3p, hvu-miR6186	Y5586_ARATH	At5g55860 MWJ3.4
TRINITY_DN48902_c0_g1_i1	2	ptc-miR473a-5p, ptc-miR473b	CRK6_ORYSJ	CRK6 Os07g0541400 LOC_Os07g35690 OJ1008_E09.114 P0458H05.131
TRINITY_DN48907_c0_g1_i4	3	aqu-miR-2018-5p, osa-miR5819, tae-miR1137b-5p	RTNLT_ARATH	RTNLB22 At1g78895 F9K20.31
TRINITY_DN48908_c0_g1_i8	7	mtr-miR2644, mtr-miR2644, gma-miR4350, cca-miR6116-5p, hbr-miR476, lja-miR7546, stu-miR4376-3p	OFUT1_ARATH	OFUT1 At1g04910 F13M7.10
TRINITY_DN48916_c0_g1_i17	6	aly-miR831-5p, mtr-miR5253, gma-miR2606a, gma-miR2606b, ptc-miR6462c-5p, rgl-miR7797a	CML49_ARATH	CML49 At3g10300 F14P13.10
TRINITY_DN48917_c1_g1_i3	2	pta-miR390, pde-miR390	TIC32_ARATH	TIC32 At4g23430 F16G20.130
TRINITY_DN48917_c1_g2_i12	0		TIC32_PEA	TIC32 HP32 IEP32
TRINITY_DN48917_c1_g2_i2	0		TIC32_ARATH	TIC32 At4g23430 F16G20.130
TRINITY_DN48917_c1_g2_i7	1	ppt-miR1217-3p	TIC32_ARATH	TIC32 At4g23430 F16G20.130
TRINITY_DN48917_c1_g2_i9	3	ppt-miR1217-3p, ptc-miR6462e, ptc-miR6462f	TIC32_PEA	TIC32 HP32 IEP32
TRINITY_DN48921_c3_g1_i5	18	ptc-miR478h, ptc-miR478i, ptc-miR478j, ptc-miR478k, ptc-miR478l, ptc-miR478m, ptc-miR478o, ptc-miR478q, ptc-miR478r, ptc-miR478s, ptc-miR478n, bgy-miR156, ath-miR5014a-3p, mtr-miR5249, hme-miR-2763, bdi-miR7732-3p, bra-miR9568-5p, ata-miR171b-5p	CRPK1_ARATH	CRPK1 At1g16670 F19K19.4
TRINITY_DN48922_c2_g6_i1	1	bdi-miR7751-5p	TCPZA_ARATH	CCT6A At3g02530 F16B3.16
TRINITY_DN48932_c3_g6_i1	1	hbr-miR159b	MTHR_ORYSJ	Os03g0815200 LOC_Os03g60090 OSJNBa0024F18.2 OSJNBb0042K11.1
TRINITY_DN48934_c2_g4_i1	4	smo-miR1080, aly-miR4241, ath-miR5646, hvu-miR6210	C81E1_GLYEC	CYP81E1 CYP91A4
TRINITY_DN48937_c0_g2_i6	8	smo-miR1107, mtr-miR1509a-3p, bdi-miR5064, mdm-miR2118a, mdm-miR2118b, mdm-miR2118c, ata-miR9674c-5p, ata-miR9674b-3p	PLST4_ARATH	At5g16150 T21H19.70
TRINITY_DN48939_c2_g2_i1	11	aly-miR4243, gma-miR4372b, osa-miR5788, hme-miR-1b, hme-miR-1b, mdm-miR7121d, mdm-miR7121e, mdm-miR7121f, mdm-miR7121g, mdm-miR7121h, sly-miR5302b-5p	SIB1_ARATH	SIB1 VQ23 At3g56710 T8M16.40
TRINITY_DN48942_c1_g2_i5	3	gma-miR1535b, hme-miR-71, stu-miR408b-5p	HSD2_ARATH	HSD2 At3g47350 T21L8.100
TRINITY_DN48949_c3_g4_i2	4	sly-miR5302a, gma-miR5225, osa-miR7693-3p, ath-miR8173	LRR1_ARATH	LRR1 At5g21090 T10F18.120
TRINITY_DN48951_c1_g1_i3	8	osa-miR2095-3p, mtr-miR2640, esi-miR3455-3p, gma-miR4352b, ath-miR5017-5p, ath-miR5019, hme-let-7, bra-miR9408-3p	NYC1_ORYSJ	NYC1 Os01g0227100 LOC_Os01g12710 OsJ_00960 P0443E07.35 P0452F10.6
TRINITY_DN48961_c1_g1_i2	7	vvi-miR169r, vvi-miR169t, vvi-miR169u, osa-miR1850.3, esi-miR3453-5p, osa-miR5519, stu-miR8033-3p	BZR3_ORYSJ	BZR3 Os06g0552300 LOC_Os06g35900 P0427B07.9
TRINITY_DN48961_c1_g1_i5	4	gma-miR1534, osa-miR1850.3, bdi-miR7767-3p, tae-miR9662a-3p	BZR3_ORYSJ	BZR3 Os06g0552300 LOC_Os06g35900 P0427B07.9
TRINITY_DN48961_c1_g7_i1	5	ath-miR393b-3p, osa-miR1432-3p, mtr-miR2111e-3p, aly-miR393b-3p, hme-miR-308	ZDHC9_ARATH	PAT07 At3g26935 MOJ10.1
TRINITY_DN48963_c1_g1_i11	7	ath-miR780.1, nta-miR6025a, stu-miR6025, bna-miR6032, nta-miR479b, bra-miR6032-5p, ata-miR5200-5p	CISY3_ARATH	CSY3 At2g42790 F7D19.21
TRINITY_DN48965_c0_g1_i2	5	cre-miR1152, vvi-miR399f, aly-miR3444a-3p, aly-miR3444b, bdi-miR159b-5p.3	RTL2_ARATH	RTL2 At3g20420 MQC12.21
TRINITY_DN48965_c0_g1_i8	5	cre-miR1152, vvi-miR399f, aly-miR3444a-3p, aly-miR3444b, bdi-miR159b-5p.3	RTL2_ARATH	RTL2 At3g20420 MQC12.21
TRINITY_DN48966_c0_g1_i6	3	osa-miR1428a-5p, osa-miR1431, hme-miR-6306-5p	1433D_SOYBN	GF14D
TRINITY_DN48966_c1_g2_i1	0		1433D_SOYBN	GF14D
TRINITY_DN48983_c0_g1_i1	3	osa-miR2099-3p, osa-miR2864.1, bdi-miR7715-3p	GFA2_ARATH	GFA2 At5g48030 MDN11.11
TRINITY_DN48984_c0_g1_i1	3	ath-miR3434-3p, ath-miR841b-3p, gra-miR8761	SPL15_ORYSJ	SPL15 Os08g0513700 LOC_Os08g40260 OsJ_026806 P0711H09.27
TRINITY_DN48986_c0_g1_i5	1	osa-miR5498	GTE4_ARATH	GTE4 At1g06230 F9P14.9
TRINITY_DN48986_c0_g1_i9	2	osa-miR5498, hme-miR-279b	GTE4_ARATH	GTE4 At1g06230 F9P14.9
TRINITY_DN48998_c1_g1_i1	5	hme-miR-6302-2-5p, stu-miR408a-3p, gra-miR8689, sly-miR9478-5p, tae-miR5050	PSAL_HORVU	PSAL
TRINITY_DN48998_c1_g1_i12	5	hme-miR-6302-2-5p, stu-miR408a-3p, gra-miR8689, sly-miR9478-5p, tae-miR5050	PSAL_HORVU	PSAL
TRINITY_DN48998_c1_g1_i13	2	gra-miR8689, tae-miR5050	PSAL_HORVU	PSAL
TRINITY_DN48998_c1_g1_i14	1	stu-miR408a-3p	PSAL_HORVU	PSAL
TRINITY_DN48998_c1_g1_i17	5	hme-miR-6302-2-5p, ptc-miR7842, stu-miR408a-3p, gra-miR8689, tae-miR5050	PSAL_HORVU	PSAL
TRINITY_DN48998_c1_g1_i20	2	gra-miR8689, tae-miR5050	PSAL_HORVU	PSAL
TRINITY_DN48998_c1_g1_i22	5	hme-miR-6302-2-5p, ptc-miR7842, stu-miR408a-3p, gra-miR8689, tae-miR5050	PSAL_HORVU	PSAL
TRINITY_DN48998_c1_g1_i8	3	hme-miR-6302-2-5p, stu-miR408a-3p, gra-miR8689	PSAL_HORVU	PSAL
TRINITY_DN48999_c0_g2_i1	2	aly-miR397b-3p, gra-miR8664	PIRL4_ARATH	PIRL4 At4g35470 F15J1.40
TRINITY_DN48999_c0_g3_i5	2	gra-miR8760, gma-miR5671b	RS43_ARATH	RPS4D At5g58420 MQJ2_10
TRINITY_DN49000_c0_g2_i4	9	ptc-miR394a-3p, ptc-miR394b-3p, ath-miR2938, esi-miR3460-3p, gma-miR4368b, bdi-miR172a-5p, mtr-miR5744, hme-miR-6302-2-5p, ata-miR172b-5p	PBL17_ARATH	PBL17 At2g07180
TRINITY_DN49003_c0_g4_i4	5	osa-miR1846a-5p, osa-miR1846b-5p, osa-miR1846c-5p, csi-miR482a-5p, osa-miR5525	AOC_ORYSI	AOC AOC4 OsI_12194
TRINITY_DN49008_c1_g1_i2	5	osa-miR1847.2, pti-miR5478, ath-miR5632-3p, ptc-miR6443, tae-miR1122b-3p	CLS_ORYSJ	Os03g0283600 LOC_Os03g17520
TRINITY_DN49009_c3_g2_i3	3	osa-miR1872, sly-miR9479-3p, ata-miR9677-5p	HSP80_SOLLC	HSC80
TRINITY_DN49013_c3_g1_i3	111	ath-miR167a-5p, ath-miR167b, osa-miR167a-5p, osa-miR167b, osa-miR167c-5p, zma-miR167a-5p, zma-miR167b-5p, zma-miR167d-5p, zma-miR167c-5p, sbi-miR167a, sbi-miR167b, gma-miR167a, gma-miR167b, ptc-miR167a, ptc-miR167b, ptc-miR167c, ptc-miR167d, ptc-miR167h-5p, ath-miR838, ath-miR870-3p, mtr-miR167a, cre-miR910, tae-miR167a, bna-miR167a, bna-miR167b, bna-miR167c, vvi-miR167b, vvi-miR167d, vvi-miR167e…	BRM_ARATH	BRM CHR2 At2g46020 F4I18 T3F17.33
TRINITY_DN49013_c3_g1_i6	114	ath-miR167a-5p, ath-miR167b, osa-miR167a-5p, osa-miR167b, osa-miR167c-5p, zma-miR167a-5p, zma-miR167b-5p, zma-miR167d-5p, zma-miR167c-5p, sbi-miR167a, sbi-miR167b, gma-miR167a, gma-miR167b, ptc-miR167a, ptc-miR167b, ptc-miR167c, ptc-miR167d, ptc-miR167h-5p, ath-miR838, ath-miR870-3p, mtr-miR167a, cre-miR910, tae-miR167a, bna-miR167a, bna-miR167b, bna-miR167c, vvi-miR167b, vvi-miR167d, vvi-miR167e…	BRM_ARATH	BRM CHR2 At2g46020 F4I18 T3F17.33
TRINITY_DN49017_c4_g1_i1	6	ptc-miR477a-3p, vvi-miR3633b-5p, ssl-miR399, cme-miR399f, stu-miR8002-3p, tae-miR9652-3p	KITH_ORYSJ	TK Os03g0113100 LOC_Os03g02200 OSJNBa0090O10.3
TRINITY_DN49020_c1_g1_i1	2	mtr-miR5249, ath-miR8180	VUP1_ARATH	VUP1 At3g21710
TRINITY_DN49020_c2_g1_i1	7	ath-miR166a-5p, ath-miR166b-5p, zma-miR166n-5p, aly-miR166b-5p, tae-miR167b, hvu-miR6176, stu-miR8048-5p	LTD_ARATH	LTD GDC1 At1g50900 F8A12.12
TRINITY_DN49025_c1_g6_i2	10	ppt-miR536a, ppt-miR536b, ppt-miR536d, ppt-miR536e, ppt-miR536f, smo-miR1115-5p, mtr-miR2673a, mtr-miR2673b, gra-miR7504g, bra-miR2111-3p	DOF5_ORYSJ	DOF5 Os01g0758200 LOC_Os01g55340 B1131G08.10
TRINITY_DN49026_c0_g2_i3	6	ppt-miR160b, ppt-miR160c, ppt-miR160d, ppt-miR160i, mes-miR160h, bdi-miR9481b	TCP2_ARATH	TCP2 BRC1 At4g18390 F28J12.50
TRINITY_DN49030_c0_g1_i5	11	osa-miR169f.2, osa-miR169f.2, aly-miR157b-3p, aly-miR3435-3p, gma-miR319d, gma-miR319i, ptc-miR6452, ddi-miR-7104, stu-miR167d-3p, gma-miR319o, ata-miR5084-5p	P2C02_ORYSJ	Os01g0295700 LOC_Os01g19130 OsJ_001369 P0702D12.28
TRINITY_DN49030_c0_g1_i9	9	osa-miR169f.2, osa-miR169f.2, ath-miR420, aly-miR3435-3p, gma-miR319d, gma-miR319i, ptc-miR6452, gma-miR319o, ata-miR5084-5p	P2C02_ORYSJ	Os01g0295700 LOC_Os01g19130 OsJ_001369 P0702D12.28
TRINITY_DN49030_c0_g2_i1	48	osa-miR395b, osa-miR395d, osa-miR395e, osa-miR395g, osa-miR395h, osa-miR395i, osa-miR395j, osa-miR395k, osa-miR395l, osa-miR395s, osa-miR395a, sbi-miR395b, sbi-miR395a, sbi-miR395d, sbi-miR395e, zma-miR395b-3p, zma-miR395a-3p, osa-miR395m, osa-miR395n, osa-miR395p, osa-miR395q, osa-miR395w, osa-miR395r, sbi-miR395c, sbi-miR395g, sbi-miR395h, sbi-miR395i, sbi-miR395j, sbi-miR395l, zma-miR395d-3p, …	MTEF1_ARATH	MTERF1 EMB93 SOLDAT10 At2g03050 T17M13.22
TRINITY_DN49033_c1_g2_i1	3	smo-miR1115-3p, aly-miR164c-3p, ata-miR164c-3p	FLS_CITUN	FLS
TRINITY_DN49036_c0_g1_i1	9	ath-miR397b, ppt-miR1036-5p, gma-miR4401b, hme-miR-79, stu-miR5303j, stu-miR5303g, stu-miR5303i, tae-miR1847-5p, ata-miR2275c-5p	DNAJ6_ARATH	ATJ6 C6 J6 At5g06910 MOJ9.8
TRINITY_DN49039_c1_g2_i3	13	osa-miR169d, zma-miR156b-3p, ath-miR827, ppt-miR1044-3p, mtr-miR2594, osa-miR1863b.2, ghr-miR2949a-3p, aly-miR161-5p.1, pab-miR3700, gma-miR4397-3p, mdm-miR827, bdi-miR169l, gma-miR9763	LCV2_ARATH	LCV2 At1g43130 F2H10.2
TRINITY_DN49042_c1_g1_i2	10	zma-miR2275b-3p, zma-miR2275c-3p, aly-miR160b-3p, gma-miR166i-5p, sbi-miR5564b, hme-miR-276, sbi-miR5564c-5p, stu-miR8038a-3p, stu-miR8038b-3p, stu-miR166d-5p	PP151_ARATH	PCMP-E76 At2g13600 T10F5.14
TRINITY_DN49042_c1_g4_i2	2	cre-miR1150.2, aly-miR846-5p	PP168_ARATH	PCMP-H41 At2g22070 T16B14.8
TRINITY_DN49048_c1_g2_i3	3	gra-miR8767a, gra-miR8767b, gra-miR8767c	PSA2A_ARATH	PAB1 PRC3 At1g16470 F3O9.27
TRINITY_DN49052_c0_g2_i5	8	gma-miR1520b, gma-miR171h, bra-miR5714, lja-miR7543, bdi-miR5163b-3p, bdi-miR7757-5p.1, ptc-miR7823, tae-miR7757-5p	U2AFA_ORYSJ	U2AF35A Os09g0491756 LOC_Os09g31482 OsJ_028686
TRINITY_DN49052_c0_g2_i6	7	gma-miR171h, bra-miR5714, lja-miR7543, bdi-miR5163b-3p, bdi-miR7757-5p.1, ptc-miR7823, tae-miR7757-5p	U2AFA_ORYSJ	U2AF35A Os09g0491756 LOC_Os09g31482 OsJ_028686
TRINITY_DN49052_c0_g2_i8	8	gma-miR1520b, gma-miR171h, bra-miR5714, lja-miR7543, bdi-miR5163b-3p, bdi-miR7757-5p.1, ptc-miR7823, tae-miR7757-5p	U2AFA_ORYSJ	U2AF35A Os09g0491756 LOC_Os09g31482 OsJ_028686
TRINITY_DN49052_c0_g3_i1	6	ath-miR840-3p, bna-miR2111b-3p, aly-miR840-3p, aly-miR2111b-3p, sbi-miR6219-5p, esi-miR8628	RD522_ARATH	RAD52-2 ODB2 At5g47870 MCA23.21
TRINITY_DN49056_c3_g3_i1	6	ath-miR414, ath-miR414, osa-miR414, osa-miR414, ppt-miR414, ppt-miR414	MNB1B_MAIZE	MNB1B
TRINITY_DN49066_c0_g1_i10	17	ptc-miR480, ath-miR776, ath-miR852, ppt-miR1061-5p, osa-miR1429-5p, osa-miR1882e-3p, aly-miR852-3p, gma-miR1507c-3p, bdi-miR5181a-5p, osa-miR5485, mtr-miR5561-5p, ath-miR833b, bra-miR5712, mtr-miR5742, hvu-miR5049b, tae-miR5048-5p, tae-miR9779	SCC3_ARATH	SCC3 SA At2g47980 T9J23.3
TRINITY_DN49066_c0_g1_i13	14	ath-miR776, ath-miR852, ppt-miR1061-5p, osa-miR1429-5p, osa-miR1882e-3p, aly-miR852-3p, gma-miR1507c-3p, bdi-miR5181a-5p, osa-miR5485, mtr-miR5561-5p, bra-miR5712, mtr-miR5742, hvu-miR5049b, tae-miR9779	SCC3_ARATH	SCC3 SA At2g47980 T9J23.3
TRINITY_DN49067_c1_g2_i1	3	ppt-miR1037, lja-miR7534, gra-miR8718	POLAR_ARATH	POLAR At4g31805 F28M20
TRINITY_DN49074_c0_g1_i4	10	cre-miR1168.1, mtr-miR5244, osa-miR5522, nta-miR5303c, bdi-miR5167b-5p, bdi-miR5049-3p, bdi-miR7755-5p, rgl-miR7807a-3p, rgl-miR7807b-3p, gra-miR8777	NAA15_ARATH	NAA15 EMB2753 MUSE6 OMA At1g80410 T21F11.26
TRINITY_DN49074_c0_g1_i6	15	ppt-miR1030j, cre-miR1168.1, osa-miR2863b, mtr-miR5244, osa-miR5522, osa-miR5541, nta-miR5303c, hvu-miR1130, bdi-miR5167b-5p, bdi-miR5049-3p, bdi-miR7755-5p, rgl-miR7807a-3p, rgl-miR7807b-3p, ptc-miR7819, gra-miR8777	NAA15_ARATH	NAA15 EMB2753 MUSE6 OMA At1g80410 T21F11.26
TRINITY_DN49076_c0_g1_i1	17	ath-miR778, smo-miR1105, cre-miR1145.1, mtr-miR2648, zma-miR395o-5p, esi-miR3460-3p, esi-miR3456-5p, aly-miR4223, gma-miR4381, mtr-miR5249, gma-miR4401b, mtr-miR5758, nta-miR6145a, cme-miR171i, sbi-miR5565g-5p, lja-miR7517, bra-miR9555b-5p	BIG2_ARATH	BIG2 At3g60860 T4C21_270
TRINITY_DN49076_c0_g1_i3	6	ath-miR778, esi-miR3460-3p, aly-miR4223, mtr-miR5249, nta-miR6145a, lja-miR7517	BIG2_ARATH	BIG2 At3g60860 T4C21_270
TRINITY_DN49076_c0_g1_i4	14	ath-miR778, smo-miR1105, cre-miR1145.1, mtr-miR2648, zma-miR395o-5p, esi-miR3460-3p, aly-miR4223, mtr-miR5249, gma-miR4401b, mtr-miR5758, nta-miR6145a, sbi-miR5565g-5p, lja-miR7517, bra-miR9555b-5p	BIG2_ARATH	BIG2 At3g60860 T4C21_270
TRINITY_DN49081_c0_g1_i3	11	ppt-miR1211-5p, aly-miR319a-5p, aly-miR3443-3p, osa-miR5790, bna-miR2111c, bdi-miR7776-3p.2, stu-miR7987, tae-miR9655-3p, bra-miR319-5p, bra-miR2111-5p, ata-miR5084-3p	SAMC2_ARATH	SAMC2 At1g34065 F12G12.11
TRINITY_DN49083_c2_g5_i3	6	gma-miR1518, mtr-miR2644, sbi-miR6221-3p, lja-miR7530, bdi-miR7757-5p.2, bdi-miR7777-5p.1	PRRP1_ARATH	PRORP1 At2g32230 F22D22.2
TRINITY_DN49084_c0_g1_i4	12	ath-miR831-5p, ath-miR2933a, ath-miR2933b, aly-miR3445-5p.1, gma-miR4341, gma-miR5371-3p, mtr-miR5740, osa-miR5809, bdi-miR7774-5p, ptc-miR7832, cpa-miR8136, gra-miR8729	ALA9_ARATH	ALA9 At1g68710 F24J5.6
TRINITY_DN49086_c0_g2_i5	4	ptc-miR171g-5p, ptc-miR171h-5p, gma-miR1533, esi-miR8618a	HIS7B_WHEAT
TRINITY_DN49088_c0_g1_i1	5	ppt-miR902f-3p, ath-miR774b-3p, mtr-miR5246, ptc-miR6441, stu-miR8015-3p	CCA1_ARATH	CCA1 At2g46830 F19D11
TRINITY_DN49091_c0_g1_i2	18	ppt-miR319d-5p.2, ath-miR841a-5p, cre-miR1147.2, sly-miR397, mtr-miR2111e-3p, mtr-miR2653a, mtr-miR2653b, mtr-miR2653c, aly-miR3443-3p, mtr-miR167b-3p, stu-miR6026-3p, sly-miR6026, cca-miR6106-3p, lja-miR397, mtr-miR2653d, bdi-miR5181c-3p, bra-miR9408-3p, tae-miR9662b-3p	Y5977_ARATH	At5g49770 K2I5.14
TRINITY_DN49092_c2_g3_i1	6	osa-miR443, ppt-miR1029, zma-miR398b-5p, vvi-miR2111-3p, ata-miR2118a-3p, ata-miR2118b-3p	CIPKW_ORYSJ	CIPK32 Os12g0132200 LOC_Os12g03810
TRINITY_DN49092_c2_g3_i3	16	osa-miR443, gma-miR4415a-3p, gma-miR4415b-3p, nta-miR399a, nta-miR399b, nta-miR399c, nta-miR399d, nta-miR399e, nta-miR399f, nta-miR399g, stu-miR399j-3p, stu-miR399k-3p, stu-miR399l-3p, stu-miR399m-3p, stu-miR399n-3p, stu-miR399o-3p	CIPK3_ARATH	CIPK3 PKS12 SnRK3.17 At2g26980 T20P8.3
TRINITY_DN49092_c2_g3_i4	16	osa-miR443, gma-miR4415a-3p, gma-miR4415b-3p, nta-miR399a, nta-miR399b, nta-miR399c, nta-miR399d, nta-miR399e, nta-miR399f, nta-miR399g, stu-miR399j-3p, stu-miR399k-3p, stu-miR399l-3p, stu-miR399m-3p, stu-miR399n-3p, stu-miR399o-3p	CIPK3_ARATH	CIPK3 PKS12 SnRK3.17 At2g26980 T20P8.3
TRINITY_DN49103_c1_g1_i1	1	bol-miR9410	COX2_MAIZE	COX2 COXII MOX1
TRINITY_DN49103_c1_g1_i2	1	bol-miR9410	COX2_MAIZE	COX2 COXII MOX1
TRINITY_DN49105_c0_g2_i2	4	ptc-miR475c, ath-miR2934-3p, rgl-miR5137, osa-miR5533	JGB_ARATH	JGB At2g26490 T9J22.16
TRINITY_DN49109_c1_g1_i7	31	osa-miR171g, osa-miR171h, sbi-miR171c, sbi-miR171e, zma-miR171g-3p, zma-miR171k-3p, zma-miR171h-3p, sbi-miR171f, ppt-miR477h, cre-miR1147.1, vvi-miR477a, mtr-miR2199, mtr-miR2199, aqc-miR171e, aly-miR158b-3p, gma-miR4408, mtr-miR5261, mtr-miR5037a, mtr-miR5037b, mtr-miR5037c, ptc-miR6439b, mdm-miR171i, mes-miR477f, mes-miR477g, bdi-miR7732-5p, ptc-miR7826, stu-miR8051-3p, stu-miR479, gra-miR8758,…	AB5C_ARATH	ABCC5 MRP5 At1g04120 F20D22.11
TRINITY_DN49113_c2_g1_i6	3	ath-miR164b-3p, ppt-miR390c-3p, aly-miR164b-3p	PER5_VITVI	GSVIVT00037159001 LOC100264145
TRINITY_DN49115_c1_g1_i1	6	ptc-miR396g-5p, smo-miR396, pab-miR396b, pab-miR396c, tcc-miR396d, pde-miR396	MIZ1_ARATH	MIZ1 At2g41660 T32G6.18
TRINITY_DN49116_c0_g1_i5	12	ppt-miR1028c-3p, ppt-miR1073-5p, osa-miR1849, ppt-miR2079, mtr-miR5230, pti-miR5471, osa-miR5544, bra-miR5715, mtr-miR5749, cme-miR845, lja-miR7531, stu-miR7980b-3p	GTE9_ARATH	GTE9 BET9 At5g14270 F18O22.60
TRINITY_DN49118_c1_g1_i3	290	ath-miR167a-5p, ath-miR167a-5p, ath-miR167b, ath-miR167b, osa-miR167a-5p, osa-miR167a-5p, osa-miR167b, osa-miR167b, osa-miR167c-5p, osa-miR167c-5p, ath-miR167d, ath-miR167d, osa-miR167d-5p, osa-miR167d-5p, osa-miR167e-5p, osa-miR167e-5p, osa-miR167f, osa-miR167f, osa-miR167g, osa-miR167g, osa-miR167h-5p, osa-miR167h-5p, osa-miR167i-5p, osa-miR167i-5p, osa-miR167j, osa-miR167j, zma-miR167a-5p, zma…	RNP1_ARATH	RNP1 At4g14300 dl3190w FCAALL.156
TRINITY_DN49118_c1_g1_i5	5	mtr-miR2635, ath-miR5595a, ath-miR5995b, stu-miR4376-3p, sly-miR9474-5p	RNP1_ARATH	RNP1 At4g14300 dl3190w FCAALL.156
TRINITY_DN49118_c1_g1_i6	9	mtr-miR2635, aly-miR173a-3p, aly-miR859-3p, ath-miR5595a, ath-miR5995b, bdi-miR7711-5p.1, stu-miR4376-3p, aly-miR173b-3p, sly-miR9474-5p	RNP1_ARATH	RNP1 At4g14300 dl3190w FCAALL.156
TRINITY_DN49118_c1_g1_i7	288	ath-miR167a-5p, ath-miR167a-5p, ath-miR167b, ath-miR167b, osa-miR167a-5p, osa-miR167a-5p, osa-miR167b, osa-miR167b, osa-miR167c-5p, osa-miR167c-5p, ath-miR167d, ath-miR167d, osa-miR167d-5p, osa-miR167d-5p, osa-miR167e-5p, osa-miR167e-5p, osa-miR167f, osa-miR167f, osa-miR167g, osa-miR167g, osa-miR167h-5p, osa-miR167h-5p, osa-miR167i-5p, osa-miR167i-5p, osa-miR167j, osa-miR167j, zma-miR167a-5p, zma…	RNP1_ARATH	RNP1 At4g14300 dl3190w FCAALL.156
TRINITY_DN49118_c1_g1_i8	3	mtr-miR2635, stu-miR4376-3p, sly-miR9474-5p	RNP1_ARATH	RNP1 At4g14300 dl3190w FCAALL.156
TRINITY_DN49120_c1_g1_i13	4	ppt-miR1047-3p, mdm-miR169e, mdm-miR169f, bdi-miR5200b-5p	RS25_SOLLC	RPS25
TRINITY_DN49120_c1_g1_i2	7	mdm-miR169e, mdm-miR169f, gra-miR8730, bdi-miR5200b-5p, tae-miR396-5p, gra-miR827b, ata-miR319-5p	RS25_SOLLC	RPS25
TRINITY_DN49122_c0_g1_i1	3	bdi-miR7750-3p, stu-miR398a-5p, gra-miR8726	ALDO1_ORYSJ	Os10g0138100 LOC_Os10g04860 OsJ_30665 OSJNAa0087H07.7
TRINITY_DN49126_c3_g1_i2	49	ath-miR394a, ath-miR394b-5p, osa-miR394, sbi-miR394a, zma-miR394a-5p, zma-miR394b-5p, ptc-miR394a-5p, ptc-miR394b-5p, cre-miR917, ppt-miR1043-3p, vvi-miR394b, sbi-miR394b, ghr-miR394b, ghr-miR394a, aly-miR394a-5p, aly-miR394b-5p, aly-miR860-5p, ahy-miR394, gma-miR394b-5p, gma-miR394a-5p, csi-miR394, tcc-miR394a, tcc-miR394b, gma-miR394c-5p, bdi-miR394, ssl-miR394, gma-miR394d, gma-miR394e, gma-mi…	ZFP6_ARATH	ZFP6 ZEP6 At1g67030 F1O19.8 F1O19_5
TRINITY_DN49127_c0_g1_i11	8	osa-miR167e-3p, osa-miR167i-3p, zma-miR167h-3p, zma-miR167i-3p, ppt-miR536c, ppt-miR536f, smo-miR536, hbr-miR482a	FLXL2_ARATH	FLXL2 FLL2 At1g67170 F5A8.8
TRINITY_DN49130_c1_g2_i4	5	ptc-miR160g, aqc-miR160a, tcc-miR160c, osa-miR5082, cca-miR160a	APX1_PEA	APX1 APPX1
TRINITY_DN49130_c1_g2_i7	0		APX1_PEA	APX1 APPX1
TRINITY_DN49131_c0_g2_i7	7	ppt-miR1044-3p, cre-miR1143-3p, cre-miR1153-3p.1, mtr-miR1507-3p, mtr-miR2637, zma-miR397b-3p, gma-miR5370	FOLD1_ARATH	FOLD1 DHC1 At2g38660 T6A23.14
TRINITY_DN49133_c1_g6_i2	4	mtr-miR156h-3p, osa-miR2102-5p, mtr-miR5206a, stu-miR8039	Y1848_ARATH	RKL1 At1g48480 T1N15.9
TRINITY_DN49133_c2_g1_i4	4	gma-miR5368, bdi-miR7760-5p, tae-miR9776, ata-miR9776-5p	Y2267_ARATH	At2g26730 F18A8.10
TRINITY_DN49133_c2_g2_i1	291	ath-miR169a-5p, osa-miR169a, ath-miR169b-5p, ath-miR169c, ath-miR169d, ath-miR169e, ath-miR169f-5p, ath-miR169g-5p, ath-miR169h, ath-miR169i, ath-miR169j, ath-miR169k, ath-miR169l, ath-miR169m, ath-miR169n, osa-miR169b, osa-miR169c, osa-miR169e, osa-miR169f.1, osa-miR169g, osa-miR169h, osa-miR169i-5p.1, osa-miR169j, osa-miR169k, osa-miR169l, osa-miR169m, osa-miR169n, osa-miR169o, zma-miR169a-5p, …	Y2267_ARATH	At2g26730 F18A8.10
TRINITY_DN49135_c3_g1_i2	8	osa-miR2096-5p, osa-miR2925, mtr-miR5284b, cca-miR6103-3p, bdi-miR7760-3p, rgl-miR7797a, ath-miR8181, ata-miR393-5p	CRF4_ARATH	CRF4 ERF066 At4g27950 T13J8.60
TRINITY_DN49135_c3_g2_i1	7	zma-miR166h-5p, ppt-miR1215, osa-miR2096-5p, osa-miR2925, osa-miR5495, rgl-miR7805-5p, bra-miR9557-3p	EF110_ARATH	ERF110 At5g50080 MPF21.9
TRINITY_DN49144_c2_g1_i9	7	osa-miR440, ppt-miR1059, nta-miR6025b, cca-miR6106-5p, bdi-miR7776-5p.1, bdi-miR7777-5p.2, gra-miR8689	Y3078_ARATH	At3g50780 F18B3.60
TRINITY_DN49149_c0_g1_i2	6	pta-miR482c, mtr-miR2615a, mtr-miR2615b, mtr-miR2615c, pti-miR5472, mtr-miR7699-3p	AP4M_ARATH	AP4M CLH At4g24550 F22K18.250
TRINITY_DN49149_c2_g1_i2	14	smo-miR1088-3p, vvi-miR159a, vvi-miR159b, osa-miR2098-3p, mtr-miR2585a, mtr-miR2585b, mtr-miR2585c, mtr-miR2585d, mtr-miR5295a, mtr-miR5295b, mtr-miR5295c, mtr-miR5295d, mes-miR159c, mes-miR159d	PSBS_SPIOL	PSBS
TRINITY_DN49166_c0_g1_i6	1	smo-miR1113	HMG15_ARATH	HMGB15 NFD15 At1g04880 F13M7.13
TRINITY_DN49166_c0_g1_i9	7	mtr-miR156g-5p, bdi-miR1135, aly-miR157b-3p, rgl-miR5574, nta-miR6024, cme-miR156e, gra-miR8680	HMG15_ARATH	HMGB15 NFD15 At1g04880 F13M7.13
TRINITY_DN49167_c4_g2_i2	5	ppt-miR1221-5p, aly-miR394b-3p, stu-miR7994a, stu-miR7994b-3p, gra-miR8701	PSBM_NYMAL	psbM
TRINITY_DN49168_c1_g1_i4	3	aly-miR169i-3p, aly-miR3449-3p, mtr-miR5757	PAT_PETHY
TRINITY_DN49168_c1_g1_i5	4	aly-miR169i-3p, aly-miR3449-3p, hvu-miR5051, mtr-miR5757	PAT_PETHY
TRINITY_DN49170_c0_g2_i2	1	osa-miR2867-5p	ILVH2_ARATH	At2g31810 F20M17.15
TRINITY_DN49177_c0_g2_i5	3	cre-miR1142, ptc-miR6460, bdi-miR7767-5p	DIR17_ARATH	DIR17 At3g58090 T10K17.300
TRINITY_DN49178_c2_g1_i5	8	osa-miR2927, gma-miR169i-3p, bdi-miR1878-3p, ptc-miR6425a-5p, ptc-miR6425b-5p, ptc-miR6425c-5p, ptc-miR6425d-5p, ptc-miR6425e	GT644_ARATH	EPC1 At3g55830 F27K19.10
TRINITY_DN49183_c0_g1_i13	3	osa-miR1425-3p, ptc-miR6442, sbi-miR6227-3p	GSTZ1_ARATH	GSTZ1 GST18 GSTZ At2g02390 T16F16.18
TRINITY_DN49183_c0_g1_i17	1	pta-miR946a-5p	GSTZ_EUPES
TRINITY_DN49183_c0_g1_i2	2	pta-miR946a-5p, ptc-miR6442	GSTZ1_ARATH	GSTZ1 GST18 GSTZ At2g02390 T16F16.18
TRINITY_DN49183_c0_g1_i20	2	pta-miR946a-5p, ptc-miR6442	GSTZ1_ARATH	GSTZ1 GST18 GSTZ At2g02390 T16F16.18
TRINITY_DN49185_c1_g1_i5	0		PUMP5_ARATH	PUMP5 DIC1 UCP5 At2g22500 F14M13.10
TRINITY_DN49187_c0_g2_i2	3	cre-miR1145.2, cre-miR1153-3p.2, mtr-miR5233	CLH2_ARATH	CLH2 At5g43860 MQD19.22
TRINITY_DN49188_c1_g1_i2	2	hme-miR-745, hme-miR-6301-1-5p	RS5_CICAR	RPS5
TRINITY_DN49188_c1_g1_i9	4	nta-miR6145c, hme-miR-745, hme-miR-6301-1-5p, gra-miR8650	RS5_CICAR	RPS5
TRINITY_DN49195_c1_g2_i15	117	ath-miR169b-5p, ath-miR169c, osa-miR169b, osa-miR169c, osa-miR169d, osa-miR169e, sbi-miR169b, sbi-miR169c, sbi-miR169d-5p, gma-miR169a, zma-miR169c-5p, ptc-miR169d, ptc-miR169e, ptc-miR169f, ptc-miR169g, ptc-miR169h, ptc-miR169p, ptc-miR169v, ptc-miR169w, ptc-miR169z, mtr-miR169c, mtr-miR169d-5p, mtr-miR169e-5p, mtr-miR169g, mtr-miR169b, vvi-miR169a, vvi-miR169c, vvi-miR169d, vvi-miR169j, vvi-miR…	CERK_ORYSJ	CERK Os02g0656200 LOC_Os02g43906/LOC_Os02g43912 OJ1003_B06.39 P0519E06.23
TRINITY_DN49195_c1_g2_i8	117	ath-miR169b-5p, ath-miR169c, osa-miR169b, osa-miR169c, osa-miR169d, osa-miR169e, sbi-miR169b, sbi-miR169c, sbi-miR169d-5p, gma-miR169a, zma-miR169c-5p, ptc-miR169d, ptc-miR169e, ptc-miR169f, ptc-miR169g, ptc-miR169h, ptc-miR169p, ptc-miR169v, ptc-miR169w, ptc-miR169z, mtr-miR169c, mtr-miR169d-5p, mtr-miR169e-5p, mtr-miR169g, mtr-miR169b, vvi-miR169a, vvi-miR169c, vvi-miR169d, vvi-miR169j, vvi-miR…	CERK_ORYSJ	CERK Os02g0656200 LOC_Os02g43906/LOC_Os02g43912 OJ1003_B06.39 P0519E06.23
TRINITY_DN49199_c0_g3_i2	4	ppt-miR2083-5p, osa-miR2932, esi-miR3462-3p, lja-miR7539	TPP6_ORYSJ	TPP6 Os08g0409100 LOC_Os08g31630 P0042B03.17
TRINITY_DN49200_c1_g2_i5	6	ppt-miR1031a, ppt-miR1031b, ppt-miR1057, pab-miR3708, ptc-miR7825, stu-miR8033-3p	APRR2_ARATH	APRR2 TOC2 At4g18020 T6K21.200
TRINITY_DN49200_c1_g3_i4	10	tae-miR1124, gma-miR1520c, zma-miR399j-5p, esi-miR3462-3p, vvi-miR3631b-3p, vvi-miR3637-5p, mtr-miR2592bm-3p, mtr-miR2592bn-3p, lja-miR7522, bdi-miR9493	VA724_ARATH	VAMP724 At4g15780 dl3930c FCAALL.378
TRINITY_DN49200_c1_g3_i5	1	osa-miR159d	CB4B_SOLLC	CAP10B
TRINITY_DN49200_c1_g3_i6	10	tae-miR1124, gma-miR1520c, zma-miR399j-5p, esi-miR3462-3p, vvi-miR3631b-3p, vvi-miR3637-5p, mtr-miR2592bm-3p, mtr-miR2592bn-3p, lja-miR7522, bdi-miR9493	VA724_ARATH	VAMP724 At4g15780 dl3930c FCAALL.378
TRINITY_DN49201_c0_g2_i2	3	gma-miR482b-5p, gma-miR482d-5p, gma-miR482e	TCMO_POPKI	CYP73A16 CYP73
TRINITY_DN49202_c0_g2_i4	13	osa-miR439a, osa-miR439b, osa-miR439c, osa-miR439d, osa-miR439e, osa-miR439f, osa-miR439g, osa-miR439h, osa-miR439i, bdi-miR395c-5p, bdi-miR395k-5p, osa-miR5806, bdi-miR395p-5p	PLA11_ARATH	DAD1 At2g44810 T13E15.18
TRINITY_DN49202_c0_g4_i1	3	zma-miR169q-3p, csi-miR857, esi-miR8619	PLA11_ARATH	DAD1 At2g44810 T13E15.18
TRINITY_DN49202_c0_g6_i1	4	ppt-miR1036-5p, aly-miR860-5p, cca-miR6108f, ath-miR8184	EG1_ORYSJ	EG1 Os01g0900400 LOC_Os01g67430 P0035F12.8
TRINITY_DN49204_c0_g1_i2	8	osa-miR172c, sbi-miR172e, ppt-miR408a, tae-miR5086, egu-miR172d, egu-miR172e, egu-miR172f, gra-miR7484d	BAMY2_ORYSJ	BAMY2 Os03g0141200 LOC_Os03g04770 OsJ_09355
TRINITY_DN49208_c0_g1_i3	4	ath-miR822-3p, gma-miR396d, sbi-miR5564a, gra-miR7484c	OTU_ARATH	At3g57810 T10K17.20
TRINITY_DN49224_c0_g2_i4	2	mtr-miR1507-3p, hme-miR-263b	FTSHC_ARATH	FTSH12 At1g79560 T8K14.2
TRINITY_DN49225_c0_g1_i2	13	osa-miR528-5p, zma-miR528a-5p, zma-miR528b-5p, sbi-miR528, aly-miR781-3p, bdi-miR528-5p, ssp-miR528, mtr-miR5242, mtr-miR5037a, mtr-miR5037b, mtr-miR5037c, sbi-miR6235-5p, ata-miR528-5p	GH36_ORYSJ	GH3.6 Os05g0143800 LOC_Os05g05180 OJ1607_F09.5
TRINITY_DN49225_c0_g3_i4	0		RKF3_ARATH	RKF3 AT2324 At2g48010 T9J23.16
TRINITY_DN49226_c1_g1_i5	1	osa-miR5489	SEC_ARATH	SEC At3g04240 T6K12.14
TRINITY_DN49226_c1_g1_i7	2	osa-miR5489, ata-miR9674b-3p	SEC_ARATH	SEC At3g04240 T6K12.14
TRINITY_DN49227_c1_g1_i2	15	ppt-miR1030a, ppt-miR1030b, ppt-miR1030c, ppt-miR1030d, ppt-miR1030e, ppt-miR1030f, ppt-miR1030g, ppt-miR1030h, ppt-miR1030i, ppt-miR1030j, ptc-miR6437b, ptc-miR6437a, bdi-miR7741-3p.2, stu-miR530, gma-miR9726	PUB41_ARATH	PUB41 At5g62560 K19B1.17
TRINITY_DN49227_c2_g1_i1	7	ath-miR782, cre-miR913-3p, bdi-miR396b-3p, gma-miR390e, bdi-miR5174e-5p.1, bdi-miR5174b-5p, ata-miR396d-3p	PUB38_ARATH	PUB38 At5g65200 MQN23.13
TRINITY_DN49238_c0_g1_i5	5	osa-miR5144-5p, osa-miR1437b-5p, cpa-miR8138, tae-miR9674b-5p, ata-miR9674a-5p	RL15A_PICMA	SB61
TRINITY_DN49239_c0_g2_i9	28	zma-miR167f-3p, ppt-miR1028a-3p, bna-miR1140, mtr-miR2587a, mtr-miR2587b, mtr-miR2587c, mtr-miR2587d, mtr-miR2587e, mtr-miR2587f, mtr-miR2592a-5p, osa-miR2929, mtr-miR5281b, mtr-miR5281c, mtr-miR5281d, mtr-miR5281e, mtr-miR5281f, gma-miR5368, bra-miR1140, hci-miR156a, mdm-miR7124a, mdm-miR7124b, mtr-miR2587g, stu-miR8011a-5p, stu-miR8008b, ath-miR8169, bdi-miR5281b, bdi-miR5281a, bra-miR9563a-3p	PPX2_ARATH	PPX2 At5g55260 MCO15.21
TRINITY_DN49255_c1_g1_i3	2	bdi-miR5066, bdi-miR7737-5p	MENE_ARATH	AAE14 MENE At1g30520 F26G16.14 F26G16.3
TRINITY_DN49259_c1_g2_i10	9	zma-miR159b-5p, osa-miR2098-3p, mtr-miR2604, zma-miR159j-5p, zma-miR159k-5p, esi-miR3468-5p, bdi-miR1878-3p, bdi-miR5174a, rgl-miR5578	MTND2_ORYSJ	ARD2 SIP2A Os03g0161800 LOC_Os03g06620 OJ1607A12.13 OsJ_09506
TRINITY_DN49259_c1_g2_i11	11	zma-miR159b-5p, osa-miR2098-3p, mtr-miR2199, mtr-miR2604, zma-miR159j-5p, zma-miR159k-5p, bdi-miR5067, bdi-miR5174a, rgl-miR5578, nta-miR6163, bra-miR9554-5p	MTND2_ORYSJ	ARD2 SIP2A Os03g0161800 LOC_Os03g06620 OJ1607A12.13 OsJ_09506
TRINITY_DN49259_c1_g2_i2	7	cre-miR919.2, mtr-miR2604, aly-miR399a-5p, aly-miR399h-5p, bdi-miR5174a, rgl-miR5578, gma-miR5668	XTH28_ARATH	XTH28 EXGT-A2 XTR2 At1g14720 F10B6.12 F10B6.29
TRINITY_DN49259_c1_g2_i3	7	zma-miR159b-5p, osa-miR2098-3p, mtr-miR2604, zma-miR159j-5p, zma-miR159k-5p, bdi-miR5174a, rgl-miR5578	MTND2_ORYSJ	ARD2 SIP2A Os03g0161800 LOC_Os03g06620 OJ1607A12.13 OsJ_09506
TRINITY_DN49259_c1_g2_i5	14	zma-miR159b-5p, osa-miR2098-3p, mtr-miR2604, zma-miR159j-5p, zma-miR159k-5p, esi-miR3468-5p, bdi-miR1878-3p, bdi-miR5174a, rgl-miR5578, nta-miR6146a, nta-miR6163, mtr-miR7696a-5p, mtr-miR7696b-5p, bra-miR172c-5p	MTND2_ORYSJ	ARD2 SIP2A Os03g0161800 LOC_Os03g06620 OJ1607A12.13 OsJ_09506
TRINITY_DN49264_c2_g1_i1	3	osa-miR531a, mtr-miR2118, osa-miR531c	WRK71_ORYSI	WRKY71 OsI_06106
TRINITY_DN49267_c0_g4_i2	6	zma-miR2118e, mtr-miR2588a, mtr-miR2588b, osa-miR5527, hme-miR-6301-3p, gra-miR8655	WRK49_ARATH	WRKY49 At5g43290 MNL12.11
TRINITY_DN49274_c1_g2_i5	4	gma-miR4376a-3p, ath-miR5020b, stu-miR7999-5p, tae-miR9655-3p	BBX22_ARATH	BBX22 DBB3 LZF1 STH3 At1g78600 T30F21.7
TRINITY_DN49281_c0_g4_i3	1193	ath-miR399a, ath-miR399a, ath-miR399a, ath-miR399a, ath-miR399a, ath-miR399a, ath-miR399a, ath-miR399b, ath-miR399b, ath-miR399b, ath-miR399b, ath-miR399b, ath-miR399b, ath-miR399c-3p, ath-miR399c-3p, ath-miR399c-3p, ath-miR399c-3p, ath-miR399c-3p, ath-miR399c-3p, ath-miR399d, ath-miR399d, ath-miR399d, ath-miR399d, ath-miR399d, ath-miR399d, ath-miR399d, ath-miR399e, ath-miR399e, ath-miR399e, ath-…	UBC24_ARATH	UBC24 PHO2 At2g33770 T1B8.8
TRINITY_DN49290_c1_g6_i1	12	osa-miR2118e, osa-miR2118o, osa-miR2118r, aly-miR851-5p, hvu-miR6191, ghr-miR7484a, ghr-miR7484b, stu-miR8034, gra-miR7484g, gra-miR7484k, bra-miR9552a-5p, bra-miR9552b-5p	MOR1_ORYSJ	MOR1 Os01g0816400 LOC_Os01g60040 B1148D12.6-1 OsJ_03864 OSJNBa0085D07.49-1
TRINITY_DN49293_c0_g1_i1	14	ath-miR782, gma-miR1513a-5p, osa-miR2876-3p, bgy-miR529, bcy-miR529, tcc-miR535, gma-miR1513b, gma-miR1513c, ddi-miR-7131a-5p, ddi-miR-7131c-3p, ath-miR8173, hbr-miR9387, bdi-miR531, bdi-miR531	PEX16_ARATH	PEX16 SSE1 At2g45690 F17K2.22
TRINITY_DN49293_c0_g1_i5	15	ath-miR782, ath-miR861-5p, gma-miR1513a-5p, osa-miR2876-3p, bgy-miR529, bcy-miR529, tcc-miR535, gma-miR1513b, gma-miR1513c, ddi-miR-7131a-5p, ddi-miR-7131c-3p, ath-miR8173, hbr-miR9387, bdi-miR531, bdi-miR531	PEX16_ARATH	PEX16 SSE1 At2g45690 F17K2.22
TRINITY_DN49295_c0_g1_i3	2	aly-miR861-3p, gra-miR8723b	CBP1_HORVU	CBP1 CXP;1
TRINITY_DN49295_c0_g1_i4	1	hbr-miR6172	CBP1_ORYSJ	CBP1 Os12g0257000 LOC_Os12g15470
TRINITY_DN49295_c0_g1_i9	3	aly-miR861-3p, sly-miR164a-3p, gra-miR8723b	CBP1_HORVU	CBP1 CXP;1
TRINITY_DN49299_c0_g2_i4	3	aqu-miR-2016-5p, gma-miR394a-3p, stu-miR482b-5p	RIBA3_ORYSJ	RIBA3 Os05g0460600 OJ1281_H05.8 OsJ_18816
TRINITY_DN49303_c0_g4_i2	13	ath-miR161.2, ppt-miR1047-5p, mtr-miR2602a, mtr-miR2602b, aly-miR161-5p.2, aly-miR4241, bdi-miR5069, mtr-miR5214-5p, gma-miR5775, mtr-miR7698-5p, bdi-miR5163b-5p, stu-miR7986, ata-miR9674a-3p	ODB2_ARATH	BCE2 DIN3 LTA1 At3g06850 F3E22.1
TRINITY_DN49304_c0_g9_i1	4	osa-miR169f.2, ppt-miR533e, hvu-miR6178, hvu-miR6187	ECT4_ARATH	ECT4 At1g55500 T5A14.10
TRINITY_DN49306_c0_g6_i2	1	ahy-miR3516	BPM1_ARATH	BPM1 At5g19000 T16G12.40
TRINITY_DN49315_c3_g4_i1	1	nta-miR6020a-5p	GATB_ORYSI	GATB OsI_36412
TRINITY_DN49315_c3_g4_i3	40	ath-miR162a-3p, ath-miR162b-3p, osa-miR162a, zma-miR162-3p, mtr-miR162, ptc-miR162a, ptc-miR162b, ghr-miR162a, cpa-miR162a, vvi-miR162, gma-miR162a, sly-miR162, sbi-miR162, csi-miR162-3p, rco-miR162, aly-miR162a-3p, aly-miR162b-3p, aly-miR851-5p, gma-miR4363, tcc-miR162, gma-miR162b, bdi-miR5175b, bdi-miR162, gma-miR162c, aau-miR162, vun-miR162, gma-miR5785, nta-miR6020a-5p, nta-miR162a, nta-miR1…	GATB_ORYSI	GATB OsI_36412
TRINITY_DN49315_c3_g4_i5	40	ath-miR162a-3p, ath-miR162b-3p, osa-miR162a, zma-miR162-3p, mtr-miR162, ptc-miR162a, ptc-miR162b, ghr-miR162a, cpa-miR162a, vvi-miR162, gma-miR162a, sly-miR162, sbi-miR162, csi-miR162-3p, rco-miR162, aly-miR162a-3p, aly-miR162b-3p, aly-miR851-5p, gma-miR4363, tcc-miR162, gma-miR162b, bdi-miR5175b, bdi-miR162, gma-miR162c, aau-miR162, vun-miR162, gma-miR5785, nta-miR6020a-5p, nta-miR162a, nta-miR1…	GATB_ORYSI	GATB OsI_36412
TRINITY_DN49316_c0_g3_i1	6	zma-miR164b-3p, gma-miR4413a, gma-miR4413b, gma-miR5777, hme-miR-14, bdi-miR7727-3p	FTHS_SPIOL
TRINITY_DN49316_c0_g7_i4	2	osa-miR2090, sbi-miR5568b-3p	FTHS_ARATH	THFS At1g50480 F11F12.17 F17J6.2
TRINITY_DN49320_c1_g3_i2	10	ath-miR4228-3p, ath-miR4228-3p, gma-miR1520i, hvu-miR5053, mtr-miR5559-3p, osa-miR5819, lja-miR7520, esi-miR8623c, gma-miR167k, gma-miR9760	AMO_ARATH	At1g62810 F23N19.18
TRINITY_DN49320_c1_g3_i3	12	osa-miR2099-5p, ath-miR4228-3p, ath-miR4228-3p, gma-miR1520i, hvu-miR5053, osa-miR5075, mtr-miR5559-3p, osa-miR5819, lja-miR7520, esi-miR8623c, gma-miR167k, gma-miR9760	AMO_ARATH	At1g62810 F23N19.18
TRINITY_DN49320_c1_g3_i7	4	vvi-miR3627-5p, mtr-miR5559-3p, esi-miR8623c, gra-miR3267	AMO_ARATH	At1g62810 F23N19.18
TRINITY_DN49323_c0_g5_i5	3	gma-miR4415a-5p, ddi-miR-7098, ghr-miR7510b	ASPR1_ORYSJ	Os05g0567100 LOC_Os05g49200 OJ1781_H11.11
[truncated: 3,036 more rows]

## Sheet: MANGO GINGER
Transcripts	Number of miRNAs identified	miRNAs	Entry name	Gene names
TRINITY_DN42394_c1_g2_i5	320	ath-miR156b-3p, ath-miR169a-5p, osa-miR169a, ath-miR169b-5p, ath-miR169c, ath-miR169d, ath-miR169e, ath-miR169f-5p, ath-miR169g-5p, ath-miR169h, ath-miR169i, ath-miR169j, ath-miR169k, ath-miR169l, ath-miR169m, ath-miR169n, osa-miR169b, osa-miR169c, osa-miR169d, osa-miR169e, osa-miR169f.1, osa-miR169g, osa-miR169h, osa-miR169i-5p.1, osa-miR169j, osa-miR169k, osa-miR169l, osa-miR169m, osa-miR169n, …	NFYA7_ARATH	NFYA7 At1g30500 F26G16.12
TRINITY_DN41627_c0_g2_i2	319	ath-miR169a-5p, osa-miR169a, ath-miR169b-5p, ath-miR169c, ath-miR169d, ath-miR169e, ath-miR169f-5p, ath-miR169g-5p, ath-miR169h, ath-miR169i, ath-miR169j, ath-miR169k, ath-miR169l, ath-miR169m, ath-miR169n, osa-miR169b, osa-miR169c, osa-miR169d, osa-miR169e, osa-miR169f.1, osa-miR169g, osa-miR169h, osa-miR169i-5p.1, osa-miR169j, osa-miR169k, osa-miR169l, osa-miR169m, osa-miR169n, osa-miR169o, zma…	NFYA7_ARATH	NFYA7 At1g30500 F26G16.12
TRINITY_DN44174_c0_g1_i9	245	ath-miR165a-3p, ath-miR165b, ath-miR166a-3p, ath-miR166b-3p, ath-miR166c, ath-miR166d, ath-miR166e-3p, ath-miR166f, ath-miR166g, osa-miR166a-3p, osa-miR166b-3p, osa-miR166c-3p, osa-miR166d-3p, osa-miR166e-3p, osa-miR166f, osa-miR166k-3p, osa-miR166l-3p, osa-miR166g-3p, osa-miR166h-3p, osa-miR166i-3p, osa-miR166m, osa-miR166j-3p, zma-miR166a-3p, zma-miR166h-3p, zma-miR166e, zma-miR166i-3p, zma-miR…	HOX32_ORYSJ	HOX32 Os03g0640800 LOC_Os03g43930 B1394A07.10
TRINITY_DN47492_c1_g1_i5	241	ath-miR165a-3p, ath-miR165b, ath-miR166a-3p, ath-miR166b-3p, ath-miR166c, ath-miR166d, ath-miR166e-3p, ath-miR166f, ath-miR166g, osa-miR166a-3p, osa-miR166b-3p, osa-miR166c-3p, osa-miR166d-3p, osa-miR166e-3p, osa-miR166f, osa-miR166k-3p, osa-miR166l-3p, osa-miR166g-3p, osa-miR166h-3p, osa-miR166i-3p, osa-miR166m, osa-miR166j-3p, zma-miR166a-3p, zma-miR166h-3p, zma-miR166e, zma-miR166i-3p, zma-miR…	HOX32_ORYSJ	HOX32 Os03g0640800 LOC_Os03g43930 B1394A07.10
TRINITY_DN47492_c1_g2_i10	241	ath-miR165a-3p, ath-miR165b, ath-miR166a-3p, ath-miR166b-3p, ath-miR166c, ath-miR166d, ath-miR166e-3p, ath-miR166f, ath-miR166g, osa-miR166a-3p, osa-miR166b-3p, osa-miR166c-3p, osa-miR166d-3p, osa-miR166e-3p, osa-miR166f, osa-miR166k-3p, osa-miR166l-3p, osa-miR166g-3p, osa-miR166h-3p, osa-miR166i-3p, osa-miR166m, osa-miR166j-3p, zma-miR166a-3p, zma-miR166h-3p, zma-miR166e, zma-miR166i-3p, zma-miR…	HOX32_ORYSI	HOX32 OsI_012423
TRINITY_DN45630_c1_g1_i2	217	ath-miR170-3p, ath-miR171a-3p, osa-miR171a, ath-miR171b-3p, ath-miR171c-5p, ath-miR171c-3p, osa-miR171b, osa-miR171c-5p, osa-miR171c-3p, osa-miR171d-3p, osa-miR171e-3p, osa-miR171f-3p, osa-miR171h, osa-miR171i-5p, osa-miR171i-3p, zma-miR171a-3p, zma-miR171b-5p, zma-miR171b-3p, sbi-miR171b, sbi-miR171d, sbi-miR171a, sbi-miR171e, mtr-miR171a, zma-miR171d-3p, zma-miR171f-5p, zma-miR171f-3p, zma-miR1…	TIC62_ARATH	TIC62 At3g18890 MCB22.6
TRINITY_DN39196_c2_g2_i3	207	ath-miR395a, ath-miR395b, ath-miR395c, ath-miR395d, ath-miR395e, ath-miR395f, osa-miR395b, osa-miR395d, osa-miR395e, osa-miR395g, osa-miR395h, osa-miR395i, osa-miR395j, osa-miR395k, osa-miR395l, osa-miR395s, osa-miR395t, osa-miR395c, osa-miR395a, osa-miR395f, osa-miR395u, sbi-miR395b, sbi-miR395a, sbi-miR395d, sbi-miR395e, mtr-miR395a, mtr-miR395b, zma-miR395b-3p, zma-miR395c-3p, zma-miR395a-3p, …	APS1_ARATH	APS1 At3g22890 F5N5.6
TRINITY_DN47678_c2_g2_i16	181	ath-miR166a-3p, ath-miR166b-3p, ath-miR166c, ath-miR166d, ath-miR166e-3p, ath-miR166f, ath-miR166g, osa-miR166a-3p, osa-miR166b-3p, osa-miR166c-3p, osa-miR166d-3p, osa-miR166e-3p, osa-miR166f, osa-miR166m, osa-miR166j-3p, zma-miR169a-3p, zma-miR169b-3p, zma-miR166a-3p, zma-miR166h-3p, zma-miR166e, zma-miR166i-3p, zma-miR166f, zma-miR166g-3p, zma-miR166b-3p, zma-miR166c-3p, zma-miR166d-3p, sbi-miR…	GLGB_ORYSJ	SBE1 RBE1 Os06g0726400 LOC_Os06g51084 P0017G10.8-1 P0017G10.8-2 P0548E04.28-1 P0548E04.28-2
TRINITY_DN39820_c0_g2_i4	179	ath-miR166a-3p, ath-miR166b-3p, ath-miR166c, ath-miR166d, ath-miR166e-3p, ath-miR166f, ath-miR166g, osa-miR166a-3p, osa-miR166b-3p, osa-miR166c-3p, osa-miR166d-3p, osa-miR166f, osa-miR166j-3p, zma-miR166a-3p, zma-miR166h-3p, zma-miR166e, zma-miR166i-3p, zma-miR166f, zma-miR166g-3p, zma-miR166b-3p, zma-miR166c-3p, zma-miR166d-3p, sbi-miR166d, sbi-miR166c, sbi-miR166b, sbi-miR166a, mtr-miR166a, gma…	RK1_ARATH	RPL1 At3g63490 MAA21_120
TRINITY_DN39820_c0_g2_i2	179	ath-miR166a-3p, ath-miR166b-3p, ath-miR166c, ath-miR166d, ath-miR166e-3p, ath-miR166f, ath-miR166g, osa-miR166a-3p, osa-miR166b-3p, osa-miR166c-3p, osa-miR166d-3p, osa-miR166f, osa-miR166j-3p, zma-miR166a-3p, zma-miR166h-3p, zma-miR166e, zma-miR166i-3p, zma-miR166f, zma-miR166g-3p, zma-miR166b-3p, zma-miR166c-3p, zma-miR166d-3p, sbi-miR166d, sbi-miR166c, sbi-miR166b, sbi-miR166a, mtr-miR166a, gma…	RK1_ARATH	RPL1 At3g63490 MAA21_120
TRINITY_DN39994_c1_g1_i7	174	ath-miR170-3p, ath-miR171a-3p, osa-miR171a, ath-miR171b-3p, ath-miR171c-3p, osa-miR171b, osa-miR171c-3p, osa-miR171d-3p, osa-miR171e-3p, osa-miR171f-3p, osa-miR171i-3p, zma-miR171a-3p, zma-miR171b-3p, sbi-miR171b, sbi-miR171d, sbi-miR171a, mtr-miR171a, zma-miR171d-3p, zma-miR171f-3p, zma-miR171j-3p, zma-miR171e-3p, zma-miR171i-3p, ptc-miR171a-3p, ptc-miR171b, ptc-miR171c, ptc-miR171d, ptc-miR171e…	Y4597_ARATH	At4g15970 dl4025w FCAALL.245
TRINITY_DN46060_c0_g2_i4	172	ath-miR156a-5p, ath-miR156b-5p, ath-miR156c-5p, ath-miR156d-5p, ath-miR156e, ath-miR156f-5p, osa-miR156a, osa-miR156b-5p, osa-miR156c-5p, osa-miR156d, osa-miR156e, osa-miR156f-5p, osa-miR156g-5p, osa-miR156h-5p, osa-miR156i, osa-miR156j-5p, zma-miR156d-5p, zma-miR156f-5p, zma-miR156g-5p, zma-miR156b-5p, zma-miR156c, zma-miR156e-5p, zma-miR156a-5p, zma-miR156h-5p, zma-miR156i-5p, sbi-miR156a, sbi-…	HOX16_ORYSJ	HOX16 Os02g0729700 LOC_Os02g49700 OsJ_007974 OSJNBa0072H09.24 P0617A09.3
TRINITY_DN39091_c0_g1_i2	159	ath-miR166a-3p, ath-miR166b-3p, ath-miR166c, ath-miR166d, ath-miR166e-3p, ath-miR166f, ath-miR166g, osa-miR166a-3p, osa-miR166b-3p, osa-miR166c-3p, osa-miR166d-3p, osa-miR166f, osa-miR166j-3p, zma-miR166a-3p, mtr-miR166a, gma-miR166a-3p, gma-miR166b, ptc-miR166a, ptc-miR166b, ptc-miR166c, ptc-miR166d, ptc-miR166e, ptc-miR166f, ptc-miR166g, ptc-miR166h, ptc-miR166i, ptc-miR166j, ptc-miR166k, ptc-m…	SAMC2_ARATH	SAMC2 At1g34065 F12G12.11
TRINITY_DN45520_c1_g1_i6	157	ath-miR169h, ath-miR169i, ath-miR169j, ath-miR169k, ath-miR169l, ath-miR169m, ath-miR169n, osa-miR169e, osa-miR169f.1, osa-miR169g, osa-miR169h, osa-miR169i-5p.1, osa-miR169j, osa-miR169k, osa-miR169l, osa-miR169m, osa-miR169n, osa-miR169o, sbi-miR169c, sbi-miR169d-5p, sbi-miR169f, sbi-miR169g, sbi-miR169i, zma-miR169f-5p, zma-miR169g, zma-miR169h, zma-miR169i-5p, zma-miR169k-5p, zma-miR169j-5p, …	DGP3_ARATH	DGP3 EMB3129 At4g02790 T5J8.11
TRINITY_DN46350_c0_g1_i21	149	ath-miR170-3p, ath-miR172a, ath-miR172b-3p, ath-miR172c, ath-miR172d-3p, ath-miR172e-3p, osa-miR172a, osa-miR172b, osa-miR172c, osa-miR172d-3p, zma-miR172a, zma-miR172d-3p, zma-miR172b-3p, zma-miR172c-3p, sbi-miR172b, sbi-miR172c, sbi-miR172a, sbi-miR172e, gma-miR172a, gma-miR172b-3p, zma-miR172e, ptc-miR172a, ptc-miR172b-3p, ptc-miR172c, ptc-miR172d, ptc-miR172e, ptc-miR172f, ptc-miR172g-3p, ptc…	AP23_ORYSJ	AP2-3 SNB LOC_Os07g13170 Os07g0235800 OsJ_23635 OSNPB_070235800 P0407H12.124
TRINITY_DN46709_c5_g2_i3	149	ath-miR172a, ath-miR172b-3p, ath-miR172c, ath-miR172d-3p, ath-miR172e-3p, osa-miR172a, osa-miR172b, osa-miR172c, osa-miR172d-3p, zma-miR172a, zma-miR172d-3p, zma-miR172b-3p, zma-miR172c-3p, sbi-miR172b, sbi-miR172c, sbi-miR172a, sbi-miR172e, gma-miR172a, gma-miR172b-3p, zma-miR172e, ptc-miR172a, ptc-miR172b-3p, ptc-miR172c, ptc-miR172d, ptc-miR172e, ptc-miR172f, ptc-miR172g-3p, ptc-miR172h-3p, pt…	AP2_ARATH	AP2 At4g36920 AP22.49 C7A10.440
TRINITY_DN46709_c5_g2_i4	149	ath-miR172a, ath-miR172b-3p, ath-miR172c, ath-miR172d-3p, ath-miR172e-3p, osa-miR172a, osa-miR172b, osa-miR172c, osa-miR172d-3p, zma-miR172a, zma-miR172d-3p, zma-miR172b-3p, zma-miR172c-3p, sbi-miR172b, sbi-miR172c, sbi-miR172a, sbi-miR172e, gma-miR172a, gma-miR172b-3p, zma-miR172e, ptc-miR172a, ptc-miR172b-3p, ptc-miR172c, ptc-miR172d, ptc-miR172e, ptc-miR172f, ptc-miR172g-3p, ptc-miR172h-3p, pt…	AP2_ARATH	AP2 At4g36920 AP22.49 C7A10.440
TRINITY_DN42046_c0_g1_i13	144	ath-miR172a, ath-miR172b-3p, ath-miR172c, ath-miR172d-3p, ath-miR172e-3p, osa-miR172a, osa-miR172b, osa-miR172c, osa-miR172d-3p, zma-miR172a, zma-miR172d-3p, zma-miR172b-3p, zma-miR172c-3p, sbi-miR172b, sbi-miR172c, sbi-miR172a, sbi-miR172e, gma-miR172a, gma-miR172b-3p, zma-miR172e, ptc-miR172a, ptc-miR172b-3p, ptc-miR172c, ptc-miR172d, ptc-miR172e, ptc-miR172f, ptc-miR172g-3p, ptc-miR172h-3p, pt…	AP2_ARATH	AP2 At4g36920 AP22.49 C7A10.440
TRINITY_DN40430_c2_g1_i2	139	ath-miR167a-5p, ath-miR167b, osa-miR167a-5p, osa-miR167b, osa-miR167c-5p, ath-miR167d, osa-miR167d-5p, osa-miR167e-5p, osa-miR167f, osa-miR167g, osa-miR167h-5p, osa-miR167i-5p, osa-miR167j, zma-miR167a-5p, zma-miR167b-5p, zma-miR167d-5p, zma-miR167c-5p, sbi-miR167a, sbi-miR167b, sbi-miR167d, sbi-miR167f, sbi-miR167g, sbi-miR167e, sbi-miR167c, sof-miR167a, sof-miR167b, gma-miR167a, gma-miR167b, zm…	BPA1_ARATH	BPA1 At5g16840 F5E19.180
TRINITY_DN45291_c0_g1_i5	136	ath-miR157a-5p, ath-miR157b-5p, ath-miR157c-5p, ath-miR157d, ath-miR408-5p, ath-miR156h, osa-miR156k, sbi-miR156d, mtr-miR156a, gma-miR156d, gma-miR156e, gma-miR156c, gma-miR156b, zma-miR156j-5p, ptc-miR156g, ptc-miR156h, ptc-miR156i, ptc-miR156j, ptc-miR156k, ath-miR775, mtr-miR156e, mtr-miR156f, mtr-miR156g-5p, mtr-miR156h-5p, gra-miR157a, gra-miR157b, smo-miR156b, smo-miR156c, smo-miR156d, bna…	Y1677_ARATH	At1g67720 F12A21.30
TRINITY_DN47831_c2_g1_i5	129	ath-miR160a-5p, ath-miR160b, ath-miR160c-5p, osa-miR160a-5p, osa-miR160b-5p, osa-miR160c-5p, osa-miR160d-5p, osa-miR160e-5p, osa-miR160f-5p, zma-miR160a-5p, zma-miR160c-5p, zma-miR160d-5p, zma-miR160b-5p, zma-miR160e, sbi-miR160d, sbi-miR160a, sbi-miR160c, sbi-miR160b, sbi-miR160e, mtr-miR160a, gma-miR160a-5p, zma-miR160f-5p, ptc-miR160a, ptc-miR160b-5p, ptc-miR160c-5p, ptc-miR160d, ptc-miR160e-5…	ARFR_ORYSJ	ARF18 ARF10 Os06g0685700 LOC_Os06g47150 P0009H10.43 P0623A10.1
TRINITY_DN47831_c2_g5_i1	126	ath-miR160a-5p, ath-miR160b, ath-miR160c-5p, osa-miR160a-5p, osa-miR160b-5p, osa-miR160c-5p, osa-miR160d-5p, osa-miR160e-5p, osa-miR160f-5p, zma-miR160a-5p, zma-miR160c-5p, zma-miR160d-5p, zma-miR160b-5p, zma-miR160e, sbi-miR160d, sbi-miR160a, sbi-miR160c, sbi-miR160b, sbi-miR160e, mtr-miR160a, gma-miR160a-5p, zma-miR160f-5p, ptc-miR160a, ptc-miR160b-5p, ptc-miR160c-5p, ptc-miR160d, ptc-miR160e-5…	ARFR_ORYSJ	ARF18 ARF10 Os06g0685700 LOC_Os06g47150 P0009H10.43 P0623A10.1
TRINITY_DN47939_c9_g4_i5	119	ath-miR390a-5p, ath-miR390a-5p, ath-miR390b-5p, ath-miR390b-5p, osa-miR390-5p, osa-miR390-5p, ptc-miR390a, ptc-miR390a, ptc-miR390b, ptc-miR390b, ptc-miR390c, ptc-miR390c, ptc-miR390d-5p, ptc-miR390d-5p, ppt-miR390a, ppt-miR390a, ppt-miR390b, ppt-miR390b, ppt-miR390c-5p, mtr-miR390, mtr-miR390, ghr-miR390a, ghr-miR390a, ghr-miR390b, ghr-miR390b, ghr-miR390c, ghr-miR390c, ppt-miR395, ppt-miR1036-3…	GRV2_ARATH	GRV2 GFS2 KAM2 At2g26890 F12C20.7
TRINITY_DN40430_c2_g1_i3	119	ath-miR167a-5p, ath-miR167b, osa-miR167a-5p, osa-miR167b, osa-miR167c-5p, osa-miR167d-5p, osa-miR167e-5p, osa-miR167f, osa-miR167g, osa-miR167h-5p, osa-miR167i-5p, osa-miR167j, zma-miR167a-5p, zma-miR167b-5p, zma-miR167d-5p, zma-miR167c-5p, sbi-miR167a, sbi-miR167b, sbi-miR167d, sbi-miR167f, sbi-miR167g, sbi-miR167e, sbi-miR167c, sof-miR167a, sof-miR167b, gma-miR167a, gma-miR167b, zma-miR167e-5p,…	BPA1_ARATH	BPA1 At5g16840 F5E19.180
TRINITY_DN40430_c2_g1_i8	119	ath-miR167a-5p, ath-miR167b, osa-miR167a-5p, osa-miR167b, osa-miR167c-5p, osa-miR167d-5p, osa-miR167e-5p, osa-miR167f, osa-miR167g, osa-miR167h-5p, osa-miR167i-5p, osa-miR167j, zma-miR167a-5p, zma-miR167b-5p, zma-miR167d-5p, zma-miR167c-5p, sbi-miR167a, sbi-miR167b, sbi-miR167d, sbi-miR167f, sbi-miR167g, sbi-miR167e, sbi-miR167c, sof-miR167a, sof-miR167b, gma-miR167a, gma-miR167b, zma-miR167e-5p,…	BPA1_ARATH	BPA1 At5g16840 F5E19.180
TRINITY_DN41216_c3_g1_i12	118	ath-miR167a-5p, ath-miR167b, osa-miR167a-5p, osa-miR167b, osa-miR167c-5p, osa-miR167d-5p, osa-miR167e-5p, osa-miR167f, osa-miR167g, osa-miR167h-5p, osa-miR167i-5p, osa-miR167j, zma-miR167a-5p, zma-miR167b-5p, zma-miR167d-5p, zma-miR167c-5p, sbi-miR167a, sbi-miR167b, sbi-miR167d, sbi-miR167f, sbi-miR167g, sbi-miR167e, sbi-miR167c, sof-miR167a, sof-miR167b, gma-miR167a, gma-miR167b, zma-miR167e-5p,…	EZ3_MAIZE	EZ3 MEZ3
TRINITY_DN41216_c3_g1_i10	117	ath-miR167a-5p, ath-miR167b, osa-miR167a-5p, osa-miR167b, osa-miR167c-5p, osa-miR167d-5p, osa-miR167e-5p, osa-miR167f, osa-miR167g, osa-miR167h-5p, osa-miR167i-5p, osa-miR167j, zma-miR167a-5p, zma-miR167b-5p, zma-miR167d-5p, zma-miR167c-5p, sbi-miR167a, sbi-miR167b, sbi-miR167d, sbi-miR167f, sbi-miR167g, sbi-miR167e, sbi-miR167c, sof-miR167a, sof-miR167b, gma-miR167a, gma-miR167b, zma-miR167e-5p,…	EZ3_MAIZE	EZ3 MEZ3
TRINITY_DN39979_c1_g2_i2	116	ath-miR399b, ath-miR399b, ath-miR399c-3p, ath-miR399c-3p, osa-miR399d, osa-miR399d, osa-miR399i, osa-miR399i, osa-miR399j, osa-miR399j, sbi-miR399d, sbi-miR399d, sbi-miR399b, sbi-miR399b, mtr-miR399b, mtr-miR399b, mtr-miR399d, mtr-miR399d, zma-miR399b-3p, zma-miR399b-3p, zma-miR399d-3p, zma-miR399d-3p, zma-miR399e-3p, zma-miR399e-3p, zma-miR159b-5p, sbi-miR399i, sbi-miR399i, ptc-miR399i, ptc-miR3…	ZDHC1_ARATH	PAT22 At1g69420 F10D13.9 F23O10.1
TRINITY_DN46992_c0_g1_i8	115	ath-miR159a, ath-miR159b-3p, ath-miR159c, ath-miR319c, osa-miR159a.1, osa-miR159b, osa-miR159c, osa-miR159d, osa-miR159e, osa-miR159f, sbi-miR159a, mtr-miR319a-3p, sof-miR159a, sof-miR159b, sof-miR159d, sof-miR159c, gma-miR159a-3p, gma-miR319a, gma-miR319b, zma-miR159a-3p, zma-miR159b-3p, zma-miR159c-3p, zma-miR159d-3p, sbi-miR159b, ptc-miR159a, ptc-miR159b, ptc-miR159d, ptc-miR159e, ptc-miR319a,…	CDPKS_ARATH	CPK28 At5g66210 K2A18.29
TRINITY_DN46311_c1_g1_i6	107	ath-miR169a-5p, osa-miR169a, ath-miR399a, ath-miR399d, ath-miR399e, ath-miR399f, osa-miR399e, osa-miR399f, osa-miR399g, zma-miR169a-5p, zma-miR169b-5p, sbi-miR169a, sbi-miR399e, sbi-miR399f, mtr-miR169a, mtr-miR399c, mtr-miR399a, mtr-miR399e, ptc-miR169a, ptc-miR169ab, ptc-miR169b-5p, ptc-miR169c, ptc-miR169s, ptc-miR399a, ptc-miR399b, ptc-miR399d, mtr-miR169c, mtr-miR399f, mtr-miR399g, mtr-miR39…	LONP2_ORYSI	LON1 OsI_32159
TRINITY_DN47247_c1_g1_i6	106	ath-miR172a, ath-miR172b-3p, ath-miR172c, ath-miR172d-3p, osa-miR172a, osa-miR172d-3p, zma-miR172a, zma-miR172d-3p, zma-miR172b-3p, zma-miR172c-3p, sbi-miR172b, sbi-miR172c, sbi-miR172a, gma-miR172a, gma-miR172b-3p, ptc-miR169n-3p, ptc-miR172a, ptc-miR172b-3p, ptc-miR172c, ptc-miR172f, ptc-miR172g-3p, ptc-miR172h-3p, smo-miR171c, vvi-miR172c, sly-miR172a, sly-miR172b, bra-miR172a, bra-miR172b-3p,…	SC24A_ARATH	At3g07100 T1B9.25
TRINITY_DN46311_c1_g1_i10	106	ath-miR169a-5p, osa-miR169a, ath-miR399a, ath-miR399d, ath-miR399e, ath-miR399f, osa-miR399e, osa-miR399f, osa-miR399g, zma-miR169a-5p, zma-miR169b-5p, sbi-miR169a, sbi-miR399e, sbi-miR399f, mtr-miR169a, mtr-miR399c, mtr-miR399a, mtr-miR399e, ptc-miR169a, ptc-miR169ab, ptc-miR169b-5p, ptc-miR169c, ptc-miR399a, ptc-miR399b, ptc-miR399d, mtr-miR169c, mtr-miR399f, mtr-miR399g, mtr-miR399h, mtr-miR39…	LONP2_ORYSI	LON1 OsI_32159
TRINITY_DN47247_c1_g1_i2	103	ath-miR172a, ath-miR172b-3p, ath-miR172c, ath-miR172d-3p, osa-miR172a, osa-miR172d-3p, zma-miR172a, zma-miR172d-3p, zma-miR172b-3p, zma-miR172c-3p, sbi-miR172b, sbi-miR172c, sbi-miR172a, gma-miR172a, gma-miR172b-3p, ptc-miR172a, ptc-miR172b-3p, ptc-miR172c, ptc-miR172f, ptc-miR172g-3p, ptc-miR172h-3p, smo-miR171c, vvi-miR172c, sly-miR172a, sly-miR172b, bra-miR172a, bra-miR172b-3p, bol-miR172a, bo…	SC24A_ARATH	At3g07100 T1B9.25
TRINITY_DN47247_c1_g1_i4	103	ath-miR172a, ath-miR172b-3p, ath-miR172c, ath-miR172d-3p, osa-miR172a, osa-miR172d-3p, zma-miR172a, zma-miR172d-3p, zma-miR172b-3p, zma-miR172c-3p, sbi-miR172b, sbi-miR172c, sbi-miR172a, gma-miR172a, gma-miR172b-3p, ptc-miR169n-3p, ptc-miR172a, ptc-miR172b-3p, ptc-miR172c, ptc-miR172f, ptc-miR172g-3p, ptc-miR172h-3p, smo-miR171c, vvi-miR172c, sly-miR172a, sly-miR172b, bra-miR172a, bra-miR172b-3p,…	SC24A_ARATH	At3g07100 T1B9.25
TRINITY_DN47627_c1_g1_i14	103	ath-miR160a-5p, ath-miR160b, ath-miR160c-5p, osa-miR160a-5p, osa-miR160b-5p, osa-miR160c-5p, osa-miR160d-5p, osa-miR160e-5p, zma-miR160a-5p, zma-miR160c-5p, zma-miR160d-5p, zma-miR160b-5p, zma-miR160e, sbi-miR160d, sbi-miR160a, sbi-miR160c, sbi-miR160b, sbi-miR160e, mtr-miR160a, gma-miR160a-5p, zma-miR160f-5p, ptc-miR160a, ptc-miR160b-5p, ptc-miR160c-5p, ptc-miR160d, ptc-miR160h, mtr-miR160b, mtr…	DEGP7_ARATH	DEGP7 At3g03380 T21P5.19 T21P5.20
TRINITY_DN43809_c1_g2_i4	101	ath-miR164a, ath-miR164b-5p, osa-miR164a, osa-miR164b, ath-miR164c-5p, osa-miR164c, osa-miR164d, osa-miR164e, osa-miR164f, zma-miR164a-5p, zma-miR164d-5p, zma-miR164b-5p, zma-miR164c-5p, sbi-miR164a, sbi-miR164b, sbi-miR164c, ptc-miR164a, ptc-miR164b, ptc-miR164c, ptc-miR164d, ptc-miR164e, mtr-miR164a, mtr-miR164b, mtr-miR164c, tae-miR164, bna-miR164a, vvi-miR164a, vvi-miR164c, vvi-miR164d, gma-m…	SBH2_ARATH	SBH2 At1g14290 F14L17.4 F14L17.5
TRINITY_DN44659_c2_g1_i4	99	osa-miR171b, osa-miR171c-3p, osa-miR171d-3p, osa-miR171e-3p, osa-miR171f-3p, osa-miR418, sbi-miR171b, sbi-miR171d, sbi-miR171a, mtr-miR171a, zma-miR171d-3p, zma-miR399e-5p, zma-miR171c-3p, zma-miR171j-3p, zma-miR171e-3p, zma-miR171i-3p, ptc-miR171e, ptc-miR171f, ptc-miR171g-3p, ptc-miR171h-3p, ptc-miR171i, ath-miR829-3p.2, mtr-miR171d, tae-miR171a, cre-miR1170.1, vvi-miR171a, vvi-miR171c, vvi-miR…	RNE_ARATH	RNE RNEE/G At2g04270 T23O15.10
TRINITY_DN40892_c1_g1_i15	97	ath-miR399a, ath-miR399b, ath-miR399c-3p, osa-miR399a, osa-miR399b, osa-miR399c, osa-miR399d, osa-miR399i, osa-miR399j, sbi-miR399a, sbi-miR399c, sbi-miR399d, sbi-miR399b, mtr-miR399b, mtr-miR399d, mtr-miR399c, zma-miR399a-3p, zma-miR399c-3p, zma-miR399d-3p, zma-miR399e-3p, sbi-miR399h, sbi-miR399i, ptc-miR399f, ptc-miR399g, ptc-miR399i, ptc-miR399e, mtr-miR399h, mtr-miR399i, mtr-miR399l, mtr-miR…	RL15B_PICMA	SB62
TRINITY_DN39673_c0_g1_i2	96	ath-miR160a-5p, ath-miR160b, ath-miR160c-5p, osa-miR160a-5p, osa-miR160b-5p, osa-miR160c-5p, osa-miR160d-5p, osa-miR160e-5p, zma-miR160a-5p, zma-miR160c-5p, zma-miR160d-5p, zma-miR160b-5p, zma-miR160e, sbi-miR160d, sbi-miR160a, sbi-miR160c, sbi-miR160b, sbi-miR160e, mtr-miR160a, gma-miR160a-5p, zma-miR160f-5p, ptc-miR160a, ptc-miR160b-5p, ptc-miR160c-5p, ptc-miR160d, mtr-miR160b, mtr-miR160d, mtr…	PSAF_SPIOL	PSAF
TRINITY_DN40139_c0_g1_i1	96	ath-miR394a, ath-miR394a, ath-miR394b-5p, ath-miR394b-5p, osa-miR394, osa-miR394, sbi-miR394a, sbi-miR394a, zma-miR394a-5p, zma-miR394a-5p, zma-miR394b-5p, zma-miR394b-5p, ptc-miR394a-5p, ptc-miR394a-5p, ptc-miR394b-5p, ptc-miR394b-5p, vvi-miR394a, vvi-miR394a, vvi-miR394b, vvi-miR394b, vvi-miR394c, vvi-miR394c, sbi-miR394b, sbi-miR394b, osa-miR2927, ghr-miR394b, ghr-miR394b, ghr-miR394a, ghr-miR…	BAG5_ARATH	BAG5 At1g12060 F12F1.7
TRINITY_DN45721_c1_g2_i7	95	ath-miR396a-5p, ath-miR396b-5p, osa-miR396a-5p, osa-miR396b-5p, osa-miR396c-5p, sbi-miR396b, sbi-miR396a, sbi-miR396c, sof-miR396, gma-miR396a-5p, gma-miR396b-5p, zma-miR396b-5p, zma-miR396a-5p, ptc-miR396a, ptc-miR396b, ptc-miR396c, ptc-miR396d, ptc-miR396e-5p, ptc-miR396g-5p, mtr-miR396a-5p, mtr-miR396b-5p, ghr-miR396a, ghr-miR396b, bna-miR396a, pta-miR396, vvi-miR396a, vvi-miR396b, vvi-miR396d…	SLK2_ARATH	SLK2 At5g62090 MTG10.12
TRINITY_DN46089_c0_g1_i2	94	ath-miR399b, ath-miR399c-3p, osa-miR399d, osa-miR399e, osa-miR399f, osa-miR399g, osa-miR399h, osa-miR399i, osa-miR399j, sbi-miR399d, sbi-miR399e, sbi-miR399f, sbi-miR399b, mtr-miR399b, mtr-miR399d, mtr-miR399a, mtr-miR399e, zma-miR399b-3p, zma-miR399d-3p, zma-miR399e-3p, sbi-miR399i, ptc-miR399i, mtr-miR399f, mtr-miR399g, mtr-miR399l, mtr-miR399m, mtr-miR399n, mtr-miR399o, mtr-miR399p, vvi-miR399…	AVP_VIGRR
TRINITY_DN46089_c0_g1_i11	94	ath-miR399b, ath-miR399c-3p, osa-miR399d, osa-miR399e, osa-miR399f, osa-miR399g, osa-miR399h, osa-miR399i, osa-miR399j, sbi-miR399d, sbi-miR399e, sbi-miR399f, sbi-miR399b, mtr-miR399b, mtr-miR399d, mtr-miR399a, mtr-miR399e, zma-miR399b-3p, zma-miR399d-3p, zma-miR399e-3p, sbi-miR399i, ptc-miR399i, mtr-miR399f, mtr-miR399g, mtr-miR399l, mtr-miR399m, mtr-miR399n, mtr-miR399o, mtr-miR399p, vvi-miR399…	AVP_VIGRR
TRINITY_DN46089_c0_g1_i22	94	ath-miR399b, ath-miR399c-3p, osa-miR399d, osa-miR399e, osa-miR399f, osa-miR399g, osa-miR399h, osa-miR399i, osa-miR399j, sbi-miR399d, sbi-miR399e, sbi-miR399f, sbi-miR399b, mtr-miR399b, mtr-miR399d, mtr-miR399a, mtr-miR399e, zma-miR399b-3p, zma-miR399d-3p, zma-miR399e-3p, sbi-miR399i, ptc-miR399i, mtr-miR399f, mtr-miR399g, mtr-miR399l, mtr-miR399m, mtr-miR399n, mtr-miR399o, mtr-miR399p, ppt-miR103…	AVP_VIGRR
TRINITY_DN44659_c2_g1_i5	93	osa-miR171b, osa-miR171c-3p, osa-miR171d-3p, osa-miR171e-3p, osa-miR171f-3p, osa-miR418, sbi-miR171b, sbi-miR171d, sbi-miR171a, mtr-miR171a, zma-miR171d-3p, zma-miR171c-3p, zma-miR171j-3p, zma-miR171e-3p, zma-miR171i-3p, ptc-miR171e, ptc-miR171f, ptc-miR171g-3p, ptc-miR171h-3p, ptc-miR171i, mtr-miR171d, tae-miR171a, cre-miR1170.1, vvi-miR171a, vvi-miR171c, vvi-miR171d, vvi-miR171i, gma-miR1510a-5…	RNE_ARATH	RNE RNEE/G At2g04270 T23O15.10
TRINITY_DN45563_c0_g2_i4	92	ath-miR395a, ath-miR395d, ath-miR395e, ptc-miR395b, ptc-miR395c, ptc-miR395d, ptc-miR395e, ptc-miR395f, ptc-miR395g, ptc-miR395h, ptc-miR395i, ptc-miR395j, ppt-miR898a-3p, cre-miR908.3, vvi-miR159a, vvi-miR159b, vvi-miR395a, vvi-miR395b, vvi-miR395c, vvi-miR395d, vvi-miR395e, vvi-miR395f, vvi-miR395g, vvi-miR395h, vvi-miR395i, vvi-miR395j, vvi-miR395k, vvi-miR395l, vvi-miR395m, osa-miR2872, zma-m…	NCKP1_ORYSJ	NAP1 Os08g0544500 LOC_Os08g43130 P0623F08.25
TRINITY_DN46089_c0_g1_i10	91	ath-miR399b, ath-miR399c-3p, osa-miR399d, osa-miR399e, osa-miR399f, osa-miR399g, osa-miR399h, osa-miR399i, osa-miR399j, sbi-miR399d, sbi-miR399e, sbi-miR399f, sbi-miR399b, mtr-miR399b, mtr-miR399d, mtr-miR399a, mtr-miR399e, zma-miR399b-3p, zma-miR399d-3p, zma-miR399e-3p, sbi-miR399i, ptc-miR399i, mtr-miR399f, mtr-miR399g, mtr-miR399l, mtr-miR399m, mtr-miR399n, mtr-miR399o, mtr-miR399p, vvi-miR399…	AVP_VIGRR
TRINITY_DN47677_c0_g4_i1	91	ath-miR167a-5p, ath-miR167b, osa-miR167a-5p, osa-miR167b, osa-miR167c-5p, zma-miR167a-5p, zma-miR167b-5p, zma-miR167d-5p, zma-miR167c-5p, sbi-miR167a, sbi-miR167b, gma-miR167a, gma-miR167b, ptc-miR167a, ptc-miR167b, ptc-miR167c, ptc-miR167d, ptc-miR167h-5p, mtr-miR167a, ppt-miR1037, tae-miR167a, bna-miR167a, bna-miR167b, bna-miR167c, vvi-miR167b, vvi-miR167d, vvi-miR167e, sly-miR167a, gma-miR167d…	BRM_ARATH	BRM CHR2 At2g46020 F4I18 T3F17.33
TRINITY_DN36646_c2_g1_i7	90	ath-miR395a, ath-miR395d, ath-miR395e, osa-miR166i-5p, ptc-miR395b, ptc-miR395c, ptc-miR395d, ptc-miR395e, ptc-miR395f, ptc-miR395g, ptc-miR395h, ptc-miR395i, ptc-miR395j, vvi-miR395a, vvi-miR395b, vvi-miR395c, vvi-miR395d, vvi-miR395e, vvi-miR395f, vvi-miR395g, vvi-miR395h, vvi-miR395i, vvi-miR395j, vvi-miR395k, vvi-miR395l, vvi-miR395m, rco-miR395a, rco-miR395b, rco-miR395c, rco-miR395d, rco-mi…	RL30_LUPLU	RPL30
TRINITY_DN47712_c0_g1_i1	89	ath-miR171b-3p, ath-miR171c-3p, osa-miR171g, osa-miR171h, zma-miR171b-3p, sbi-miR171c, sbi-miR171e, zma-miR171f-3p, zma-miR171g-3p, zma-miR171k-3p, zma-miR171h-3p, sbi-miR171f, ptc-miR171a-3p, ptc-miR171b, mtr-miR171f, ppt-miR171a, ppt-miR171b, smo-miR171a, smo-miR171b, smo-miR171c, smo-miR171d, bna-miR171a, bna-miR171b, bna-miR171c, bna-miR171d, bna-miR171e, vvi-miR171f, vvi-miR171h, vvi-miR479,…	WNK4_ORYSJ	WNK4 Os02g0672800 LOC_Os02g45130 OJ1197_E09.9 OsJ_007637
TRINITY_DN41130_c1_g2_i5	87	ath-miR156b-3p, osa-miR171b, osa-miR171c-3p, osa-miR171d-3p, osa-miR171e-3p, osa-miR171f-3p, zma-miR171b-3p, sbi-miR171b, sbi-miR171d, sbi-miR171a, zma-miR171d-3p, zma-miR171j-3p, zma-miR171e-3p, zma-miR171i-3p, ptc-miR171e, ptc-miR171f, ptc-miR171g-3p, ptc-miR171h-3p, ptc-miR171i, mtr-miR171c, mtr-miR171d, tae-miR171a, vvi-miR171a, vvi-miR171c, vvi-miR171d, vvi-miR171i, gma-miR1522, sly-miR171a,…	TOL1_ARATH	TOL1 TOM_L At5g16880 F2K13_30
TRINITY_DN42357_c0_g1_i11	84	ath-miR164a, ath-miR164b-5p, osa-miR164a, osa-miR164b, osa-miR164c, osa-miR164f, zma-miR164a-5p, zma-miR164d-5p, zma-miR164b-5p, zma-miR164c-5p, zma-miR172d-5p, zma-miR172b-5p, sbi-miR164a, ptc-miR164a, ptc-miR164b, ptc-miR164c, ptc-miR164d, ptc-miR164e, ptc-miR172h-5p, ath-miR847, mtr-miR164a, mtr-miR164b, mtr-miR164c, tae-miR164, bna-miR164a, vvi-miR164a, vvi-miR164c, vvi-miR164d, gma-miR164a, …	HESO1_ARATH	HESO1 At2g39740 T5I7.4
TRINITY_DN43215_c0_g2_i5	83	ath-miR167d, ath-miR158b, osa-miR167d-5p, osa-miR167e-5p, osa-miR167f, osa-miR167g, osa-miR167h-5p, osa-miR167i-5p, osa-miR172d-5p, osa-miR172d-5p, osa-miR167j, zma-miR172c-5p, sbi-miR167d, sbi-miR167f, sbi-miR167g, sbi-miR167e, sbi-miR167c, sof-miR167a, sof-miR167b, zma-miR167e-5p, zma-miR167f-5p, zma-miR167g-5p, zma-miR167h-5p, zma-miR167i-5p, ptc-miR167e, ptc-miR167h-5p, vvi-miR167a, gma-miR16…	NP214_ARATH	NUP214 EMB1011 LNO1 At1g55540 T5A14.5
TRINITY_DN47538_c0_g1_i10	83	pta-miR482a, pta-miR482b, pta-miR946a-3p, pta-miR946b, osa-miR1440a, ptc-miR1448, gma-miR482a-3p, gma-miR1507a, vvi-miR482, mtr-miR1507-3p, gma-miR1507b, vun-miR1507a, pvu-miR482-3p, vun-miR1507b, osa-miR2118a, osa-miR2118b, osa-miR2118c, osa-miR2118e, osa-miR2118f, osa-miR2118g, osa-miR2118h, osa-miR2118i, osa-miR2118j, osa-miR2118k, osa-miR2118l, osa-miR2118m, osa-miR2118n, osa-miR2118q, osa-mi…	RGA3_SOLBU	RGA3 177O13.36 CB3A14.6
TRINITY_DN43215_c0_g2_i10	78	ath-miR158b, osa-miR167d-5p, osa-miR167e-5p, osa-miR167f, osa-miR167g, osa-miR167h-5p, osa-miR167i-5p, osa-miR172d-5p, osa-miR167j, zma-miR172c-5p, sbi-miR167d, sbi-miR167f, sbi-miR167g, sbi-miR167e, sbi-miR167c, sof-miR167a, sof-miR167b, zma-miR167e-5p, zma-miR167f-5p, zma-miR167g-5p, zma-miR167h-5p, zma-miR167i-5p, ptc-miR167e, ptc-miR167h-5p, cre-miR908.2, vvi-miR167a, gma-miR167c, osa-miR1861…	NP214_ARATH	NUP214 EMB1011 LNO1 At1g55540 T5A14.5
TRINITY_DN47331_c0_g1_i11	77	ath-miR390a-5p, ath-miR390b-5p, osa-miR390-5p, ptc-miR390a, ptc-miR390b, ptc-miR390c, ptc-miR390d-5p, ppt-miR390a, ppt-miR390b, ppt-miR390c-5p, mtr-miR390, ghr-miR390a, ghr-miR390b, ghr-miR390c, pta-miR390, bna-miR390a, bna-miR390b, bna-miR390c, vvi-miR390, gma-miR390a-5p, gma-miR390b-5p, pta-miR1313, pta-miR1313, sbi-miR390, zma-miR169o-3p, zma-miR390a-5p, zma-miR390b-5p, csi-miR390, rco-miR390a…	Y1561_ARATH	At1g56130 F14G9.25 T6H22.8
TRINITY_DN47913_c6_g2_i4	77	ath-miR394b-3p, ath-miR399d, ath-miR399f, osa-miR399e, osa-miR399f, osa-miR399g, sbi-miR399e, sbi-miR399f, mtr-miR399a, mtr-miR399e, zma-miR159b-5p, ptc-miR399a, ptc-miR399b, ptc-miR399d, ptc-miR399j, ptc-miR478d, mtr-miR399f, mtr-miR399g, mtr-miR399j, mtr-miR399k, bna-miR399a, vvi-miR399e, vvi-miR399g, osa-miR1432-3p, gma-miR1508a, gma-miR1531-3p, vvi-miR399d, zma-miR159j-5p, zma-miR399g-3p, sbi…	PSBB_MANES	psbB
TRINITY_DN47331_c0_g1_i5	76	ath-miR390a-5p, ath-miR390b-5p, osa-miR390-5p, ptc-miR390a, ptc-miR390b, ptc-miR390c, ptc-miR390d-5p, ppt-miR390a, ppt-miR390b, ppt-miR390c-5p, mtr-miR390, ghr-miR390a, ghr-miR390b, ghr-miR390c, pta-miR390, bna-miR390a, bna-miR390b, bna-miR390c, vvi-miR390, gma-miR390a-5p, gma-miR390b-5p, pta-miR1313, pta-miR1313, sbi-miR390, zma-miR169o-3p, zma-miR390a-5p, zma-miR390b-5p, csi-miR390, rco-miR390a…	Y1561_ARATH	At1g56130 F14G9.25 T6H22.8
TRINITY_DN40575_c1_g3_i3	75	ath-miR167a-5p, ath-miR167b, osa-miR167a-5p, osa-miR167b, osa-miR167c-5p, zma-miR167a-5p, zma-miR167b-5p, zma-miR167d-5p, zma-miR167c-5p, sbi-miR167a, sbi-miR167b, gma-miR167a, gma-miR167b, ptc-miR167a, ptc-miR167b, ptc-miR167c, ptc-miR167d, osa-miR535-3p, mtr-miR167a, ppt-miR902c-3p, ppt-miR902e-3p, ppt-miR902g-3p, tae-miR167a, bna-miR167a, bna-miR167b, bna-miR167c, vvi-miR167b, vvi-miR167d, vvi…	PTST3_ARATH	PTST At5g03420 F12E4_170
TRINITY_DN47815_c5_g1_i1	73	ath-miR319a, ath-miR319b, ath-miR319c, mtr-miR319a-3p, gma-miR319a, gma-miR319b, ptc-miR319a, ptc-miR319b, ptc-miR319c, ptc-miR319d, ptc-miR319e, ptc-miR319f, ptc-miR319g, ptc-miR319h, ptc-miR319i, osa-miR817, mtr-miR319b-3p, pta-miR159a, pta-miR319, vvi-miR319b, vvi-miR319c, vvi-miR319f, vvi-miR319g, pvu-miR319c, mtr-miR2662, aqc-miR319, ctr-miR319, rco-miR319a, rco-miR319b, rco-miR319c, rco-miR…	LDL3_ARATH	LDL3 At4g16310/At4g16320 dl4185w/dl4190w FCAALL.342/FCAALL.344
TRINITY_DN47074_c2_g2_i17	73	ath-miR396a-5p, osa-miR396a-5p, osa-miR396b-5p, sbi-miR396b, sbi-miR396a, sof-miR396, gma-miR396a-5p, zma-miR396b-5p, zma-miR396a-5p, ptc-miR396a, ptc-miR396b, ptc-miR396f, osa-miR535-3p, mtr-miR156h-3p, mtr-miR396b-5p, ghr-miR396a, ghr-miR396b, ppt-miR1023b-3p, ppt-miR1030a, ppt-miR1030b, ppt-miR1030c, ppt-miR1030d, ppt-miR1030e, ppt-miR1030f, ppt-miR1030g, smo-miR1088-3p, tae-miR1131, vvi-miR39…	SPL16_ORYSJ	SPL16 Os08g0531600 LOC_Os08g41940 P0702E04.9
TRINITY_DN47133_c0_g2_i14	72	ath-miR167d, osa-miR167d-5p, osa-miR167e-5p, osa-miR167f, osa-miR167g, osa-miR167h-5p, osa-miR167i-5p, osa-miR167j, sbi-miR167d, sbi-miR167f, sbi-miR167g, sbi-miR167e, sbi-miR167c, sof-miR167a, sof-miR167b, zma-miR395a-5p, zma-miR167e-5p, zma-miR167f-5p, zma-miR167g-5p, zma-miR167h-5p, zma-miR167i-5p, ptc-miR167e, vvi-miR167a, gma-miR167c, lja-miR167, sbi-miR167h, zma-miR167j-5p, ccl-miR167a, ctr…	SPP_ORYSJ	SPP Os06g0625400 LOC_Os06g41990 OSJNBa0029G06.38-1 OSJNBa0072A21.7-1
TRINITY_DN47913_c6_g2_i12	71	ath-miR394b-3p, ath-miR399d, ath-miR399f, osa-miR399e, osa-miR399f, osa-miR399g, sbi-miR399e, sbi-miR399f, mtr-miR399a, mtr-miR399e, zma-miR159b-5p, ptc-miR399a, ptc-miR399b, ptc-miR399d, ptc-miR399j, mtr-miR399f, mtr-miR399g, mtr-miR399j, mtr-miR399k, bna-miR399a, vvi-miR399e, vvi-miR399g, osa-miR1432-3p, gma-miR1508a, vvi-miR399d, zma-miR159j-5p, zma-miR159k-5p, zma-miR399g-3p, sbi-miR399k, rco…	PSBB_MANES	psbB
TRINITY_DN46264_c1_g2_i2	71	ath-miR399a, ath-miR399d, ath-miR399f, osa-miR399e, osa-miR399f, osa-miR399g, osa-miR399k, zma-miR167a-3p, sbi-miR399e, sbi-miR399f, sbi-miR399g, mtr-miR399c, mtr-miR399a, mtr-miR399e, zma-miR399f-3p, ptc-miR399a, ptc-miR399b, ptc-miR399c, ptc-miR478d, ptc-miR478p, mtr-miR399f, mtr-miR399g, mtr-miR399h, mtr-miR399i, ghr-miR399a, ghr-miR399b, bna-miR399a, ppt-miR1075, vvi-miR399e, vvi-miR399g, vvi…	BTF3_ARATH	BTF3 At1g17880 F2H15.11
TRINITY_DN47074_c2_g2_i6	71	ath-miR396a-5p, osa-miR396a-5p, osa-miR396b-5p, sbi-miR396b, sbi-miR396a, sof-miR396, gma-miR396a-5p, zma-miR396b-5p, zma-miR396a-5p, ptc-miR396a, ptc-miR396b, osa-miR535-3p, mtr-miR156h-3p, mtr-miR396b-5p, ghr-miR396a, ghr-miR396b, ppt-miR1023b-3p, ppt-miR1030a, ppt-miR1030b, ppt-miR1030c, ppt-miR1030d, ppt-miR1030e, ppt-miR1030f, ppt-miR1030g, smo-miR1088-3p, tae-miR1131, vvi-miR396d, vvi-miR39…	SPL16_ORYSJ	SPL16 Os08g0531600 LOC_Os08g41940 P0702E04.9
TRINITY_DN42244_c0_g2_i2	69	ath-miR172a, ath-miR172b-3p, osa-miR172a, osa-miR172d-3p, gma-miR172a, gma-miR172b-3p, ptc-miR172a, ptc-miR172b-3p, ptc-miR172c, ptc-miR172f, ath-miR863-5p, vvi-miR172d, sly-miR172a, sly-miR172b, bra-miR172a, bra-miR172b-3p, bol-miR172a, bol-miR172b, bdi-miR437, aqc-miR172a, zma-miR408b-5p, aly-miR172a-3p, aly-miR172b-3p, esi-miR3463-3p, gma-miR4385, tcc-miR172b, tcc-miR172e, bdi-miR172a-3p, mtr-…	G11A_ORYSI	OsI_021818
TRINITY_DN46264_c1_g2_i7	69	ath-miR399a, ath-miR399d, ath-miR399f, osa-miR399e, osa-miR399f, osa-miR399g, osa-miR399k, zma-miR167a-3p, sbi-miR399e, sbi-miR399f, sbi-miR399g, mtr-miR399c, mtr-miR399a, mtr-miR399e, zma-miR399f-3p, ptc-miR399a, ptc-miR399b, ptc-miR399c, ptc-miR478d, ptc-miR478p, mtr-miR399f, mtr-miR399g, mtr-miR399h, mtr-miR399i, ghr-miR399a, ghr-miR399b, bna-miR399a, vvi-miR399e, vvi-miR399g, vvi-miR399d, zma…	BTF3_ARATH	BTF3 At1g17880 F2H15.11
TRINITY_DN46851_c1_g1_i13	67	osa-miR160f-5p, ptc-miR160e-5p, ptc-miR160f, ptc-miR160g, ptc-miR472b, ptc-miR478d, mtr-miR160c, pta-miR482a, pta-miR482b, vvi-miR160a, vvi-miR160b, gma-miR482a-3p, gma-miR1507a, mtr-miR1510b-3p, mtr-miR1507-3p, mtr-miR1510a-5p, gma-miR1507b, vun-miR1507a, pvu-miR482-3p, vun-miR1507b, sbi-miR160f, osa-miR2118e, osa-miR2118r, mtr-miR2610a, mtr-miR2610b, aqc-miR160a, aqc-miR482a, aqc-miR482b, aqc-m…	RGA3_SOLBU	RGA3 177O13.36 CB3A14.6
TRINITY_DN47538_c0_g1_i3	67	pta-miR482a, pta-miR482b, pta-miR946a-3p, pta-miR946b, ptc-miR1448, gma-miR482a-3p, gma-miR1507a, vvi-miR482, pta-miR1312, mtr-miR1507-3p, gma-miR1507b, vun-miR1507a, pvu-miR482-3p, vun-miR1507b, osa-miR2118a, osa-miR2118b, osa-miR2118c, osa-miR2118e, osa-miR2118f, osa-miR2118g, osa-miR2118h, osa-miR2118i, osa-miR2118j, osa-miR2118k, osa-miR2118l, osa-miR2118m, osa-miR2118n, osa-miR2118q, osa-miR…	RGA2_SOLBU	RGA2 177O13.40 CB3A14.5 RB RPI-BLB1
TRINITY_DN47913_c6_g2_i7	67	ath-miR394b-3p, ath-miR399d, ath-miR399f, osa-miR399e, osa-miR399f, osa-miR399g, sbi-miR399e, sbi-miR399f, mtr-miR399a, mtr-miR399e, ptc-miR399a, ptc-miR399b, ptc-miR399d, ptc-miR399j, mtr-miR399f, mtr-miR399g, mtr-miR399j, mtr-miR399k, bna-miR399a, vvi-miR399e, vvi-miR399g, gma-miR1508a, gma-miR1531-3p, vvi-miR399d, zma-miR399g-3p, sbi-miR399k, rco-miR399b, rco-miR399c, rco-miR399e, aly-miR399a-…	PSBB_VITVI	psbB
TRINITY_DN46264_c1_g2_i3	67	ath-miR399a, ath-miR399d, ath-miR399f, osa-miR399e, osa-miR399f, osa-miR399g, osa-miR399k, zma-miR167a-3p, sbi-miR399e, sbi-miR399f, sbi-miR399g, mtr-miR399c, mtr-miR399a, mtr-miR399e, zma-miR399f-3p, ptc-miR399a, ptc-miR399b, ptc-miR399c, ptc-miR478d, ptc-miR478p, mtr-miR399f, mtr-miR399g, mtr-miR399h, mtr-miR399i, ghr-miR399a, ghr-miR399b, bna-miR399a, vvi-miR399e, vvi-miR399g, vvi-miR399d, zma…	BTF3_ARATH	BTF3 At1g17880 F2H15.11
TRINITY_DN43215_c0_g2_i7	66	ath-miR158b, osa-miR167d-5p, osa-miR167e-5p, osa-miR167f, osa-miR167g, osa-miR167h-5p, osa-miR167i-5p, osa-miR172d-5p, osa-miR167j, zma-miR172c-5p, sbi-miR167d, sbi-miR167f, sbi-miR167g, sbi-miR167e, sbi-miR167c, sof-miR167a, sof-miR167b, zma-miR167e-5p, zma-miR167f-5p, zma-miR167g-5p, zma-miR167h-5p, zma-miR167i-5p, ptc-miR167e, ptc-miR167h-5p, cre-miR908.2, vvi-miR167a, gma-miR167c, osa-miR1861…	NP214_ARATH	NUP214 EMB1011 LNO1 At1g55540 T5A14.5
TRINITY_DN47913_c6_g2_i9	66	ath-miR399a, ath-miR399d, ath-miR399f, osa-miR399e, osa-miR399f, osa-miR399g, sbi-miR399e, sbi-miR399f, mtr-miR399c, mtr-miR399a, mtr-miR399e, ptc-miR399a, ptc-miR399b, ptc-miR399d, ptc-miR399j, mtr-miR399f, mtr-miR399g, mtr-miR399h, mtr-miR399i, mtr-miR399j, mtr-miR399k, bna-miR399a, vvi-miR399e, vvi-miR399g, vvi-miR399d, zma-miR399g-3p, sbi-miR399k, rco-miR399b, rco-miR399c, rco-miR399e, ghr-mi…	PSBB_LEMMI	psbB
TRINITY_DN47904_c4_g2_i10	65	ath-miR390a-5p, ath-miR390b-5p, osa-miR395f, osa-miR390-5p, ptc-miR390a, ptc-miR390b, ptc-miR390c, ptc-miR390d-5p, ppt-miR390a, ppt-miR390b, mtr-miR390, ghr-miR390a, ghr-miR390b, ghr-miR390c, bna-miR390a, bna-miR390b, bna-miR390c, vvi-miR390, gma-miR390a-5p, gma-miR390b-5p, sbi-miR390, zma-miR390a-5p, zma-miR390b-5p, csi-miR390, rco-miR390a, rco-miR390b, aly-miR390a-5p, aly-miR390b-5p, aly-miR423…	NRPA2_ARATH	NRPA2 RPA2 At1g29940 F1N18.2 T1P2.15
TRINITY_DN47074_c2_g2_i2	65	ath-miR396a-5p, osa-miR396a-5p, osa-miR396b-5p, sbi-miR396b, sbi-miR396a, sof-miR396, gma-miR396a-5p, zma-miR396b-5p, zma-miR396a-5p, ptc-miR396a, ptc-miR396b, osa-miR535-3p, mtr-miR156h-3p, mtr-miR396b-5p, ghr-miR396a, ghr-miR396b, ppt-miR1023b-3p, ppt-miR1030a, ppt-miR1030b, ppt-miR1030c, ppt-miR1030d, ppt-miR1030e, ppt-miR1030f, ppt-miR1030g, smo-miR1088-3p, tae-miR1131, vvi-miR396d, vvi-miR39…	SPL16_ORYSJ	SPL16 Os08g0531600 LOC_Os08g41940 P0702E04.9
TRINITY_DN47074_c2_g2_i4	65	ath-miR396a-5p, osa-miR396a-5p, osa-miR396b-5p, sbi-miR396b, sbi-miR396a, sof-miR396, gma-miR396a-5p, zma-miR396b-5p, zma-miR396a-5p, ptc-miR396a, ptc-miR396b, ptc-miR396f, mtr-miR396b-5p, ghr-miR396a, ghr-miR396b, ppt-miR1030a, ppt-miR1030b, ppt-miR1030c, ppt-miR1030d, ppt-miR1030e, ppt-miR1030f, ppt-miR1030g, tae-miR1131, vvi-miR396d, vvi-miR396c, osa-miR2092-5p, lja-miR396, ath-miR2111a-3p, bn…	PPH_ARATH	PPH CRN1 At5g13800 MAC12.25
TRINITY_DN44633_c1_g1_i10	64	ath-miR394a, ath-miR394b-5p, osa-miR394, sbi-miR394a, zma-miR394a-5p, zma-miR394b-5p, ptc-miR394a-5p, ptc-miR394b-5p, ptc-miR475a-3p, ptc-miR475a-3p, ptc-miR475b-3p, ptc-miR475b-3p, ptc-miR475c, ptc-miR475c, ptc-miR475c, ptc-miR475d-3p, ptc-miR475d-3p, ptc-miR475d-3p, vvi-miR394b, ptc-miR1444b, ptc-miR1444c, sbi-miR394b, ghr-miR394b, ghr-miR394a, aly-miR394a-5p, aly-miR394b-5p, ahy-miR394, gma-mi…	PP325_ARATH	At4g19440 T5K18.220
TRINITY_DN45459_c2_g2_i1	64	ath-miR390a-5p, ath-miR390b-5p, osa-miR390-5p, osa-miR440, ptc-miR390a, ptc-miR390b, ptc-miR390c, ptc-miR390d-5p, ppt-miR390a, ppt-miR390b, mtr-miR390, ghr-miR390a, ghr-miR390b, ghr-miR390c, bna-miR390a, bna-miR390b, bna-miR390c, vvi-miR390, gma-miR390a-5p, gma-miR390b-5p, gma-miR1523a, sbi-miR390, mtr-miR2592a-5p, zma-miR390a-5p, zma-miR390b-5p, csi-miR390, rco-miR390a, rco-miR390b, aly-miR390a-…	P2C05_ARATH	At1g09160 T12M4.15
TRINITY_DN47904_c4_g2_i1	63	ath-miR390a-5p, ath-miR390b-5p, osa-miR395f, osa-miR390-5p, ptc-miR390a, ptc-miR390b, ptc-miR390c, ptc-miR390d-5p, ppt-miR390a, ppt-miR390b, mtr-miR390, ghr-miR390a, ghr-miR390b, ghr-miR390c, bna-miR390a, bna-miR390b, bna-miR390c, vvi-miR390, gma-miR390a-5p, gma-miR390b-5p, sbi-miR390, zma-miR390a-5p, zma-miR390b-5p, csi-miR390, rco-miR390a, rco-miR390b, aly-miR390a-5p, aly-miR390b-5p, aly-miR423…	NRPA2_ARATH	NRPA2 RPA2 At1g29940 F1N18.2 T1P2.15
TRINITY_DN37608_c0_g2_i2	61	ath-miR390a-5p, ath-miR390b-5p, osa-miR390-5p, ptc-miR390a, ptc-miR390b, ptc-miR390c, ptc-miR390d-5p, ppt-miR390a, ppt-miR390b, ppt-miR390c-5p, mtr-miR390, ghr-miR390a, ghr-miR390b, ghr-miR390c, bna-miR390a, bna-miR390b, bna-miR390c, vvi-miR390, gma-miR390a-5p, gma-miR390b-5p, sbi-miR390, zma-miR390a-5p, zma-miR390b-5p, csi-miR390, rco-miR390a, rco-miR390b, aly-miR390a-5p, aly-miR390b-5p, tcc-miR…	TCPG_ARATH	CCT3 At5g26360 F9D12.18
TRINITY_DN47446_c0_g1_i2	61	ath-miR396a-5p, osa-miR396a-5p, osa-miR396b-5p, osa-miR167e-3p, osa-miR167i-3p, sbi-miR396b, sbi-miR396a, sof-miR396, gma-miR396a-5p, zma-miR396b-5p, zma-miR396a-5p, zma-miR167g-3p, ptc-miR396a, ptc-miR396b, ptc-miR396f, ath-miR844-5p, mtr-miR396b-5p, ghr-miR396a, ghr-miR396b, smo-miR1087, vvi-miR396d, vvi-miR396c, lja-miR396, aqc-miR396a, aly-miR396a-5p, aly-miR838-5p, gma-miR4415a-5p, gma-miR39…	PYG7_MAIZE	PYG7 ZEAMMB73_Zm00001d021368
TRINITY_DN46992_c0_g1_i4	61	ath-miR172b-5p, ath-miR169g-3p, ath-miR402, ath-miR156h, ath-miR159c, ath-miR172e-5p, osa-miR159e, osa-miR172d-5p, sof-miR159c, gma-miR172b-5p, zma-miR159c-3p, zma-miR159d-3p, sbi-miR159b, ptc-miR159d, pta-miR159c, smo-miR156c, smo-miR159, gma-miR1536, bra-miR172b-5p, csi-miR172a-5p, aly-miR156h-5p, aly-miR159c-3p, aly-miR172a-5p, aly-miR172b-5p, aly-miR172e-5p, ath-miR5012, ath-miR5025, bdi-miR1…	CDPK4_ORYSJ	CPK4 CDPK1 Os02g0126400 LOC_Os02g03410 P0482F12.15-1 P0482F12.15-2
TRINITY_DN40839_c3_g3_i3	60	ath-miR390a-5p, ath-miR390b-5p, osa-miR390-5p, ptc-miR390a, ptc-miR390b, ptc-miR390c, ptc-miR390d-5p, ppt-miR390a, ppt-miR390b, ppt-miR390c-5p, mtr-miR390, ghr-miR390a, ghr-miR390b, ghr-miR390c, bna-miR390a, bna-miR390b, bna-miR390c, vvi-miR390, gma-miR390a-5p, sly-miR1919c-5p, sbi-miR390, zma-miR2275b-3p, zma-miR2275c-3p, zma-miR390a-5p, zma-miR390b-5p, csi-miR390, rco-miR390a, rco-miR390b, aly-…	WAKLB_ARATH	WAKL2 At1g16130 T24D18.21
TRINITY_DN46456_c0_g1_i12	60	ath-miR394a, ath-miR394b-5p, osa-miR394, sbi-miR394a, zma-miR394a-5p, zma-miR394b-5p, ptc-miR394a-5p, ptc-miR394b-5p, vvi-miR394b, gma-miR1531-3p, sbi-miR394b, mtr-miR2602a, mtr-miR2602b, zma-miR393b-3p, ghr-miR394b, ghr-miR394a, aly-miR394a-5p, aly-miR394b-5p, ahy-miR394, pab-miR3700, gma-miR394b-5p, gma-miR394a-5p, csi-miR394, tcc-miR394a, tcc-miR394b, gma-miR394c-5p, bdi-miR5062a, bdi-miR394, …	CALS3_ARATH	CALS3 GSL12 At5g13000 T24H18.170
TRINITY_DN47936_c2_g5_i1	60	ath-miR390a-5p, ath-miR390b-5p, osa-miR390-5p, ptc-miR390a, ptc-miR390b, ptc-miR390c, ptc-miR390d-5p, ppt-miR390a, ppt-miR390b, ppt-miR390c-5p, mtr-miR390, ghr-miR390a, ghr-miR390b, ghr-miR390c, bna-miR390a, bna-miR390b, bna-miR390c, vvi-miR390, gma-miR390a-5p, gma-miR390b-5p, sbi-miR390, zma-miR390a-5p, zma-miR390b-5p, csi-miR390, rco-miR390a, rco-miR390b, aly-miR390a-5p, aly-miR390b-5p, tcc-miR…	RPK2_ARATH	RPK2 TOAD2 At3g02130 F14P3.22 F1C9.8
TRINITY_DN40839_c1_g1_i1	60	ath-miR390a-5p, ath-miR390b-5p, osa-miR390-5p, ptc-miR390a, ptc-miR390b, ptc-miR390c, ptc-miR390d-5p, ppt-miR390a, ppt-miR390b, ppt-miR390c-5p, mtr-miR390, ghr-miR390a, ghr-miR390b, ghr-miR390c, bna-miR390a, bna-miR390b, bna-miR390c, vvi-miR390, gma-miR390a-5p, gma-miR390b-5p, sbi-miR390, zma-miR390a-5p, zma-miR390b-5p, csi-miR390, rco-miR390a, rco-miR390b, aly-miR390a-5p, aly-miR390b-5p, tcc-miR…	WAKLB_ARATH	WAKL2 At1g16130 T24D18.21
TRINITY_DN46094_c0_g1_i13	60	ath-miR162a-3p, ath-miR162b-3p, osa-miR162a, osa-miR162b, zma-miR162-3p, mtr-miR162, ptc-miR162a, ptc-miR162b, ptc-miR482a.2, ppt-miR535a, ppt-miR535b, ppt-miR535c, osa-miR535-5p, ppt-miR535d, ghr-miR162a, cpa-miR162a, vvi-miR162, vvi-miR535a, vvi-miR535b, vvi-miR535c, pta-miR482d, gma-miR162a, sly-miR162, aqc-miR535, sbi-miR162, csi-miR162-3p, rco-miR162, rco-miR535, ghr-miR2948-5p, aly-miR162a-…	LMBD2_ARATH	At5g01460 T10O8.170
TRINITY_DN37055_c1_g1_i8	59	ath-miR390a-5p, ath-miR390b-5p, osa-miR390-5p, ptc-miR390a, ptc-miR390b, ptc-miR390c, ptc-miR390d-5p, ppt-miR390a, ppt-miR390b, mtr-miR390, ghr-miR390a, ghr-miR390b, ghr-miR390c, bna-miR390a, bna-miR390b, bna-miR390c, vvi-miR390, gma-miR390a-5p, gma-miR390b-5p, sbi-miR390, zma-miR390a-5p, zma-miR390b-5p, csi-miR390, rco-miR390a, rco-miR390b, aly-miR390a-5p, aly-miR390b-5p, tcc-miR390a, tcc-miR390…	PPH_ARATH	PPH CRN1 At5g13800 MAC12.25
TRINITY_DN41651_c0_g2_i1	59	ath-miR166e-5p, ppt-miR1028c-3p, tae-miR1136, pta-miR482c, gma-miR482a-3p, mtr-miR1510a-5p, pvu-miR482-3p, osa-miR2118a, osa-miR2118b, osa-miR2118c, osa-miR2118e, osa-miR2118f, osa-miR2118g, osa-miR2118h, osa-miR2118i, osa-miR2118j, osa-miR2118k, osa-miR2118l, osa-miR2118m, osa-miR2118n, osa-miR2118p, osa-miR2118q, osa-miR2118r, zma-miR2118a, zma-miR2118b, zma-miR2118c, zma-miR2118e, zma-miR2118f…	R13L1_ARATH	RPPL1 At3g14470 MOA2.9
TRINITY_DN44369_c1_g1_i9	59	ath-miR393a-5p, ath-miR393b-5p, osa-miR393a, osa-miR393b-5p, sbi-miR393a, mtr-miR393a, zma-miR393a-5p, ptc-miR393a-5p, ptc-miR393b-5p, ptc-miR393c, mtr-miR393b-5p, bna-miR393, vvi-miR393b, gma-miR393a, vvi-miR393a, sbi-miR393b, mtr-miR2602a, mtr-miR2602b, zma-miR393b-5p, zma-miR393c-5p, osa-miR2925, rco-miR393, ghr-miR393, aly-miR393a-5p, aly-miR393b-5p, vvi-miR2111-5p, tcc-miR393a, tcc-miR393b, …	SAC7_ARATH	SAC7 RHD4 SAC1C At3g51460 F26O13.100
TRINITY_DN45261_c2_g1_i4	59	ath-miR390a-5p, ath-miR390b-5p, osa-miR390-5p, ptc-miR390a, ptc-miR390b, ptc-miR390c, ptc-miR390d-5p, ppt-miR390a, ppt-miR390b, mtr-miR390, ghr-miR390a, ghr-miR390b, ghr-miR390c, bna-miR390a, bna-miR390b, bna-miR390c, vvi-miR390, gma-miR390a-5p, gma-miR390b-5p, sbi-miR390, zma-miR390a-5p, zma-miR390b-5p, csi-miR390, rco-miR390a, rco-miR390b, aly-miR390a-5p, aly-miR390b-5p, tcc-miR390a, tcc-miR390…	NMT1_ARATH	NMT1 At5g57020 MHM17.15
TRINITY_DN47396_c0_g1_i3	59	zma-miR166h-3p, zma-miR166e, zma-miR166i-3p, zma-miR166f, zma-miR166g-3p, zma-miR166b-3p, zma-miR166c-3p, zma-miR166d-3p, sbi-miR166d, sbi-miR166c, sbi-miR166b, sbi-miR166a, ptc-miR172h-5p, mtr-miR169h, ppt-miR166m, bna-miR169m, vvi-miR166a, vvi-miR166b, sbi-miR166h, sbi-miR166i, sbi-miR166j, sbi-miR166k, aqc-miR166c, csi-miR166c, tcc-miR166b, tcc-miR169f, gma-miR166h-3p, bdi-miR166f, bdi-miR5166…	RH42_ORYSJ	Os08g0159900 LOC_Os08g06344 OsJ_26125 P0498E12.131 P0672D01.114
TRINITY_DN41287_c3_g1_i3	58	ath-miR173-5p, ath-miR393a-5p, ath-miR393b-5p, osa-miR393a, osa-miR393b-5p, sbi-miR393a, mtr-miR393a, zma-miR393a-5p, ptc-miR393a-5p, ptc-miR393b-5p, ptc-miR393c, mtr-miR393b-5p, bna-miR393, ppt-miR529g, ppt-miR1223e, ppt-miR1223f, ppt-miR1223g, ppt-miR1223h, ppt-miR1223i, ppt-miR1223j, vvi-miR393b, gma-miR393a, vvi-miR393a, sbi-miR393b, zma-miR393b-5p, zma-miR393c-5p, rco-miR393, ghr-miR393, aly…	PP330_ARATH	PCMP-H28 At4g21065 T13K14.230
TRINITY_DN44205_c0_g6_i3	58	ath-miR169b-5p, ath-miR169c, osa-miR169b, osa-miR169c, osa-miR169p, sbi-miR169b, gma-miR169a, zma-miR169c-5p, ptc-miR169d, ptc-miR169e, ptc-miR169f, ptc-miR169g, ptc-miR169h, ptc-miR169p, ptc-miR169s, mtr-miR169g, mtr-miR169b, vvi-miR169a, vvi-miR169c, vvi-miR169j, vvi-miR169k, vvi-miR169s, vvi-miR169w, sly-miR169a, aqu-miR-2020-3p, sbi-miR169k, mtr-miR2624, aqc-miR169c, zma-miR169r-5p, rco-miR16…	BH013_ARATH	BHLH13 EN39 At1g01260 F6F3.7
TRINITY_DN46852_c3_g2_i16	58	cre-miR1150.3, cre-miR1170.2, cre-miR1167, osa-miR1857-3p, ath-miR2111a-5p, ath-miR2111b-5p, bna-miR2111b-5p, bna-miR2111a-5p, mtr-miR2111c, mtr-miR2111d-5p, mtr-miR2111e-5p, mtr-miR2111g-5p, mtr-miR2111h, mtr-miR2111i, mtr-miR2111m-5p, mtr-miR2111n, mtr-miR2111o, mtr-miR2624, mtr-miR2111b, mtr-miR2111j, mtr-miR2111k, mtr-miR2628, aly-miR842-5p, aly-miR2111a-5p, aly-miR2111b-5p, vvi-miR2111-5p, l…	BTAF1_ARATH	BTAF1 RGD3 At3g54280 F24B22.240
TRINITY_DN38160_c0_g2_i1	57	ath-miR390a-5p, ath-miR390b-5p, osa-miR390-5p, ptc-miR390a, ptc-miR390b, ptc-miR390c, ptc-miR390d-5p, ppt-miR390a, ppt-miR390b, ppt-miR390c-5p, mtr-miR390, ghr-miR390a, ghr-miR390b, ghr-miR390c, bna-miR390a, bna-miR390b, bna-miR390c, vvi-miR390, gma-miR390a-5p, sbi-miR390, zma-miR390a-5p, zma-miR390b-5p, csi-miR390, rco-miR390a, rco-miR390b, aly-miR390a-5p, aly-miR390b-5p, pab-miR3696, hvu-miR397…	BIR2_ARATH	BIR2 At3g28450 MFJ20.14
TRINITY_DN46381_c1_g2_i2	57	ath-miR171b-3p, ath-miR171c-3p, osa-miR171g, zma-miR166g-5p, zma-miR171b-3p, sbi-miR171c, zma-miR171f-3p, zma-miR171g-3p, ptc-miR171a-3p, ptc-miR171b, ath-miR841a-3p, mtr-miR171f, cre-miR905-5p, ppt-miR1023a-5p, smo-miR171a, smo-miR171b, bna-miR171a, bna-miR171b, bna-miR171c, bna-miR171d, bna-miR171e, gma-miR171a, osa-miR1869, sly-miR171b, bra-miR171a, bra-miR171b, bra-miR171c, bra-miR171d, bol-m…	KIPK1_ARATH	KIPK1 KIPK At3g52890 F8J2_60
TRINITY_DN41461_c2_g1_i1	57	ath-miR169a-5p, osa-miR169a, osa-miR169e, osa-miR418, zma-miR169a-5p, zma-miR169b-5p, sbi-miR169a, mtr-miR169a, ptc-miR169a, ptc-miR169b-5p, ptc-miR169c, ppt-miR534a, bna-miR169a, bna-miR169b, vvi-miR169f, vvi-miR169g, osa-miR1442, gma-miR169b, gma-miR169c, osa-miR1846d-5p, sly-miR169c, sbi-miR169e, sbi-miR169j, bdi-miR169b, zma-miR164g-3p, zma-miR169p-5p, aly-miR169a-5p, vvi-miR3626-5p, gma-miR1…	PLAT3_ORYSJ	PLA3 GO Os03g0790600 LOC_Os03g57660 OSJNBa0087O09.17
TRINITY_DN42940_c0_g4_i1	57	ath-miR393a-5p, ath-miR393b-5p, osa-miR393a, osa-miR393b-5p, sbi-miR393a, mtr-miR393a, zma-miR393a-5p, ptc-miR393a-5p, ptc-miR393b-5p, ptc-miR393c, mtr-miR393b-5p, bna-miR393, smo-miR1094a, cre-miR1169-5p, vvi-miR393b, gma-miR393a, gma-miR1523a, vvi-miR393a, sbi-miR393b, zma-miR393b-5p, zma-miR393c-5p, rco-miR393, ghr-miR393, ghr-miR399c, aly-miR393a-5p, aly-miR393b-5p, csi-miR393, tcc-miR393a, t…	TIR1B_ORYSJ	Os04g0395600 LOC_Os04g32460 OsJ_14626 OSJNBa0072K14.18
TRINITY_DN45995_c1_g1_i2	57	ath-miR399d, ath-miR399e, ath-miR399f, osa-miR399e, osa-miR399f, osa-miR399g, osa-miR399h, sbi-miR399e, sbi-miR399f, mtr-miR399a, mtr-miR399e, ptc-miR399a, ptc-miR399b, osa-miR528-3p, ath-miR847, mtr-miR399f, mtr-miR399g, bna-miR399a, vvi-miR399e, vvi-miR399g, vvi-miR399d, rco-miR399b, rco-miR399c, rco-miR399e, aly-miR399a-3p, aly-miR399d-3p, aly-miR399e-3p, aly-miR399g-3p, aly-miR399h-3p, aly-mi…	LRK42_ARATH	LECRK42 LECRKA4 SGC At3g53810 F5K20.110
TRINITY_DN47889_c0_g1_i7	57	ath-miR393a-5p, ath-miR393b-5p, osa-miR393a, osa-miR393b-5p, sbi-miR393a, mtr-miR393a, zma-miR393a-5p, ptc-miR393a-5p, ptc-miR393b-5p, ptc-miR393c, mtr-miR393b-5p, bna-miR393, vvi-miR393b, gma-miR393a, vvi-miR393a, sbi-miR393b, zma-miR393b-5p, zma-miR393c-5p, rco-miR393, ghr-miR393, aly-miR393a-5p, aly-miR393b-5p, vvi-miR2950-5p, gma-miR394b-3p, csi-miR393, tcc-miR393a, tcc-miR393b, bdi-miR393a, …	TIR1B_ORYSJ	Os04g0395600 LOC_Os04g32460 OsJ_14626 OSJNBa0072K14.18
TRINITY_DN47889_c0_g1_i8	57	ath-miR393a-5p, ath-miR393b-5p, osa-miR393a, osa-miR393b-5p, sbi-miR393a, mtr-miR393a, zma-miR393a-5p, ptc-miR393a-5p, ptc-miR393b-5p, ptc-miR393c, mtr-miR393b-5p, bna-miR393, vvi-miR393b, gma-miR393a, vvi-miR393a, mtr-miR2088-3p, sbi-miR393b, zma-miR393b-5p, zma-miR393c-5p, rco-miR393, ghr-miR393, aly-miR393a-5p, aly-miR393b-5p, gma-miR394b-3p, csi-miR393, tcc-miR393a, tcc-miR393b, bdi-miR393a, …	TIR1B_ORYSJ	Os04g0395600 LOC_Os04g32460 OsJ_14626 OSJNBa0072K14.18
TRINITY_DN46992_c0_g1_i9	56	ath-miR172b-5p, ath-miR402, ath-miR156h, ath-miR159c, ath-miR172e-5p, osa-miR159e, osa-miR172d-5p, sof-miR159c, gma-miR172b-5p, zma-miR159c-3p, zma-miR159d-3p, sbi-miR159b, ptc-miR159d, pta-miR159c, smo-miR156c, smo-miR159, gma-miR1536, bra-miR172b-5p, csi-miR172a-5p, aly-miR156h-5p, aly-miR159c-3p, aly-miR172a-5p, aly-miR172b-5p, aly-miR172e-5p, ath-miR5012, ath-miR5025, bdi-miR159a-3p, mtr-miR1…	CDPK4_ORYSJ	CPK4 CDPK1 Os02g0126400 LOC_Os02g03410 P0482F12.15-1 P0482F12.15-2
TRINITY_DN40334_c2_g3_i3	55	ath-miR390a-5p, ath-miR390b-5p, osa-miR390-5p, ptc-miR390a, ptc-miR390b, ptc-miR390c, ptc-miR390d-5p, ppt-miR390a, ppt-miR390b, ppt-miR390c-5p, mtr-miR390, ghr-miR390a, ghr-miR390b, ghr-miR390c, bna-miR390a, bna-miR390b, bna-miR390c, vvi-miR390, gma-miR390a-5p, sbi-miR390, zma-miR390a-5p, zma-miR390b-5p, csi-miR390, rco-miR390a, rco-miR390b, aly-miR390a-5p, aly-miR390b-5p, tcc-miR390a, tcc-miR390…	EGY2_ORYSI	EGY2 OsI_00340
TRINITY_DN47239_c0_g2_i3	55	ath-miR157a-5p, ath-miR157b-5p, ath-miR157c-5p, gma-miR156d, gma-miR156e, gma-miR156c, ptc-miR156g, ptc-miR156h, ptc-miR156i, ptc-miR156j, mtr-miR156e, mtr-miR156f, mtr-miR156h-5p, gra-miR157a, gra-miR157b, smo-miR156d, bna-miR156b, bna-miR156c, vvi-miR156f, vvi-miR156g, vvi-miR156i, sly-miR156a, sly-miR156b, sly-miR156c, bra-miR157a, bol-miR157a, rco-miR156f, rco-miR156g, rco-miR156h, aly-miR157…	HAK12_ORYSJ	HAK12 Os08g0206400 LOC_Os08g10550 OsJ_26409
TRINITY_DN46852_c3_g2_i15	54	cre-miR1150.3, cre-miR1170.2, osa-miR1857-3p, ath-miR2111a-5p, ath-miR2111b-5p, bna-miR2111b-5p, bna-miR2111a-5p, mtr-miR2111c, mtr-miR2111d-5p, mtr-miR2111e-5p, mtr-miR2111g-5p, mtr-miR2111h, mtr-miR2111i, mtr-miR2111m-5p, mtr-miR2111n, mtr-miR2111o, mtr-miR2624, mtr-miR2111b, mtr-miR2111j, mtr-miR2111k, mtr-miR2628, aly-miR842-5p, aly-miR2111a-5p, aly-miR2111b-5p, vvi-miR2111-5p, lja-miR2111-5p…	BTAF1_ARATH	BTAF1 RGD3 At3g54280 F24B22.240
TRINITY_DN47446_c0_g1_i5	54	ath-miR396a-5p, osa-miR396a-5p, osa-miR396b-5p, osa-miR167e-3p, osa-miR167i-3p, sbi-miR396b, sbi-miR396a, sof-miR396, gma-miR396a-5p, zma-miR396b-5p, zma-miR396a-5p, ptc-miR396a, ptc-miR396b, ptc-miR396f, mtr-miR396b-5p, ghr-miR396a, ghr-miR396b, vvi-miR396d, vvi-miR396c, lja-miR396, mtr-miR2635, aqc-miR396a, aly-miR396a-5p, gma-miR396e, csi-miR396a, csi-miR396b, bgy-miR396a, bcy-miR396a, tcc-miR…	PYG7_MAIZE	PYG7 ZEAMMB73_Zm00001d021368
TRINITY_DN42921_c1_g1_i10	53	ath-miR159a, osa-miR396c-3p, osa-miR159a.1, osa-miR159b, zma-miR171a-5p, sbi-miR159a, sof-miR159a, sof-miR159b, sof-miR159d, sof-miR159e, gma-miR159a-3p, zma-miR159a-3p, zma-miR159b-3p, ptc-miR159a, ptc-miR159b, ath-miR844-5p, tae-miR159a, tae-miR159b, bna-miR159, vvi-miR159c, sly-miR159, bra-miR159a, mtr-miR159a, pvu-miR159a.1, zma-miR159f-3p, zma-miR159j-3p, zma-miR159k-3p, zma-miR171l-5p, zma-…	RNL_ARATH	RNL RLG1 At1g07910 T6D22.1
TRINITY_DN46385_c2_g1_i10	53	ath-miR164b-3p, osa-miR399a, osa-miR399b, osa-miR399c, zma-miR164b-3p, zma-miR164c-3p, sbi-miR399a, sbi-miR399c, zma-miR399a-3p, zma-miR399c-3p, sbi-miR399h, ptc-miR160e-3p, ptc-miR399f, ptc-miR399g, ppt-miR1023b-3p, tae-miR1123, vvi-miR399a, vvi-miR399h, sbi-miR399j, zma-miR164h-3p, zma-miR399h-3p, ghr-miR399c, aly-miR164b-3p, pab-miR3706, csi-miR399e, csi-miR399c, tcc-miR399e, tcc-miR399g, bdi-…	RCD1_ARATH	RCD1 ATP8 CEO1 At1g32230 F3C3.1
TRINITY_DN45382_c0_g1_i14	53	ppt-miR1223e, ppt-miR1223f, ppt-miR1223g, ppt-miR1223j, smo-miR1099, cre-miR1156.2, osa-miR531b, osa-miR1849, ath-miR2111a-5p, ath-miR2111b-5p, bna-miR2111b-5p, bna-miR2111a-5p, mtr-miR2111c, mtr-miR2111d-5p, mtr-miR2111e-5p, mtr-miR2111g-5p, mtr-miR2111h, mtr-miR2111i, mtr-miR2111m-5p, mtr-miR2111n, mtr-miR2111o, mtr-miR2111b, mtr-miR2111j, mtr-miR2111k, aly-miR868-5p, aly-miR2111a-5p, aly-miR21…	CDKC2_ORYSJ	CDKC-2 CDKC1 Os01g0958000 LOC_Os01g72790 OJ1294_F06.25 OsJ_04825
TRINITY_DN44914_c0_g1_i10	52	ath-miR394a, ath-miR394b-5p, osa-miR394, sbi-miR394a, zma-miR394a-5p, zma-miR394b-5p, ptc-miR394a-5p, ptc-miR394b-5p, ath-miR841a-5p, smo-miR1082b, vvi-miR394a, vvi-miR394b, vvi-miR394c, sbi-miR394b, mtr-miR2650, ghr-miR394b, ghr-miR394a, aly-miR394a-5p, aly-miR394b-5p, ahy-miR394, aly-miR841, vvi-miR3627-3p, gma-miR394b-5p, gma-miR394a-5p, csi-miR394, tcc-miR394a, tcc-miR394b, gma-miR394c-5p, bd…	SBT17_ARATH	SBT1.7 ARA12 ASP48 SLP1 At5g67360 K8K14.8
TRINITY_DN39895_c0_g2_i8	52	ath-miR159c, osa-miR159a.1, osa-miR159b, osa-miR159c, osa-miR159d, osa-miR159e, sbi-miR159a, sof-miR159a, sof-miR159b, sof-miR159d, sof-miR159c, zma-miR159a-3p, zma-miR159b-3p, zma-miR159c-3p, zma-miR159d-3p, sbi-miR159b, ptc-miR159d, ppt-miR171a, pta-miR159a, pta-miR159c, smo-miR159, smo-miR171d, tae-miR159a, tae-miR159b, vvi-miR171f, gma-miR159c, sly-miR171d, zma-miR159f-3p, zma-miR159j-3p, zma…	RING1_GOSHI	RING1
TRINITY_DN43196_c5_g1_i2	51	ath-miR398a-3p, ath-miR398b-3p, ath-miR398c-3p, osa-miR398a, osa-miR398b, gma-miR398a, gma-miR398b, ptc-miR398a, ptc-miR398b, ptc-miR398c-3p, ptc-miR472b, ath-miR851-5p, mtr-miR398a-3p, mtr-miR398b, mtr-miR398c, vvi-miR398a, vvi-miR398b, vvi-miR398c, bol-miR398a-3p, aqc-miR398a, aqc-miR398b, zma-miR398a-3p, zma-miR398b-3p, sbi-miR398, csi-miR398, rco-miR398a, rco-miR398b, gra-miR398, ghr-miR398, …	Y2317_ARATH	At2g33170 F25I18.9
TRINITY_DN47002_c1_g1_i6	51	osa-miR166a-5p, osa-miR166b-5p, osa-miR166d-5p, osa-miR166e-5p, zma-miR166a-5p, zma-miR166b-5p, zma-miR166c-5p, zma-miR166d-5p, gma-miR166a-5p, ptc-miR171h-5p, ptc-miR475a-3p, ptc-miR475b-3p, ptc-miR475c, mtr-miR166g-5p, ppt-miR898a-3p, cre-miR1157-5p, osa-miR1880, csi-miR166e-5p, aly-miR166a-5p, aly-miR166c-5p, aly-miR166d-5p, aly-miR166g-5p, aly-miR839-3p, gma-miR166c-5p, gma-miR166h-5p, bdi-mi…	CAND1_ARATH	CAND1 ETA2 HVE At2g02560 T8K22.14
TRINITY_DN39281_c0_g1_i7	50	ath-miR162a-3p, ath-miR162b-3p, ath-miR159b-5p, osa-miR162a, zma-miR162-3p, mtr-miR162, gma-miR159a-5p, ptc-miR162a, ptc-miR162b, ghr-miR162a, cpa-miR162a, vvi-miR162, osa-miR1439, gma-miR162a, gma-miR1531-3p, sly-miR162, peu-miR2913, sbi-miR162, csi-miR162-3p, rco-miR162, aly-miR159b-5p, aly-miR162a-3p, aly-miR162b-3p, tcc-miR162, gma-miR162b, bdi-miR5059, bdi-miR162, gma-miR162c, aau-miR162, vu…	PP175_ARATH	PCMP-H33 OTP81 At2g29760 T27A16.14
TRINITY_DN44897_c5_g1_i1	50	ath-miR398a-3p, ath-miR398b-3p, ath-miR398c-3p, osa-miR398a, osa-miR398b, gma-miR398a, gma-miR398b, ptc-miR398a, ptc-miR398b, ptc-miR398c-3p, mtr-miR398a-3p, mtr-miR398b, mtr-miR398c, vvi-miR398a, vvi-miR398b, vvi-miR398c, bol-miR398a-3p, aqc-miR398a, aqc-miR398b, zma-miR398a-3p, zma-miR398b-3p, sbi-miR398, csi-miR398, rco-miR398a, rco-miR398b, gra-miR398, ghr-miR398, aly-miR398a-3p, aly-miR398b-…	SODC_ZINOF
TRINITY_DN41438_c2_g2_i2	50	ath-miR396b-5p, osa-miR396c-5p, sbi-miR396c, gma-miR396b-5p, zma-miR171k-5p, zma-miR171h-5p, ptc-miR396c, ptc-miR396d, ptc-miR396e-5p, ath-miR867, mtr-miR396a-5p, bna-miR396a, pta-miR396, gma-miR396c, aqc-miR396b, zma-miR396e-5p, zma-miR396f-5p, ccl-miR396, rco-miR396, aly-miR396b-5p, aly-miR774a-5p.2, bgy-miR396b, bcy-miR396b, tcc-miR396c, tcc-miR396e, gma-miR396f, bdi-miR5064, bdi-miR396e-5p, g…	SYA_ARATH	ALATS ALARS At1g50200 F14I3.17
TRINITY_DN38557_c0_g2_i1	49	ath-miR396b-5p, osa-miR396c-5p, sbi-miR396c, gma-miR396b-5p, ptc-miR396c, ptc-miR396d, ptc-miR396e-5p, ptc-miR396g-5p, ppt-miR1211-5p, mtr-miR396a-5p, bna-miR396a, pta-miR396, smo-miR396, tae-miR1124, gma-miR396c, mtr-miR2667a, aqc-miR396b, zma-miR396e-5p, zma-miR396f-5p, ccl-miR396, rco-miR396, aly-miR396b-5p, pab-miR396b, pab-miR396c, bgy-miR396b, bcy-miR396b, tcc-miR396c, tcc-miR396d, tcc-miR3…	RKS1_ARATH	RKS1 At1g11340 T23J18.1 T28P6.1
TRINITY_DN42838_c0_g3_i1	49	ath-miR394a, ath-miR394b-5p, osa-miR394, sbi-miR394a, zma-miR394a-5p, zma-miR394b-5p, ptc-miR394a-5p, ptc-miR394b-5p, vvi-miR394a, vvi-miR394b, vvi-miR394c, sbi-miR394b, ghr-miR394b, ghr-miR394a, aly-miR394a-5p, aly-miR394b-5p, ahy-miR394, gma-miR394b-5p, gma-miR394a-5p, gma-miR4415a-5p, csi-miR394, tcc-miR394a, tcc-miR394b, gma-miR394c-5p, bdi-miR394, ssl-miR394, gma-miR394d, gma-miR394e, gma-mi…	WRK19_ARATH	WRKY19 At4g12020 F16J13.90
TRINITY_DN44015_c1_g3_i6	49	ath-miR403-3p, ptc-miR403a, ptc-miR403b, ptc-miR403c-3p, vvi-miR403a, vvi-miR403b, vvi-miR403c, vvi-miR403d, vvi-miR403e, vvi-miR403f, ath-miR1887, mtr-miR1509b, rco-miR403a, rco-miR403b, aly-miR395b-5p, aly-miR395c-5p, aly-miR398b-5p, aly-miR403a-3p, aly-miR4248a, aly-miR4248b, aly-miR4248c, csi-miR403, tcc-miR403a, tcc-miR403b, gma-miR5030, bdi-miR5056, bna-miR403, htu-miR403a, htu-miR403b, htu…	RPOC2_LIRTU	rpoC2
TRINITY_DN47002_c1_g1_i11	49	osa-miR166a-5p, osa-miR166b-5p, osa-miR166d-5p, osa-miR166e-5p, zma-miR166a-5p, zma-miR166b-5p, zma-miR166c-5p, zma-miR166d-5p, gma-miR166a-5p, ptc-miR171h-5p, osa-miR821a, osa-miR821b, osa-miR821c, mtr-miR166g-5p, ppt-miR898a-3p, osa-miR1880, csi-miR166e-5p, aly-miR166a-5p, aly-miR166c-5p, aly-miR166d-5p, aly-miR166g-5p, aly-miR839-3p, gma-miR166c-5p, gma-miR166h-5p, bdi-miR166b-5p, bdi-miR166e-…	CAND1_ARATH	CAND1 ETA2 HVE At2g02560 T8K22.14
TRINITY_DN40902_c1_g1_i2	48	ath-miR866-3p, cre-miR919.2, ath-miR2111a-5p, ath-miR2111b-5p, bna-miR2111b-5p, bna-miR2111a-5p, mtr-miR2111c, mtr-miR2111d-5p, mtr-miR2111e-5p, mtr-miR2111g-5p, mtr-miR2111h, mtr-miR2111i, mtr-miR2111m-5p, mtr-miR2111n, mtr-miR2111o, mtr-miR2111b, mtr-miR2111j, mtr-miR2111k, aly-miR2111a-5p, aly-miR2111b-5p, esi-miR3468-5p, vvi-miR2111-5p, lja-miR2111-5p, bra-miR2111a-5p, bra-miR2111b-5p, tcc-mi…	PR1F2_ARATH	PRA1F2 PRA7 At1g55190 F7A10.20
TRINITY_DN44015_c1_g3_i3	48	ath-miR403-3p, ptc-miR403a, ptc-miR403b, ptc-miR403c-3p, vvi-miR403a, vvi-miR403b, vvi-miR403c, vvi-miR403d, vvi-miR403e, vvi-miR403f, ath-miR1887, mtr-miR1509b, rco-miR403a, rco-miR403b, aly-miR395b-5p, aly-miR395c-5p, aly-miR398b-5p, aly-miR403a-3p, aly-miR4248a, aly-miR4248b, aly-miR4248c, csi-miR403, tcc-miR403a, tcc-miR403b, gma-miR5030, bdi-miR5056, bna-miR403, htu-miR403a, htu-miR403b, htu…	RPOC2_LIRTU	rpoC2
TRINITY_DN45964_c1_g1_i6	48	ath-miR403-3p, ptc-miR403a, ptc-miR403b, ptc-miR403c-3p, osa-miR1435, vvi-miR403a, vvi-miR403b, vvi-miR403c, vvi-miR403d, vvi-miR403e, vvi-miR403f, osa-miR1872, pta-miR1315, mtr-miR2672, rco-miR403a, rco-miR403b, aly-miR403a-3p, aly-miR827-5p, csi-miR403, osa-miR3981-5p, tcc-miR403a, tcc-miR403b, gma-miR403a, gma-miR403b, sbi-miR5388, bna-miR403, hme-miR-33, htu-miR403a, htu-miR403b, htu-miR403c,…	MED23_ARATH	MED23 MED23_1 At1g23230 F26F24.8 T26J12.1
TRINITY_DN47486_c1_g3_i3	48	ath-miR168a-5p, ath-miR168b-5p, osa-miR168a-5p, osa-miR168b, sbi-miR168, sof-miR168a, gma-miR168a, zma-miR168a-5p, zma-miR168b-5p, ptc-miR168a-5p, ptc-miR168b-5p, osa-miR395v, mtr-miR168a, bna-miR168a, vvi-miR168, aqc-miR168, ccl-miR168, crt-miR168, rco-miR168, aly-miR168a-5p, aly-miR168b-5p, hvu-miR168-5p, tcc-miR168, gma-miR168b, bdi-miR168-5p, bdi-miR156b-3p, cme-miR168, ssp-miR168a, mtr-miR16…	AGO1_ARATH	AGO1 At1g48410 F11A17.3 T1N15.2
TRINITY_DN44946_c0_g1_i2	47	ath-miR394a, ath-miR394b-5p, osa-miR394, sbi-miR394a, zma-miR394a-5p, zma-miR394b-5p, ptc-miR394a-5p, ptc-miR394b-5p, vvi-miR394b, sbi-miR394b, ghr-miR394b, ghr-miR394a, aly-miR394a-5p, aly-miR394b-5p, ahy-miR394, gma-miR394b-5p, gma-miR394a-5p, csi-miR394, tcc-miR394a, tcc-miR394b, gma-miR394c-5p, bdi-miR394, bdi-miR5182, ath-miR5632-3p, ssl-miR394, gma-miR394d, gma-miR394e, gma-miR394f, bna-miR…	NRPC2_ARATH	NRPC2 RPC2 At5g45140 K18C1.1
TRINITY_DN47002_c1_g1_i3	47	osa-miR166a-5p, osa-miR166b-5p, osa-miR166d-5p, osa-miR166e-5p, zma-miR166a-5p, zma-miR166b-5p, zma-miR166c-5p, zma-miR166d-5p, gma-miR166a-5p, ptc-miR171h-5p, ath-miR831-3p, mtr-miR166g-5p, ppt-miR898a-3p, osa-miR1880, csi-miR166e-5p, aly-miR166a-5p, aly-miR166c-5p, aly-miR166d-5p, aly-miR166g-5p, aly-miR839-3p, gma-miR166c-5p, gma-miR166h-5p, ath-miR5025, bdi-miR166b-5p, bdi-miR166e-5p, bdi-miR…	CAND1_ARATH	CAND1 ETA2 HVE At2g02560 T8K22.14
TRINITY_DN42186_c0_g7_i3	47	ppt-miR534b, cre-miR1147.2, ath-miR2111a-5p, ath-miR2111b-5p, bna-miR2111b-5p, bna-miR2111a-5p, mtr-miR2111c, mtr-miR2111d-5p, mtr-miR2111e-5p, mtr-miR2111g-5p, mtr-miR2111h, mtr-miR2111i, mtr-miR2111m-5p, mtr-miR2111n, mtr-miR2111o, mtr-miR2111b, mtr-miR2111j, mtr-miR2111k, aly-miR2111a-5p, aly-miR2111b-5p, lja-miR2111-5p, bra-miR2111a-5p, bra-miR2111b-5p, tcc-miR2111, mtr-miR2111f, mtr-miR2111a…	GCR2_ARATH	GCR2 GPCR At1g52920 F14G24.19
TRINITY_DN42031_c0_g8_i1	46	ath-miR396a-5p, osa-miR396a-5p, osa-miR396b-5p, sbi-miR396b, sbi-miR396a, sof-miR396, gma-miR396a-5p, zma-miR396b-5p, zma-miR396a-5p, ptc-miR396a, ptc-miR396b, mtr-miR396b-5p, ghr-miR396a, ghr-miR396b, vvi-miR396d, vvi-miR396c, lja-miR396, aqc-miR396a, aly-miR396a-5p, gma-miR396e, csi-miR396a, csi-miR396b, bgy-miR396a, bcy-miR396a, tcc-miR396a, tcc-miR396b, bdi-miR396d-5p, bdi-miR396c-5p, ssp-miR…	ECT3_ARATH	ECT3 At5g61020 MAF19.3
TRINITY_DN47486_c1_g3_i1	46	ath-miR168a-5p, ath-miR168b-5p, osa-miR168a-5p, osa-miR168b, sbi-miR168, sof-miR168a, gma-miR168a, zma-miR168a-5p, zma-miR168b-5p, ptc-miR168a-5p, ptc-miR168b-5p, mtr-miR168a, bna-miR168a, vvi-miR168, zma-miR2275b-5p, aqc-miR168, ccl-miR168, crt-miR168, rco-miR168, aly-miR168a-5p, aly-miR168b-5p, hvu-miR168-5p, tcc-miR168, gma-miR168b, bdi-miR168-5p, cme-miR168, ssp-miR168a, mtr-miR168b, mtr-miR1…	AGO1A_ORYSJ	AGO1A Os02g0672200 LOC_Os02g45070 OJ1493_H11.13
TRINITY_DN44954_c2_g2_i9	46	ath-miR403-3p, ptc-miR403a, ptc-miR403b, ptc-miR403c-3p, ppt-miR1070, smo-miR1084, vvi-miR403a, vvi-miR403b, vvi-miR403c, vvi-miR403d, vvi-miR403e, vvi-miR403f, mtr-miR2624, rco-miR403a, rco-miR403b, aly-miR403a-3p, aly-miR3435-5p, esi-miR3454g-5p, esi-miR3454a-5p, esi-miR3454c-5p, esi-miR3454f-5p, esi-miR3454b-5p, esi-miR3454e-5p, esi-miR3454d-5p, vvi-miR3633a-5p, csi-miR403, tcc-miR403a, tcc-mi…	ERECT_ARATH	ERECTA ER QRP1 QRS1 TE1 At2g26330 T1D16.3
TRINITY_DN47117_c0_g1_i9	45	ath-miR162a-3p, ath-miR162b-3p, osa-miR162a, osa-miR162b, zma-miR162-3p, mtr-miR162, gma-miR172b-5p, ptc-miR162a, ptc-miR162b, ghr-miR162a, cpa-miR162a, vvi-miR162, gma-miR162a, osa-miR1855, sly-miR162, sbi-miR162, csi-miR162-3p, rco-miR162, aly-miR162a-3p, aly-miR162b-3p, tcc-miR162, gma-miR162b, bdi-miR162, mtr-miR172c-5p, gma-miR162c, aau-miR162, vun-miR162, nta-miR162a, nta-miR162b, nta-miR61…	RST1_ARATH	RST1 At3g27670 MGF10.8
TRINITY_DN39329_c1_g2_i4	45	ath-miR168a-5p, ath-miR168b-5p, osa-miR168a-5p, sbi-miR168, sof-miR159e, sof-miR168a, gma-miR168a, zma-miR168a-5p, zma-miR168b-5p, ptc-miR168a-5p, ptc-miR168b-5p, bna-miR168a, vvi-miR168, ccl-miR168, crt-miR168, rco-miR168, aly-miR168a-5p, aly-miR168b-5p, ath-miR774b-5p, hvu-miR168-5p, osa-miR3979-5p, tcc-miR168, gma-miR168b, osa-miR5161, bdi-miR168-5p, cme-miR168, ssp-miR168a, mtr-miR168b, mtr-m…	PBL19_ARATH	PBL19 At5g47070 K14A3.2
TRINITY_DN42684_c1_g2_i1	45	ath-miR398a-3p, ath-miR398b-3p, ath-miR398c-3p, osa-miR398a, osa-miR398b, gma-miR398a, gma-miR398b, ptc-miR398a, ptc-miR398b, ptc-miR398c-3p, mtr-miR398a-3p, mtr-miR398b, mtr-miR398c, ppt-miR1049, vvi-miR398a, vvi-miR398b, vvi-miR398c, ppt-miR2082, bol-miR398a-3p, aqc-miR398a, aqc-miR398b, csi-miR398, rco-miR398a, rco-miR398b, gra-miR398, ghr-miR398, aly-miR398a-3p, aly-miR398b-3p, ahy-miR398, tc…	BIN3D_ARATH	At5g51130 MWD22.7
TRINITY_DN39329_c1_g2_i6	44	ath-miR168a-5p, ath-miR168b-5p, osa-miR168a-5p, sbi-miR168, sof-miR159e, sof-miR168a, gma-miR168a, zma-miR168a-5p, zma-miR168b-5p, ptc-miR168a-5p, ptc-miR168b-5p, bna-miR168a, vvi-miR168, ccl-miR168, crt-miR168, rco-miR168, aly-miR168a-5p, aly-miR168b-5p, hvu-miR168-5p, osa-miR3979-5p, tcc-miR168, gma-miR168b, osa-miR5161, bdi-miR168-5p, cme-miR168, ssp-miR168a, mtr-miR168b, mtr-miR168c-5p, vun-m…	PBL19_ARATH	PBL19 At5g47070 K14A3.2
TRINITY_DN47843_c3_g2_i7	43	ath-miR2111a-5p, ath-miR2111b-5p, bna-miR2111b-5p, bna-miR2111a-5p, mtr-miR2111c, mtr-miR2111d-5p, mtr-miR2111e-5p, mtr-miR2111g-5p, mtr-miR2111h, mtr-miR2111i, mtr-miR2111m-5p, mtr-miR2111n, mtr-miR2111o, mtr-miR2111b, mtr-miR2111j, mtr-miR2111k, aly-miR169h-3p, aly-miR2111a-5p, aly-miR2111b-5p, vvi-miR2111-5p, lja-miR2111-5p, bra-miR2111a-5p, bra-miR2111b-5p, tcc-miR2111, mtr-miR2111f, mtr-miR5…	SAC3B_ARATH	SAC3B At3g06290 F28L1.23
TRINITY_DN43377_c0_g3_i11	43	osa-miR171h, sbi-miR171e, zma-miR171f-3p, zma-miR171k-3p, zma-miR171h-3p, sbi-miR171f, ppt-miR171a, ppt-miR171b, smo-miR171b, smo-miR171d, ptc-miR171l-3p, ptc-miR171m, ptc-miR171j, gma-miR171a, gma-miR171b-3p, vvi-miR171g, mtr-miR2606a, mtr-miR2606b, gma-miR4354, gma-miR171c-3p, csi-miR171b, hvu-miR5048a, hvu-miR5048a, bdi-miR166g-3p, mtr-miR171h, bra-miR5719, mtr-miR171g, gma-miR171o-3p, gma-miR…	MPK3_ORYSJ	MPK3 MAP3 MAPK2 Os02g0148100 LOC_Os02g05480 P0479D12.11
TRINITY_DN43377_c0_g3_i2	43	osa-miR171h, sbi-miR171e, zma-miR171f-3p, zma-miR171k-3p, zma-miR171h-3p, sbi-miR171f, ppt-miR171a, ppt-miR171b, smo-miR171b, smo-miR171d, ptc-miR171l-3p, ptc-miR171m, ptc-miR171j, gma-miR171a, gma-miR171b-3p, vvi-miR171g, mtr-miR2606a, mtr-miR2606b, gma-miR4354, gma-miR171c-3p, csi-miR171b, hvu-miR5048a, hvu-miR5048a, bdi-miR166g-3p, mtr-miR171h, bra-miR5719, mtr-miR171g, gma-miR171o-3p, gma-miR…	MPK3_ORYSJ	MPK3 MAP3 MAPK2 Os02g0148100 LOC_Os02g05480 P0479D12.11
TRINITY_DN46160_c0_g1_i4	43	ath-miR398a-3p, ath-miR398b-3p, ath-miR398c-3p, osa-miR398a, osa-miR398b, gma-miR398a, gma-miR398b, ptc-miR398a, ptc-miR398b, ptc-miR398c-3p, mtr-miR398a-3p, mtr-miR398b, mtr-miR398c, vvi-miR398a, vvi-miR398b, vvi-miR398c, bol-miR398a-3p, aqc-miR398a, aqc-miR398b, csi-miR398, rco-miR398a, rco-miR398b, gra-miR398, ghr-miR398, aly-miR398a-3p, aly-miR398b-3p, ahy-miR398, tcc-miR398a, tcc-miR398b, gm…	NET1C_ARATH	NET1C At4g02710 T10P11.22
TRINITY_DN47182_c1_g1_i2	43	ath-miR159a, osa-miR159f, zma-miR172c-5p, gma-miR159a-3p, gma-miR319c, ptc-miR159a, ptc-miR159b, ppt-miR319a, ppt-miR319b, ppt-miR319c, ppt-miR319d-3p, ppt-miR319e, bna-miR159, vvi-miR159c, sly-miR159, sly-miR319a, bra-miR159a, mtr-miR159a, pvu-miR159a.1, aqc-miR159, rco-miR159, aly-miR159a-3p, aly-miR163-3p.2, aly-miR869-3p, ahy-miR159, gma-miR4360, csi-miR159, bdi-miR172a-5p, bdi-miR159a-3p, gm…	Y5262_ARATH	At5g02620 T22P11.210
TRINITY_DN46571_c1_g2_i4	42	ath-miR171b-3p, ath-miR171c-3p, zma-miR171b-3p, zma-miR171f-3p, ptc-miR171a-3p, ptc-miR171b, mtr-miR171f, smo-miR171a, tae-miR1129, bna-miR171a, bna-miR171b, bna-miR171c, bna-miR171d, bna-miR171e, sly-miR171b, bra-miR171a, bra-miR171b, bra-miR171c, bra-miR171d, bol-miR171a, rco-miR171a, rco-miR171b, aly-miR171b-3p, aly-miR171c-3p, tae-miR171b, gma-miR171c-3p, gma-miR171i-3p, ssl-miR171a, gma-miR1…	UBP2_ARATH	UBP2 At1g04860 F13M7.15
TRINITY_DN47129_c1_g1_i5	42	osa-miR171h, sbi-miR171e, zma-miR171k-3p, zma-miR171h-3p, sbi-miR171f, osa-miR444b.2, osa-miR444c.2, vvi-miR171g, sly-miR1916, osa-miR2122, sbi-miR1435b, mtr-miR2606a, mtr-miR2606b, aly-miR847-5p, aly-miR851-5p, gma-miR171i-5p, rgl-miR5142, bdi-miR5163a-3p, ssp-miR444c-3p, mtr-miR5559-3p, zma-miR444a, zma-miR444b, osa-miR812s, ath-miR5014b, hvu-miR6185, hvu-miR6194, hbr-miR156, mdm-miR171i, sbi-m…	YCF2_LIRTU	ycf2-A; ycf2-B
TRINITY_DN47129_c1_g1_i9	42	osa-miR171h, sbi-miR171e, zma-miR171k-3p, zma-miR171h-3p, sbi-miR171f, osa-miR444b.2, osa-miR444c.2, vvi-miR171g, sly-miR1916, osa-miR2122, sbi-miR1435b, mtr-miR2606a, mtr-miR2606b, aly-miR847-5p, aly-miR851-5p, gma-miR171i-5p, rgl-miR5142, bdi-miR5163a-3p, ssp-miR444c-3p, mtr-miR5559-3p, zma-miR444a, zma-miR444b, osa-miR812s, ath-miR5014b, hvu-miR6185, hvu-miR6194, hbr-miR156, mdm-miR171i, sbi-m…	YCF2_LIRTU	ycf2-A; ycf2-B
TRINITY_DN42634_c0_g1_i4	42	osa-miR164e, ppt-miR533a-5p, ppt-miR533b-5p, ppt-miR166m, mtr-miR2655a, mtr-miR2655c, mtr-miR2655d, mtr-miR2655e, mtr-miR2655f, mtr-miR2655g, mtr-miR2655h, mtr-miR2655i, mtr-miR2655j, mtr-miR2655k, mtr-miR2655l, mtr-miR2655m, mtr-miR2655n, mtr-miR2655o, mtr-miR5249, gma-miR408a-5p, gma-miR408c-5p, rgl-miR164, ath-miR5645a, ath-miR5645b, ath-miR5645d, ath-miR5645f, ath-miR5645e, vun-miR164, cca-mi…	EVN_ARATH	EVN At3g45040 F14D17.110
[truncated: 4,341 more rows]
